# Supplementary material for: Myc and Fgf Are Required for Zebrafish Neuromast Hair Cell Regeneration
Source: PLoS One. 2016 Jun 28;11(6):e0157768. doi: 10.1371/journal.pone.0157768 (PMC4924856; doi:10.1371/journal.pone.0157768)
Supplement: S1 Table — The listed included redundant probesets for some genes, i.e. genes that were represented multiple times by different probesets. (XLS) [file pone.0157768.s010.xls]

## Sheet: 48h vs 0h up 0.6
Probe_Set	Gene_Symbol	Gene_Name	Log2 (Expression-0hr)	Log2 (Expression-48hr)	Log2 (fold change)
RPTR-Gga-U46493-1_s_at		U46493-1	3.47	4.24	0.77
AF059717.CDS1.S1_at		AF059717.CDS1	1.88	3.34	1.45
AF243438.CDS29.S1_s_at		AF243438.CDS29	1.61	2.92	1.32
NC-001451.CDS8.S1_at		NC-001451.CDS8	0.77	3.57	2.8
NC-001720.CDS16.S1_at		NC-001720.CDS16	3.11	3.99	0.88
NC-001958.CDS8.S1_at		NC-001958.CDS8	2.59	4	1.41
NC-002188.CDS15.S1_at		NC-002188.CDS15	1.92	3.29	1.37
NC-002188.CDS54.S1_at		NC-002188.CDS54	2.56	3.36	0.8
NC-002188.CDS60.S1_at		NC-002188.CDS60	2.77	3.65	0.89
NC-002188.CDS74.S1_at		NC-002188.CDS74	2.45	4.12	1.67
NC-002188.CDS100.S1_at		NC-002188.CDS100	2.74	3.55	0.81
NC-002188.CDS114.S1_at		NC-002188.CDS114	2.28	3.11	0.84
NC-002188.CDS134.S1_at		NC-002188.CDS134	2.04	2.9	0.86
NC-002188.CDS208.S1_at		NC-002188.CDS208	2.96	3.76	0.8
Gga.5128.1.S1_at	CCL20	chemokine (C-C motif) ligand 20	3.58	4.9	1.32
Gga.823.1.S1_at	TNNC2	troponin C type 2 (fast)	8.88	9.48	0.6
Gga.3041.1.S1_at	TNNC1	troponin C type 1 (slow)	10.16	11.06	0.9
Gga.791.1.S1_at	IRF1	interferon regulatory factor 1	3.77	6.54	2.77
Gga.3128.1.S1_a_at	THYN1	thymocyte nuclear protein 1	7.71	8.41	0.69
Gga.536.1.S1_a_at	OASL	2'-5'-oligoadenylate synthetase-like	4.51	6.21	1.71
Gga.4210.1.S1_at	MT2A	metallothionein 2A	6.91	7.73	0.82
Gga.837.1.S1_a_at	NPY	neuropeptide Y	7.39	8.61	1.22
Gga.4035.1.S1_at	K123	K123 protein	3.58	5.54	1.95
Gga.4132.1.S1_at	ENO2	enolase 2 (gamma, neuronal)	4.03	5.38	1.35
Gga.2840.1.S1_at	B4GALT1	UDP-Gal:betaGlcNAc beta 1,4- galactosyltransferase, polypeptide 1	5.42	6.46	1.04
Gga.1087.1.S1_at	IRF7	interferon regulatory factor 7	4.44	5.41	0.96
Gga.817.1.S1_at	PLAU	plasminogen activator, urokinase	4.89	5.55	0.65
Gga.11321.1.S1_at	P11	cellular ligand of annexin II	9.74	10.62	0.88
Gga.1999.1.S1_a_at	CRYAB	crystallin, alpha B	7.06	8.14	1.09
Gga.3572.1.S1_at	CD44	CD44 molecule	5.3	5.97	0.66
Gga.427.1.S1_at	PCBD1	pterin-4 alpha-carbinolamine dehydratase/dimerization cofactor of hepatocyte nuclear factor 1 alpha (TCF1)	7.58	8.32	0.75
Gga.4439.1.S1_at	MAP6	microtubule-associated protein 6	7.61	8.33	0.72
Gga.2467.1.S1_at	IGJ	immunoglobulin J polypeptide, linker protein for immunoglobulin alpha and mu polypeptides	4.71	5.63	0.92
Gga.4007.1.S1_at	TCF12	transcription factor 12 (HTF4, helix-loop-helix transcription factors 4)	4.19	5.29	1.1
Gga.4346.1.S2_at	CASP3	caspase 3, apoptosis-related cysteine peptidase	7.71	8.41	0.7
Gga.3853.1.S1_at	ZNF622	zinc finger protein 622	6.68	7.3	0.62
Gga.2010.1.S1_at	TOP2A	topoisomerase (DNA) II alpha 170kDa	5.18	6.13	0.95
Gga.3857.1.S1_s_at	FANCG	Fanconi anemia, complementation group G	6.71	7.35	0.64
Gga.3745.1.S1_at	CPZ	carboxypeptidase Z	6.09	7.26	1.17
Gga.3745.1.S2_at	CPZ	carboxypeptidase Z /// similar to carboxypeptidase Z	7.25	9.15	1.89
Gga.9508.1.S1_at	LOC395172	short-chain dehydrogenase/reductase	4.3	4.97	0.67
Gga.409.1.S1_at	WNT5A	wingless-type MMTV integration site family, member 5A	7.39	8.06	0.67
Gga.4493.1.S2_at	BRCA1	breast cancer 1, early onset	6.62	7.28	0.66
Gga.13209.1.S1_at	STK25	serine/threonine kinase 25 (STE20 homolog, yeast)	4.54	5.24	0.7
Gga.189.1.S1_at	PRKDC	protein kinase, DNA-activated, catalytic polypeptide	6.18	6.8	0.62
Gga.3213.1.S1_at	E2F1	E2F transcription factor 1	6.11	6.85	0.74
Gga.4285.1.S1_at	CEBPB	CCAAT/enhancer binding protein (C/EBP), beta	7.72	8.64	0.93
Gga.389.1.S1_at	HBEGF	heparin-binding EGF-like growth factor	4.81	7.65	2.84
Gga.3060.1.S2_at	BARX2	BARX homeobox 2	2.43	3.72	1.29
Gga.2869.1.S1_at	KCNIP4	Kv channel interacting protein 4	4.79	6.15	1.36
Gga.3705.1.S1_at	CENPF	centromere protein F, 350/400ka (mitosin)	1.52	3.36	1.84
Gga.3260.2.S1_a_at	KCNMA1	potassium large conductance calcium-activated channel, subfamily M, alpha member 1	4.67	5.31	0.65
Gga.886.1.S1_at	WNT8A	wingless-type MMTV integration site family, member 8A	3.63	4.99	1.36
Gga.4301.1.S1_at	CHD1	chromodomain helicase DNA binding protein 1	7.39	8.03	0.64
Gga.4971.1.S1_at	KCNAB1	potassium voltage-gated channel, shaker-related subfamily, beta member 1	9.68	10.53	0.84
Gga.1840.1.S2_at		Gga.1840.1	5.06	6.1	1.05
Gga.2351.1.S1_at	TFAP2A	transcription factor AP-2 alpha (activating enhancer binding protein 2 alpha)	3.89	4.54	0.65
Gga.1251.2.S1_a_at	INCENP	inner centromere protein antigens 135/155kDa	4.52	5.4	0.88
Gga.9292.1.S1_at	EIF2AK2	eukaryotic translation initiation factor 2-alpha kinase 2	6.49	7.1	0.61
Gga.3337.1.S1_at	LOC395381	ovomucin alpha-subunit	5.3	8.03	2.73
Gga.127.1.S1_at	NR1H4	nuclear receptor subfamily 1, group H, member 4	4.34	5.42	1.08
Gga.1846.1.S1_at	SEMA3C	sema domain, immunoglobulin domain (Ig), short basic domain, secreted, (semaphorin) 3C	7.2	8.21	1.01
Gga.1846.1.S2_at	LOC776012	sema domain, immunoglobulin domain (Ig), short basic domain, secreted, (semaphorin) 3C /// similar to collapsin 3	7.14	8.18	1.04
Gga.2320.2.S1_a_at	CENPC1	centromere protein C 1	5.18	5.89	0.71
Gga.8448.1.S1_at	HAL	histidine ammonia-lyase	4.86	5.71	0.85
Gga.254.1.S1_at	KCNJ2	potassium inwardly-rectifying channel, subfamily J, member 2	3.76	7.5	3.75
Gga.13255.1.S2_at		Gga.13255.1	6	6.61	0.6
Gga.502.1.S1_at	HMGA2	high mobility group AT-hook 2	3.38	5.18	1.8
Gga.804.1.S1_at	TGFBR3	transforming growth factor, beta receptor III	3.48	4.16	0.68
Gga.612.1.S1_at	SLC16A8	solute carrier family 16, member 8 (monocarboxylic acid transporter 3)	6.54	7.7	1.15
Gga.884.1.S1_at	ATP4B	ATPase, H+/K+ exchanging, beta polypeptide	3.3	4.33	1.02
Gga.666.1.S1_a_at	VIP	vasoactive intestinal peptide	4.21	6.1	1.89
Gga.4067.1.S2_at		Gga.4067.1	4.47	5.32	0.86
Gga.4978.3.S1_a_at	CALB2	calbindin 2, 29kDa (calretinin)	5.73	9.63	3.9
Gga.4922.1.S2_at	EGR1	early growth response 1	9.96	11.18	1.22
Gga.4061.2.S1_a_at	HMG2	non-histone chromosomal protein	5.89	6.5	0.61
Gga.2305.1.S1_at	CXCR4	chemokine (C-X-C motif) receptor 4	3.07	4.69	1.63
Gga.4505.1.S2_at	MYBL1	myeloblastosis oncogene-like 1	4.08	5.98	1.91
Gga.3545.1.S2_at	HPRT1	hypoxanthine phosphoribosyltransferase 1	6.51	7.18	0.67
Gga.1368.1.S1_at	LMNB1	lamin B1	4.68	5.52	0.84
Gga.4635.1.S2_at	ST7L	suppression of tumorigenicity 7 like	6.76	7.46	0.7
Gga.5784.1.S1_at	LOC395216	hole	6.06	8.04	1.98
Gga.2129.1.S1_s_at	MAP1B	microtubule-associated protein 1B	6.52	7.38	0.85
Gga.8490.1.S1_at	DBC1	deleted in bladder cancer 1	5.85	6.68	0.83
Gga.643.1.S1_s_at	SYT1	synaptotagmin I	3.2	4.13	0.93
Gga.4134.1.S2_at		Gga.4134.1	6.09	7.01	0.92
Gga.2701.1.S1_at	FGF3	fibroblast growth factor 3	7.63	8.68	1.06
Gga.2701.1.S2_at	FGF3	fibroblast growth factor 3	8.09	8.82	0.73
GgaAffx.21822.1.S1_s_at	THBS2	thrombospondin 2	4.08	5.49	1.41
GgaAffx.1.1.S1_s_at	NFKBIA	nuclear factor of kappa light polypeptide gene enhancer in B-cells inhibitor, alpha	6.54	7.15	0.61
Gga.5126.1.S1_s_at	GRIA2	glutamate receptor, ionotropic, AMPA 2	3.84	4.78	0.94
GgaAffx.21817.1.S1_s_at	CDH13	cadherin 13, H-cadherin (heart)	3.96	5	1.04
GgaAffx.20462.1.S1_at		Finished cDNA, clone ChEST766a17	6.15	6.85	0.7
GgaAffx.20220.1.S1_at	HTR2C	5-hydroxytryptamine (serotonin) receptor 2C	3.42	4.27	0.85
GgaAffx.20483.1.S1_at		Finished cDNA, clone ChEST655p17	7.92	8.56	0.64
GgaAffx.21040.1.S1_at		Finished cDNA, clone ChEST537j12	7.71	8.32	0.6
GgaAffx.20235.1.S1_at	PUS1	pseudouridylate synthase 1	7.69	8.3	0.61
GgaAffx.20465.1.S1_at		Finished cDNA, clone ChEST765p22	7.82	8.5	0.68
GgaAffx.20465.1.S1_s_at		Finished cDNA, clone ChEST765p22	7.93	8.56	0.62
GgaAffx.21019.1.S1_at	WDR76	WD repeat domain 76	5.59	7.05	1.47
GgaAffx.20441.1.S1_at		Finished cDNA, clone ChEST765l1	7.56	8.19	0.62
GgaAffx.20451.1.S1_at		Finished cDNA, clone ChEST905o6	10.75	11.36	0.61
GgaAffx.20340.1.S1_at		Finished cDNA, clone ChEST36f22	6.59	7.23	0.64
GgaAffx.20829.1.S1_at		Finished cDNA, clone ChEST559j8	6.14	7.58	1.44
GgaAffx.20874.1.S1_at		Finished cDNA, clone ChEST127p2	2.47	6.56	4.09
GgaAffx.20382.1.S1_at		Finished cDNA, clone ChEST996o23	3.11	4.4	1.29
GgaAffx.20329.1.S1_s_at	AOF2	amine oxidase (flavin containing) domain 2	3.87	4.97	1.1
GgaAffx.21447.1.S1_s_at		Finished cDNA, clone ChEST642j16	5.06	6.06	1
GgaAffx.20752.1.S1_at	SETD7	SET domain containing (lysine methyltransferase) 7	3.59	5.16	1.57
GgaAffx.20849.1.S1_at	LOC417139	Similar to pancreatitis-induced protein 49	8.29	9.27	0.98
GgaAffx.20803.1.S1_s_at	RCJMB04_9k9	ADP-ribosylation factor-like 8A	7.83	8.48	0.65
GgaAffx.20660.1.S1_at	SVOPL	SVOP-like	4.67	5.41	0.74
GgaAffx.21144.1.S1_s_at		Finished cDNA, clone ChEST852l17	9.81	10.51	0.7
GgaAffx.21660.1.S1_at	PTPRR	protein tyrosine phosphatase, receptor type, R	5.52	6.56	1.05
GgaAffx.20296.1.S1_at	LOC777450	Similar to similar to 60 kDa heat shock protein, mitochondrial precursor (Hsp60) (60 kDa chaperonin) (CPN60) (Heat shock protein 60) (HSP-60) (Mitochondrial matrix protein P1) (HSP-65)	4.5	5.88	1.38
GgaAffx.20856.1.S1_at	SCFD2	Sec1 family domain containing 2	6.8	7.55	0.75
GgaAffx.21546.1.S1_at		Finished cDNA, clone ChEST567m12	6.2	6.98	0.78
GgaAffx.20777.1.S1_at		Finished cDNA, clone ChEST927m19	2.37	4.43	2.05
GgaAffx.20908.1.S1_at		Finished cDNA, clone ChEST941g11	3.98	4.67	0.69
GgaAffx.21694.1.S1_at		Finished cDNA, clone ChEST750g22	4.56	5.32	0.76
GgaAffx.21389.1.S1_at		Finished cDNA, clone ChEST637j5	3.96	4.77	0.81
GgaAffx.20778.1.S1_at	LOC417860	LOC417860	7.67	8.51	0.85
GgaAffx.20302.1.S1_s_at		Finished cDNA, clone ChEST818p16	4.65	5.39	0.74
Gga.5804.1.S1_s_at	MRPS35	mitochondrial ribosomal protein S35	6.28	7.07	0.79
GgaAffx.21670.1.S1_at	LOC415442	similar to normal mucosa of esophagus specific 1	3.61	4.4	0.79
Gga.17031.1.S1_s_at		Finished cDNA, clone ChEST508c4	6.52	7.53	1
GgaAffx.21044.1.S1_at	DACT2	dapper, antagonist of beta-catenin, homolog 2 (Xenopus laevis)	4.58	5.53	0.95
GgaAffx.21358.1.S1_s_at	RCJMB04_17d8	SAM domain and HD domain 1	7.6	8.21	0.61
GgaAffx.20355.1.S1_at	LOC769233	hypothetical protein LOC769233	6.27	6.9	0.63
GgaAffx.21239.1.S1_at		Finished cDNA, clone ChEST876f13	4.93	5.85	0.93
GgaAffx.21576.1.S1_s_at	CHGA	chromogranin A (parathyroid secretory protein 1)	9.86	10.77	0.91
GgaAffx.20721.1.S1_s_at	RCJMB04_17o18	inhibitor of kappa light polypeptide gene enhancer in B-cells, kinase complex-associated protein	7.89	8.7	0.81
GgaAffx.21617.1.S1_s_at	RCJMB04_13c13	similar to oral cancer overexpressed 1	6.49	7.26	0.78
GgaAffx.21507.1.S1_at		Finished cDNA, clone ChEST180a9	5.59	6.2	0.61
GgaAffx.20099.1.S1_at	HSP25	heat shock protein 25	7.31	11.25	3.94
Gga.985.1.S1_s_at	HSP25	heat shock protein 25	5.69	9.59	3.9
GgaAffx.20286.1.S1_at		Finished cDNA, clone ChEST819d24	7.57	8.23	0.66
GgaAffx.21281.1.S1_at		Finished cDNA, clone ChEST527m22	5.68	6.8	1.12
GgaAffx.20768.1.S1_at	SLC4A1AP	solute carrier family 4 (anion exchanger), member 1, adaptor protein	2	5.48	3.48
GgaAffx.20940.1.S1_at		Finished cDNA, clone ChEST830g20	5.17	5.83	0.66
Gga.1765.1.S1_s_at	LOC420411	hypothetical gene supported by CR391354	5.65	6.3	0.65
GgaAffx.20715.1.S1_s_at		Finished cDNA, clone ChEST915m21	4.66	5.58	0.91
GgaAffx.20857.1.S1_s_at	RCJMB04_27g4	activating transcription factor 7 interacting protein	6.01	6.73	0.72
GgaAffx.20190.1.S1_at	COQ3	coenzyme Q3 homolog, methyltransferase (S. cerevisiae)	6.64	7.53	0.89
GgaAffx.21003.1.S1_at		Finished cDNA, clone ChEST331b10	3.27	4.44	1.16
GgaAffx.21217.1.S1_at		Finished cDNA, clone ChEST888f4	3.34	4.33	0.99
GgaAffx.20206.1.S1_at		Finished cDNA, clone ChEST718o1	6.73	7.89	1.16
Gga.16349.1.S1_s_at	LOC415511	similar to hypothetical protein FLJ39743	6.13	6.81	0.68
GgaAffx.20599.1.S1_s_at	SNRPF	Small nuclear ribonucleoprotein polypeptide F	3.53	4.25	0.73
GgaAffx.21230.1.S1_at		LGI3 (LGI3)	2.77	4.1	1.33
GgaAffx.21730.1.S1_s_at		Finished cDNA, clone ChEST311e23	6.07	6.95	0.88
GgaAffx.20883.1.S1_at	LOC426861	similar to RIKEN cDNA 1200016B10	4.61	5.35	0.75
GgaAffx.20252.1.S1_at	RCJMB04_8c5	hypothetical protein	2.18	3.48	1.3
GgaAffx.20268.1.S1_s_at	LOC418543	hypothetical gene supported by BX933825; CR407341	6.51	8.06	1.55
GgaAffx.20931.1.S1_s_at	LOC423793	similar to M-phase phosphoprotein 1 /// similar to M-phase phosphoprotein-1	4.56	5.27	0.71
GgaAffx.21619.1.S1_at	LOC771190	Hypothetical protein LOC771190	5.11	5.91	0.8
GgaAffx.21354.1.S1_at	YPEL1	yippee-like 1 (Drosophila)	5.86	6.63	0.77
Gga.2210.1.S1_a_at	FKBP1B	FK506 binding protein 1B, 12.6 kDa	5.4	6.09	0.69
Gga.8227.1.S1_s_at	ISG12-1	putative ISG12-1 protein	6.82	8.08	1.26
Gga.1325.1.S1_at	TES	testis derived transcript (3 LIM domains)	4.5	5.21	0.71
Gga.3238.2.S1_a_at	NEGR1	neuronal growth regulator 1	4.49	5.87	1.38
Gga.245.1.S1_at	FGF18	fibroblast growth factor 18	5.54	6.37	0.83
Gga.3154.1.S1_at	RHOQ	ras homolog gene family, member Q	7.31	8.36	1.05
GgaAffx.20967.1.S1_s_at	CD83	CD83 molecule	3.5	4.53	1.03
Gga.5589.1.S1_at	LOC408038	beta-keratin	4.44	5.42	0.98
Gga.1546.1.S1_at	PRRX1	paired related homeobox 1	4.22	5.14	0.92
Gga.3380.1.S1_at	LOC426107	similar to T cell receptor delta chain	8.13	9.17	1.03
Gga.4420.2.S1_a_at	RTN1	reticulon 1	8.15	9.08	0.92
Gga.4420.2.S1_at	RTN1	reticulon 1	8.74	9.69	0.95
Gga.4420.1.S1_x_at	RTN1	reticulon 1	7.88	8.86	0.98
Gga.2685.1.S2_at	FGF13	fibroblast growth factor 13	2.14	4.92	2.78
Gga.977.1.S1_at	PTRF	polymerase I and transcript release factor	4.24	4.97	0.73
Gga.2870.1.S1_at	PPAT	phosphoribosyl pyrophosphate amidotransferase	6.76	7.48	0.72
Gga.3903.1.S1_at	CDH13	cadherin 13, H-cadherin (heart) /// similar to T-cadherin	4.16	5.05	0.89
Gga.2200.1.S1_at	CYR61	cysteine-rich, angiogenic inducer, 61	6.43	7.56	1.13
Gga.19488.1.S1_at	TPH2	tryptophan hydroxylase 2	4.88	5.78	0.9
Gga.3285.1.S1_at	MAF	v-maf musculoaponeurotic fibrosarcoma oncogene homolog (avian)	4.23	5.21	0.99
Gga.9483.1.S1_at	LOC414835	cHz-cadherin	2.53	4.55	2.02
Gga.4832.1.S1_at	LOC770612	hypothetical protein LOC770612	8.8	9.48	0.68
Gga.4848.1.S1_a_at		Finished cDNA, clone ChEST65l3	7.48	9.66	2.18
Gga.4761.4.S1_a_at		Finished cDNA, clone ChEST872f20	8.37	9.02	0.66
Gga.6321.1.S1_a_at	UBE2T	ubiquitin-conjugating enzyme E2T (putative)	5.42	6.14	0.72
Gga.1720.1.S1_at	BCAR1	breast cancer anti-estrogen resistance 1	7.45	8.13	0.67
Gga.7364.1.S1_a_at	TESC	tescalcin	8.33	9.22	0.88
Gga.4942.1.S1_at	HSP70	heat shock protein 70	11.5	12.31	0.82
Gga.5731.1.S1_at		Finished cDNA, clone ChEST752d2	9.25	9.92	0.67
Gga.3257.1.S1_at	LCAT	lecithin-cholesterol acyltransferase	9.41	10.97	1.56
Gga.8312.1.S1_at	LOC769339	similar to thioesterase B	5.74	6.5	0.76
Gga.7092.1.S1_at	LOC423781	similar to FLJ00156 protein	4.17	5.38	1.21
Gga.6172.1.S1_at	INPP5F	inositol polyphosphate-5-phosphatase F	7.96	8.67	0.71
GgaAffx.13122.1.S1_at	RCJMB04_32j6	proteasome (prosome, macropain) subunit, alpha type, 2	3.01	4.08	1.07
Gga.6448.1.S1_s_at	PHLDA2	pleckstrin homology-like domain, family A, member 2	7.97	8.62	0.65
Gga.5254.1.S1_at	UTP11L	UTP11-like, U3 small nucleolar ribonucleoprotein, (yeast)	7.8	8.44	0.65
Gga.9281.2.S1_a_at	PYCR2	pyrroline-5-carboxylate reductase family, member 2	6.54	7.63	1.09
Gga.13072.1.S1_s_at	CCDC58	coiled-coil domain containing 58	2.47	4.38	1.91
Gga.7758.1.S1_at	TCERG1L	transcription elongation regulator 1-like	5.11	5.81	0.7
Gga.7180.1.S1_s_at	RCJMB04_5c21	BUB1 budding uninhibited by benzimidazoles 1 homolog (yeast)	4.21	5.02	0.81
Gga.1169.1.S1_at	AADAC	arylacetamide deacetylase (esterase)	5.68	7.68	2
Gga.7973.1.S1_at		Finished cDNA, clone ChEST69m10	7.54	8.18	0.65
Gga.5826.1.S1_at	LOC426737	similar to CNS specific microtubule-associated protein tau, adult	4.28	5.62	1.34
Gga.8098.1.S1_at		Finished cDNA, clone ChEST811h18	5	6.05	1.05
Gga.6035.1.S1_at		Finished cDNA, clone ChEST479i21	6.79	7.55	0.76
Gga.7989.1.S1_a_at	PLEK2	pleckstrin 2	6.36	8.38	2.03
Gga.5730.1.S1_a_at	LOC769739	hypothetical protein LOC769739	7.71	8.35	0.64
Gga.10378.1.S1_at	SNRPA1	Small nuclear ribonucleoprotein polypeptide A'	4.53	5.42	0.89
Gga.4804.1.S1_at	EIF3S6	Eukaryotic translation initiation factor 3, subunit 6 48kDa	3.74	4.41	0.67
Gga.5376.2.S1_a_at		Finished cDNA, clone ChEST560m2	5.67	6.92	1.26
Gga.7778.1.S1_at	TM2D2	TM2 domain containing 2	4.68	5.89	1.21
Gga.9634.1.S1_at	DECR1	2,4-dienoyl CoA reductase 1, mitochondrial	4.19	6.54	2.35
Gga.6329.1.S1_at	LOC420860	similar to Transmembrane protein 14C (HSPC194)	5.12	5.78	0.66
Gga.5517.1.S1_s_at	RCJMB04_33m12	similar to nuclear DNA-binding protein; small unique nuclear receptor corepressor; C1D DNA-binding protein	5.78	6.54	0.76
Gga.3300.1.S1_at	LOC418270	similar to Chromosome 3 open reading frame 28	3.87	4.92	1.04
Gga.7716.1.S1_at		Finished cDNA, clone ChEST419o13	6.83	7.49	0.66
Gga.12135.1.S1_at	MLF1	myeloid leukemia factor 1	7.71	8.74	1.03
Gga.7017.1.S1_at	GDA	guanine deaminase /// hypothetical protein LOC770483	3.43	4.44	1.01
Gga.6296.1.S1_at	RCJMB04_11a23	SAR1 gene homolog B (S. cerevisiae)	5.16	5.96	0.79
Gga.9469.1.S1_at		Finished cDNA, clone ChEST234e18	6.95	7.65	0.7
Gga.2962.2.S1_a_at	LOC425455	hypothetical gene supported by CR353498 /// hypothetical protein LOC770774	7.53	8.35	0.82
Gga.7288.1.S1_at		Finished cDNA, clone ChEST585k14	4.47	5.24	0.78
Gga.2883.1.S1_at	DHFR	dihydrofolate reductase	5.29	6.27	0.98
Gga.1787.1.S1_at		Finished cDNA, clone ChEST980i12	7.83	8.59	0.76
Gga.6331.1.S1_at		Finished cDNA, clone ChEST361i21	6.02	7.18	1.16
Gga.8286.1.S1_at		Finished cDNA, clone ChEST740o8	1.34	3.35	2.01
Gga.1970.1.S1_at	LOC416641	similar to DKFZP564K2062 protein	5.76	6.36	0.6
Gga.5217.1.S1_at		Finished cDNA, clone ChEST608c24	6.3	7.09	0.79
Gga.1308.1.S1_at	KIF20A	kinesin family member 20A	3.49	4.49	1
Gga.4179.1.S1_at	NEFM	neurofilament, medium polypeptide 150kDa	9.84	11.59	1.75
Gga.9462.1.S1_at	MYOT	myotilin	4.85	6.42	1.56
Gga.17207.1.S1_at	LOC422298	similar to LOC495234 protein	2.42	5.03	2.61
Gga.6451.1.S1_a_at	CHCHD7	coiled-coil-helix-coiled-coil-helix domain containing 7	5.53	6.93	1.4
Gga.5218.1.S1_at	GKAP1	G kinase anchoring protein 1	7.52	8.36	0.84
Gga.5977.1.S1_at		Finished cDNA, clone ChEST371i11	5.81	6.65	0.84
Gga.8095.1.S1_at		Gga.8095.1	6.04	6.9	0.86
Gga.8340.1.S1_at	LOC770633	similar to protein geranylgeranyltransferase type I, beta subunit	7.91	8.63	0.72
Gga.19452.1.S1_at	CD44	CD44 molecule	4.39	5.49	1.1
Gga.7644.1.S1_at	LOC772187	similar to 6.8 kDa mitochondrial proteolipid	3.98	4.6	0.62
Gga.5530.1.S1_at	DDX27	DEAD (Asp-Glu-Ala-Asp) box polypeptide 27	5.09	5.93	0.84
Gga.7228.1.S1_at	CMBL	carboxymethylenebutenolidase homolog (Pseudomonas)	3.29	4.64	1.35
Gga.12454.1.S1_at	RLX3	relaxin 3	3.22	6.49	3.27
Gga.6038.1.S1_at	LOC417856	similar to TMEM19 protein	3.25	3.91	0.66
Gga.17151.1.S1_at		Finished cDNA, clone ChEST322d23	6.9	7.66	0.76
Gga.8110.1.S1_at		Finished cDNA, clone ChEST575m16	7.24	7.85	0.61
Gga.6203.1.S1_at	BTBD11	BTB (POZ) domain containing 11	5.21	6.01	0.81
Gga.7868.1.S1_at		Finished cDNA, clone ChEST737n20	3.54	4.38	0.84
Gga.10501.2.S1_s_at	RCJMB04_23c3	Vac14 homolog (S. cerevisiae)	4.95	5.94	0.99
Gga.7389.1.S1_at	GALNS	galactosamine (N-acetyl)-6-sulfate sulfatase (Morquio syndrome, mucopolysaccharidosis type IVA)	5.07	5.91	0.83
Gga.6426.1.S1_at		Finished cDNA, clone ChEST386e2	5.35	6.44	1.08
Gga.8032.1.S1_at		Finished cDNA, clone ChEST745k10	4.56	5.17	0.61
Gga.6103.1.S1_x_at	H3F3A	similar to histone protein Hist2h3c1 /// H3 histone, family 3A /// similar to H3 histone, family 3A	5.89	6.49	0.61
Gga.8332.1.S1_at		Finished cDNA, clone ChEST103l18	5.68	6.73	1.05
Gga.19146.1.S1_at	LOC417822	Hypothetical LOC417822	4.67	5.29	0.62
Gga.5213.1.S1_a_at	LOC419144	similar to mannosidase, beta A, lysosomal-like	3.69	4.5	0.82
Gga.4340.1.S1_at	ODC1	ornithine decarboxylase 1	10.02	10.88	0.87
Gga.11787.2.S1_s_at	SH3BGR	SH3 domain binding glutamic acid-rich protein	3.04	4.6	1.56
Gga.11726.1.S1_a_at	GADD45G	Growth arrest and DNA-damage-inducible, gamma	7.68	9.22	1.54
Gga.2211.1.S1_s_at		Finished cDNA, clone ChEST567a23	3.68	4.78	1.09
Gga.3090.1.S1_at		Finished cDNA, clone ChEST572k7	6.41	7.18	0.76
Gga.13139.1.S1_at		Finished cDNA, clone ChEST986k8	5.47	6.39	0.91
Gga.3886.1.S1_at	DTX3L	deltex 3-like (Drosophila)	7.94	8.81	0.87
Gga.4335.1.S1_s_at	RCJMB04_13m6	SET domain containing 6	6.4	7.13	0.73
Gga.1111.1.S1_a_at	USP18	ubiquitin specific peptidase 18	7.49	8.66	1.16
Gga.2717.1.S1_at		Finished cDNA, clone ChEST491f4	1.78	4.08	2.3
Gga.2709.1.S1_at	AMPH	amphiphysin	9.53	10.23	0.69
Gga.11841.1.S1_s_at	RCJMB04_29h5	Kruppel-like factor 6	5.09	5.76	0.67
Gga.1153.1.S1_at	DLG7	discs, large homolog 7 (Drosophila)	3.82	4.78	0.96
Gga.12941.1.S1_at	SDCCAG10	serologically defined colon cancer antigen 10	7.43	8.19	0.76
Gga.11309.1.S1_at	LOC420553	similar to 1-aminocyclopropane-1-carboxylate synthase	3.1	5.16	2.06
Gga.8064.1.S1_at	LOC768654	hypothetical protein LOC768654	8.34	9.15	0.81
Gga.11516.1.S1_at	P2RY6	Pyrimidinergic receptor P2Y, G-protein coupled, 6	4.1	5.2	1.1
Gga.8777.1.S1_at		Finished cDNA, clone ChEST733k11	4.33	5.47	1.14
Gga.16025.1.S1_at	LOC416073	similar to HT021	4.18	4.89	0.71
Gga.5807.1.S1_at		Finished cDNA, clone ChEST103m1	3.82	5.04	1.22
Gga.4696.1.S1_at		Finished cDNA, clone ChEST1032a5	5.25	6.51	1.25
Gga.17572.1.S1_at	KTI12	KTI12 homolog, chromatin associated (S. cerevisiae)	5.04	5.67	0.63
Gga.4105.2.S1_a_at	SERPINE2	serpin peptidase inhibitor, clade E (nexin, plasminogen activator inhibitor type 1), member 2	10.05	10.74	0.69
Gga.13504.1.S1_at	RRM2	ribonucleotide reductase M2 polypeptide	4.58	5.45	0.87
Gga.9905.1.S1_at	ANTXR2	Anthrax toxin receptor 2	2.02	4.36	2.34
Gga.11587.1.S1_at		Finished cDNA, clone ChEST183i3	7.52	8.16	0.64
Gga.15781.1.S1_a_at		Finished cDNA, clone ChEST962j8	3.98	5.22	1.23
Gga.11453.1.S1_at	LOC777143	tropomodulin 3 (ubiquitous) /// similar to tropomodulin 3 (ubiquitous)	5.25	5.89	0.63
Gga.5154.1.S1_at	POSTN	periostin, osteoblast specific factor	4.33	5.1	0.76
Gga.12585.1.S1_at	RSRC1	arginine/serine-rich coiled-coil 1	4.15	5.3	1.15
Gga.11388.1.S1_at	COQ3	coenzyme Q3 homolog, methyltransferase (S. cerevisiae)	10.7	11.38	0.68
Gga.16794.1.S1_s_at	RCJMB04_1f5	nuclear receptor coactivator 7	2.76	3.53	0.77
Gga.4700.1.S1_a_at	HRSP12	heat-responsive protein 12	8.47	9.13	0.66
Gga.212.1.S1_at	NRXN1	neurexin 1	6.49	7.24	0.75
Gga.18977.1.S1_at		Finished cDNA, clone ChEST851k12	5.81	6.7	0.89
Gga.12029.1.S1_at	MRPS27	mitochondrial ribosomal protein S27	8.78	9.41	0.64
GgaAffx.13130.1.S1_at	LOC418871	similar to RIKEN cDNA 6330409N04	6.72	7.38	0.66
Gga.5626.1.S1_s_at	EVL	Enah/Vasp-like	8.13	8.73	0.61
Gga.17757.1.S1_at		Finished cDNA, clone ChEST847p4	6.89	7.97	1.08
Gga.8838.1.S1_at	LOC427079	Similar to keratin 18	6.74	8.04	1.3
Gga.17444.1.S1_at	TRMT5	TRM5 tRNA methyltransferase 5 homolog (S. cerevisiae)	7.44	8.13	0.69
Gga.11647.1.S1_at	AMBP	alpha-1-microglobulin/bikunin precursor	2.71	5.17	2.46
Gga.8021.2.S1_at	DPH4	DPH4, JJJ3 homolog (S. cerevisiae)	6.32	7.21	0.89
Gga.16659.1.S1_at		Gga.16659.1	7.23	8.1	0.87
Gga.13207.1.S1_at	NLN	neurolysin (metallopeptidase M3 family)	6.57	7.3	0.73
Gga.15354.1.S1_at	UGCG	UDP-glucose ceramide glucosyltransferase	8.25	8.98	0.74
Gga.9643.1.S1_at	ANXA13	annexin A13	4.27	5.55	1.28
Gga.15124.1.S1_at	MOBKL1A	MOB1, Mps One Binder kinase activator-like 1A (yeast)	4.94	5.55	0.61
Gga.9523.2.S1_a_at	LOC420233	similar to putative phytoene synthase	6.08	6.72	0.65
Gga.8938.1.S1_at		Finished cDNA, clone ChEST385h5	5.83	6.64	0.81
Gga.13855.1.S1_at		Finished cDNA, clone ChEST380p8	4.64	5.27	0.63
Gga.16263.1.S1_at		Finished cDNA, clone ChEST532h13	7.37	8.03	0.66
Gga.10215.1.S1_at		Finished cDNA, clone ChEST985n16	5.48	6.08	0.6
Gga.17315.1.S1_s_at		Finished cDNA, clone ChEST839j7	4.65	5.37	0.72
Gga.9866.2.S1_a_at	RALB	v-ral simian leukemia viral oncogene homolog B (ras related; GTP binding protein)	6.27	6.97	0.7
Gga.10510.1.S1_at	RSPH1	radial spoke head 1 homolog (Chlamydomonas)	6.54	7.48	0.94
Gga.18897.1.S1_at	DYDC1	DPY30 domain-containing 1	3.12	5.26	2.13
Gga.12113.1.A1_at	SH3BGRL2	SH3 domain binding glutamic acid-rich protein like 2	4.33	5.36	1.03
Gga.11888.1.S1_at	CCDC84	coiled-coil domain containing 84	4.44	5.5	1.06
Gga.16719.1.S1_at		Finished cDNA, clone ChEST537o4	4.85	8.42	3.57
Gga.1810.1.S1_at	ARRDC3	arrestin domain containing 3	5.62	6.51	0.89
Gga.14442.2.S1_a_at	FUNDC2	FUN14 domain containing 2	3.78	4.69	0.91
Gga.17404.1.S1_at		Finished cDNA, clone ChEST176a16	8.52	9.25	0.73
Gga.9836.1.S1_at		Finished cDNA, clone ChEST460j7	4.26	4.9	0.63
Gga.2025.1.S1_at	DNTTIP2	deoxynucleotidyltransferase, terminal, interacting protein 2	4.08	4.91	0.83
Gga.2983.1.S1_at	ODZ2	odz, odd Oz/ten-m homolog 2 (Drosophila)	6.46	7.06	0.6
GgaAffx.23838.1.S1_s_at	DDX17	DEAD (Asp-Glu-Ala-Asp) box polypeptide 17	5.05	5.69	0.64
Gga.9024.1.S1_at	LOC425711	hypothetical gene supported by CR389756	6.85	8.18	1.33
Gga.9693.1.S1_at	HEATR2	HEAT repeat containing 2	7.76	8.42	0.66
Gga.9983.1.S1_at	LOC424161	similar to LOC129881 protein	7.21	7.93	0.71
Gga.16997.1.S1_at		Finished cDNA, clone ChEST196c10	4.96	5.57	0.61
Gga.12414.1.S1_s_at	THOC2	THO complex 2	7.06	7.71	0.65
Gga.17638.1.S1_at	ATF3	activating transcription factor 3	3.5	7.05	3.55
Gga.10539.2.S1_a_at	SRFBP1	serum response factor binding protein 1	8.42	9.42	1
Gga.13047.1.S1_s_at	ZNF384	zinc finger protein 384	4.99	5.6	0.61
Gga.19298.1.S1_at		Finished cDNA, clone ChEST863f21	3.9	5.27	1.37
Gga.12171.1.S1_at	DDX24	DEAD (Asp-Glu-Ala-Asp) box polypeptide 24	3.17	3.98	0.81
Gga.2703.1.S1_at	HES6	hairy and enhancer of split 6 (Drosophila)	4.01	7.72	3.72
Gga.19677.1.S1_at	DCUN1D3	DCN1, defective in cullin neddylation 1, domain containing 3 (S. cerevisiae)	4.96	5.92	0.96
Gga.11081.1.S1_s_at	KLF13	Kruppel-like factor 13	6.28	7.27	0.99
Gga.20037.1.S1_at		Finished cDNA, clone ChEST751g6	8.92	9.53	0.61
Gga.11444.1.S1_s_at	LOC427457	similar to chromosome 9 open reading frame 64	5.61	6.43	0.82
Gga.11628.2.S1_a_at	POLB	polymerase (DNA directed), beta	5.14	5.84	0.7
Gga.6380.1.S1_at		Finished cDNA, clone ChEST713a16	3.17	3.79	0.62
Gga.16449.1.S1_at		Finished cDNA, clone ChEST1038b12	4.95	5.89	0.94
Gga.12544.1.S1_at	LOC417398	similar to Hypothetical protein FLJ10970	4.71	5.79	1.08
Gga.12588.2.S1_a_at	LOC415770	Hypothetical LOC415770	2.24	4.29	2.05
Gga.15285.1.S1_at		Finished cDNA, clone ChEST544c24	7.37	8.94	1.58
Gga.3779.1.S1_at		Finished cDNA, clone ChEST177e11	6.91	7.62	0.7
Gga.12124.1.S1_at	LOC427491	similar to hypothetical LOC145741	5.57	6.43	0.86
Gga.9055.1.S1_at		Finished cDNA, clone ChEST517a17	4.2	5.65	1.45
Gga.17075.1.S1_at		Finished cDNA, clone ChEST870g1	3.57	4.34	0.77
Gga.11764.2.S1_a_at	GCHFR	GTP cyclohydrolase I feedback regulator	4.38	5.71	1.33
Gga.12936.1.S1_at		Finished cDNA, clone ChEST750f11	3.75	4.79	1.05
Gga.10180.1.S1_a_at		Finished cDNA, clone ChEST943m2	3.69	4.54	0.85
Gga.2956.1.S1_at	IL22RA1	interleukin 22 receptor, alpha 1	5.16	5.78	0.62
Gga.12661.1.S1_at	PNPLA8	patatin-like phospholipase domain containing 8	4.71	5.87	1.16
Gga.5794.1.S1_s_at	RCJMB04_1m14	similar to chromosome 9 open reading frame 41	6.6	7.39	0.79
Gga.2559.1.S1_at		Finished cDNA, clone ChEST156p20 /// Finished cDNA, clone ChEST335h23	4.28	5.08	0.8
Gga.12668.1.S1_at	SUV420H1	suppressor of variegation 4-20 homolog 1 (Drosophila)	0.72	2.82	2.1
Gga.11611.1.S1_at	WIF1	WNT inhibitory factor 1	6.79	8.02	1.22
Gga.5631.2.S1_at	LOC417925	IKK interacting protein	7.1	7.71	0.6
Gga.8890.1.S1_at		Finished cDNA, clone ChEST901f9	5.33	6.03	0.7
Gga.9975.1.S1_at	DLK1	delta-like 1 homolog (Drosophila)	5.75	7.06	1.31
Gga.10074.1.S1_at	RCJMB04_32a22	Rap2-binding protein 9	6.26	7.05	0.79
Gga.19048.1.S1_at	ATAD3B	ATPase family, AAA domain containing 3B	3.12	4.75	1.63
Gga.10622.1.S1_at	GNA13	guanine nucleotide binding protein (G protein), alpha 13	3.46	5.11	1.65
Gga.3174.1.S1_at		Finished cDNA, clone ChEST541m23	6.96	7.58	0.62
Gga.12566.1.S1_at	LRRC42	leucine rich repeat containing 42	4.14	4.75	0.61
Gga.19591.1.S1_at	LOC428770	prematurely terminated mRNA decay factor-like	5.7	7.2	1.5
Gga.9831.1.S1_at	GDAP1L1	Ganglioside-induced differentiation-associated protein 1-like 1	3.66	4.87	1.21
Gga.15917.1.S1_at		Finished cDNA, clone ChEST564f17	3.22	3.98	0.76
Gga.4133.1.S1_at	SMAD5	SMAD family member 5	4.69	5.33	0.64
Gga.19028.1.S1_at		Finished cDNA, clone ChEST665c17	3.17	4.35	1.18
Gga.12307.1.S1_at	SORBS2	sorbin and SH3 domain containing 2	4.44	5.07	0.63
Gga.9622.1.S1_at		Gga.9622.1	3.98	4.61	0.64
Gga.9936.1.S1_at	AURKA	aurora kinase A	4.21	4.96	0.75
Gga.11876.1.S1_a_at	LOC420999	similar to chromosome 9 open reading frame 19; 17kD fetal brain protein	3.96	6.11	2.15
Gga.13348.1.S1_at		Finished cDNA, clone ChEST422l23	8.2	8.84	0.63
Gga.17147.1.S1_s_at	RCJMB04_24k6	coiled-coil domain containing 127	6.29	7	0.71
Gga.13239.1.S1_at	ACAD9	acyl-Coenzyme A dehydrogenase family, member 9	5.21	5.98	0.77
Gga.16513.1.S1_at		Finished cDNA, clone ChEST186b11	6.09	6.93	0.84
Gga.13594.1.S1_at	RAB31	RAB31, member RAS oncogene family	5.01	5.79	0.78
Gga.11461.1.S1_s_at	RAD50	RAD50 homolog (S. cerevisiae)	4.21	5.17	0.96
Gga.5620.2.S1_a_at	PACRG	PARK2 co-regulated	6.52	7.57	1.04
Gga.12519.1.S1_at	ZCCHC2	Zinc finger, CCHC domain containing 2	5.83	6.61	0.79
Gga.16873.1.S1_at		Finished cDNA, clone ChEST927g4	3.25	3.96	0.71
Gga.19134.1.S1_at		Finished cDNA, clone ChEST873k19	6.6	7.29	0.69
Gga.1829.2.S1_at		Finished cDNA, clone ChEST296l7	8.3	9.93	1.63
Gga.19434.1.S1_at		Finished cDNA, clone ChEST955o8	3.98	4.84	0.86
Gga.2803.1.S1_s_at	GRIA2	glutamate receptor, ionotropic, AMPA 2	7.03	7.79	0.76
Gga.11883.1.S1_a_at	ASPH	Aspartate beta-hydroxylase	9.91	10.59	0.68
Gga.15764.1.S1_at		Finished cDNA, clone ChEST73a6	6.62	7.26	0.64
Gga.19233.1.S1_s_at	RCJMB04_9i13	phosphodiesterase 4B, cAMP-specific (phosphodiesterase E4 dunce homolog, Drosophila)	3.81	5.08	1.27
Gga.13923.1.S1_at		Finished cDNA, clone ChEST214g15	6.58	7.55	0.97
Gga.11597.1.S1_s_at	RCJMB04_17i9	signal transducer and activator of transcription 1, 91kDa	2.33	4.49	2.16
Gga.12329.1.S1_at		Finished cDNA, clone ChEST650e20	5.25	6.22	0.96
Gga.14419.1.S1_s_at	RCJMB04_1l2	cysteine and histidine-rich domain (CHORD)-containing 1	7.61	8.38	0.77
Gga.322.1.S1_at	SPRY1	sprouty homolog 1, antagonist of FGF signaling (Drosophila)	5.62	6.22	0.61
Gga.17835.1.S1_at		Finished cDNA, clone ChEST198e11	5.01	5.64	0.63
Gga.17993.1.S1_at	RCJMB04_23i8	zinc finger CCCH-type, antiviral 1	6.99	7.73	0.73
Gga.14902.1.S1_at	KHDRBS2	KH domain containing, RNA binding, signal transduction associated 2	5.1	6.63	1.52
Gga.19213.1.S1_at		Finished cDNA, clone ChEST932g12	6.44	7.06	0.61
Gga.15983.1.S1_s_at	FXN	frataxin	7.42	8.03	0.6
Gga.11671.2.S1_at	LOC415664	similar to CG10964-PA	7.9	8.69	0.79
Gga.17041.1.S1_at		Finished cDNA, clone ChEST927n16	5.09	6.02	0.93
Gga.18280.1.S1_at		Finished cDNA, clone ChEST108a13	4.92	5.54	0.62
Gga.18723.1.S1_at		Finished cDNA, clone ChEST257f24	3.32	4.23	0.91
Gga.393.1.S1_at	ERBB4	v-erb-a erythroblastic leukemia viral oncogene homolog 4	10.15	10.81	0.66
Gga.1755.1.S1_at	NEB	nebulin	3.9	6.13	2.24
Gga.17042.1.S1_at		Finished cDNA, clone ChEST203c2	5.33	6.33	1.01
Gga.19246.1.S1_s_at	RANBP2	RAN binding protein 2	6.05	6.87	0.82
Gga.19336.1.S1_at	LOC418618	similar to CXORF15	6.68	7.3	0.62
Gga.18932.1.S1_at	ZCCHC2	zinc finger, CCHC domain containing 2	8.38	9.12	0.74
Gga.19010.1.S1_at		Finished cDNA, clone ChEST889l19	6.01	6.95	0.94
Gga.12569.1.S1_at	FNBP1L	formin binding protein 1-like	2.7	4.47	1.77
Gga.17311.1.S1_at		Finished cDNA, clone ChEST203i23	5.2	6.14	0.93
Gga.8712.1.S1_at		Finished cDNA, clone ChEST402l8	5.24	6.05	0.81
Gga.16353.1.S1_s_at	RSC1A1	regulatory solute carrier protein, family 1, member 1	2.99	4.43	1.44
Gga.14747.1.S1_at	LOC776338	UDP-N-acetyl-alpha-D-galactosamine:polypeptide N-acetylgalactosaminyltransferase 6 (GalNAc-T6) /// similar to UDP-N-acetyl-alpha-D-galactosamine:polypeptide N-acetylgalactosaminyltransferase 6 (GalNAc-T6)	8.39	9.01	0.62
Gga.10098.1.S1_s_at	FAP	fibroblast activation protein, alpha	3.1	3.83	0.73
Gga.15796.1.S1_at		Finished cDNA, clone ChEST827p9	4.64	6.13	1.49
Gga.12105.2.S1_a_at	LOC421406	similar to hypothetical protein FLJ23451	3.39	4.05	0.65
GgaAffx.8005.1.S1_s_at	RCJMB04_12e24	similar to hypothetical protein FLJ14675	4.08	5.12	1.04
Gga.11640.1.S1_at	SUCNR1	succinate receptor 1	3.4	6.1	2.7
Gga.14866.1.S1_at		Finished cDNA, clone ChEST296l17	5.78	6.41	0.63
Gga.12365.1.S1_at		Gga.12365.1	3.02	3.7	0.69
Gga.2556.1.S1_at		Finished cDNA, clone ChEST870h23	5.29	6.17	0.88
Gga.10668.1.S1_s_at	ARHGAP29	Rho GTPase activating protein 29	5.22	5.95	0.73
Gga.320.1.S1_at	LOC395581	5-hydroxytryptamin receptor	4.13	4.94	0.81
Gga.14617.1.S1_at		Finished cDNA, clone ChEST284k9	4.17	5	0.83
Gga.10250.1.S1_a_at	LOC427435	KPL2 protein-like	3.02	4.44	1.42
Gga.17053.1.S1_s_at		Gga.17053.1	3.07	3.67	0.6
Gga.19242.1.S1_at		Finished cDNA, clone ChEST763a23	4.19	5.36	1.17
Gga.12857.1.S1_s_at	TP53I3	tumor protein p53 inducible protein 3	5.66	6.79	1.13
Gga.13223.1.S1_at	TTC33	tetratricopeptide repeat domain 33	5.62	6.33	0.71
Gga.5631.3.S1_at	LOC417925	IKK interacting protein	3.81	4.53	0.72
Gga.15971.1.S1_at		Finished cDNA, clone ChEST136j22	9.8	10.55	0.75
Gga.15971.1.S1_s_at		Finished cDNA, clone ChEST136j22	7.52	8.32	0.8
Gga.14576.1.S1_at	DYX1C1	dyslexia susceptibility 1 candidate 1	5.65	6.5	0.84
Gga.10725.1.S1_at		Finished cDNA, clone ChEST714b16	4.4	5.05	0.65
Gga.14865.1.S1_at		Finished cDNA, clone ChEST292d20	4.39	5.2	0.8
Gga.11739.1.S1_at	PCBP2	poly(rC) binding protein 2	6.05	6.65	0.61
Gga.12848.1.S1_at	CCDC77	coiled-coil domain containing 77	4.94	5.68	0.75
Gga.14951.1.S1_at	PCGF5	polycomb group ring finger 5	4.75	5.59	0.84
Gga.19419.1.S1_at		Finished cDNA, clone ChEST829d15	7.73	8.34	0.6
Gga.1868.1.S1_at		Finished cDNA, clone ChEST48i14	6.67	7.32	0.65
Gga.11917.1.S1_at	TROVE2	TROVE domain family, member 2	3.94	4.54	0.6
Gga.13424.1.S1_at	SCLT1	sodium channel and clathrin linker 1	7.7	8.53	0.83
Gga.16949.1.S1_s_at	ANKIB1	ankyrin repeat and IBR domain containing 1	3.42	4.13	0.71
Gga.14210.2.S1_at	MLF1IP	MLF1 interacting protein	4.15	4.79	0.64
Gga.17112.1.S1_at		Finished cDNA, clone ChEST1024n21	4.8	5.47	0.67
Gga.19885.1.S1_at	LOC770644	similar to mutated in bladder cancer 1	5.33	6.24	0.91
Gga.11190.1.S1_a_at		Finished cDNA, clone ChEST793l4	4.34	5.69	1.35
Gga.17544.1.S1_at		Finished cDNA, clone ChEST901e13	8.92	9.76	0.84
Gga.18805.1.S1_s_at	GAK	cyclin G associated kinase	4.63	5.28	0.64
Gga.16733.1.S1_at	LOC769908	hypothetical protein LOC769908	8.17	9.01	0.84
Gga.13491.1.S1_at	LOC770869	similar to ovary-specific acidic protein	5.6	6.22	0.62
Gga.10591.1.S1_at	ZFP106	zinc finger protein 106 homolog (mouse)	2.74	3.5	0.76
Gga.10333.1.S1_at	LTC4S	leukotriene C4 synthase	4.84	5.54	0.7
Gga.14600.1.S1_at	RCJMB04_11g14	kelch-like 14 (Drosophila)	3	4.67	1.66
Gga.16951.1.S1_at	DYX1C1	Dyslexia susceptibility 1 candidate 1	3.46	4.07	0.61
Gga.15216.1.S1_at		Finished cDNA, clone ChEST457g17	6.48	7.08	0.6
Gga.12904.1.S1_at	NPTX2	neuronal pentraxin II	10.26	10.94	0.68
Gga.13425.1.S1_at		Finished cDNA, clone ChEST130f3	3.74	4.6	0.86
Gga.10405.1.S1_s_at	SNX16	sorting nexin 16	4.62	5.64	1.02
Gga.17328.1.S1_at		Finished cDNA, clone ChEST1022d6	4.99	5.97	0.98
Gga.18370.1.S1_at	JAKMIP2	janus kinase and microtubule interacting protein 2	5.79	6.61	0.82
Gga.11095.1.S1_s_at	LOC424299	hypothetical LOC424299	4.18	4.87	0.7
Gga.18687.1.S1_at	LOC770613	Similar to SCY1-like 1 binding protein 1	3.14	4.43	1.29
Gga.19304.1.S1_s_at	GRK6	G protein-coupled receptor kinase 6	5.13	6.06	0.93
Gga.12759.1.S1_at	CPNE8	copine VIII	1.87	3.55	1.68
Gga.14009.1.S1_at		Finished cDNA, clone ChEST117a22	9.06	9.74	0.68
Gga.2836.1.S1_s_at	SLC37A2	solute carrier family 37 (glycerol-3-phosphate transporter), member 2	4.58	5.23	0.65
Gga.517.1.S1_x_at	BLB1	MHC class II antigen B-F minor heavy chain	2.51	3.71	1.2
Gga.15885.1.S1_at	SACS	sacsin	5.7	6.62	0.91
Gga.16516.1.S1_at		Finished cDNA, clone ChEST136o22	4.31	5.79	1.48
Gga.16469.1.S1_at	ROD1	ROD1 regulator of differentiation 1 (S. pombe)	2.73	3.78	1.05
Gga.11450.1.S1_at	ETNK1	ethanolamine kinase 1	5.31	6.03	0.72
Gga.11221.1.S1_at	ERICH1	glutamate-rich 1	4.51	5.48	0.97
Gga.16156.1.S1_at	RALYL	RALY RNA binding protein-like	3.82	4.49	0.68
Gga.4598.2.S1_at	PFDN1	Prefoldin subunit 1	3.92	5.1	1.18
Gga.17868.1.S1_s_at	RCJMB04_1h21	spermatogenesis associated 6	4.62	5.64	1.03
Gga.20000.1.S1_at		Finished cDNA, clone ChEST659d16	5.78	6.44	0.66
Gga.12660.2.S1_a_at	PCSK5	proprotein convertase subtilisin/kexin type 5	4.49	5.11	0.62
Gga.15925.1.S1_at	SLC4A1AP	solute carrier family 4 (anion exchanger), member 1, adaptor protein	6.55	7.3	0.75
Gga.12620.1.S1_at	SFRS12	splicing factor, arginine/serine-rich 12	5.15	6.13	0.99
Gga.12861.1.S1_at	LOC415708	similar to Hypothetical protein CBG04537	7.11	7.82	0.71
Gga.16995.1.S1_at		Finished cDNA, clone ChEST692p23	4.45	6	1.55
Gga.14031.1.S1_at		Finished cDNA, clone ChEST254i23	7.29	8.71	1.42
Gga.11903.1.S1_at	GRAMD3	GRAM domain containing 3	4.53	5.62	1.09
Gga.10933.1.S1_at	PCM1	pericentriolar material 1	4.12	4.89	0.77
Gga.11048.1.S1_at	SLMAP	sarcolemma associated protein	3.99	4.96	0.96
Gga.14384.1.S1_at		Finished cDNA, clone ChEST536d16	7.27	8.18	0.91
Gga.11268.1.S1_at	CMTM6	CKLF-like MARVEL transmembrane domain containing 6	6.4	7.15	0.75
Gga.14034.1.S1_at		Finished cDNA, clone ChEST504b5	1.71	3.73	2.02
Gga.18058.1.S1_at		Finished cDNA, clone ChEST187f7	0.8	3.6	2.8
Gga.11370.1.S1_at	PTGFR	prostaglandin F receptor (FP)	4.94	5.6	0.67
Gga.17992.1.S1_at		Finished cDNA, clone ChEST117f8	5.88	7.04	1.16
Gga.12838.1.A1_at	GPR22	G protein-coupled receptor 22	4.03	4.65	0.62
Gga.10773.1.S1_at		Finished cDNA, clone ChEST375e19	6.63	7.27	0.64
Gga.15141.1.S1_s_at	HERC1	hect (homologous to the E6-AP (UBE3A) carboxyl terminus) domain and RCC1 (CHC1)-like domain (RLD) 1	4.65	5.33	0.69
Gga.11883.4.S1_s_at	ASPH	Finished cDNA, clone ChEST655g24 /// Aspartate beta-hydroxylase	4.38	5.16	0.79
Gga.10562.1.S1_at	ZMAT5	zinc finger, matrin type 5	3.44	4.91	1.47
Gga.17525.1.S1_at		Finished cDNA, clone ChEST994k7	3.66	4.41	0.75
Gga.9717.2.S1_s_at	SECISBP2	SECIS binding protein 2	7.93	8.54	0.61
Gga.14306.1.S1_at		Finished cDNA, clone ChEST836d17	6.02	6.77	0.75
Gga.11425.1.S1_a_at		Finished cDNA, clone ChEST333d11	5.36	6.05	0.69
Gga.16121.1.S1_at		Finished cDNA, clone ChEST469h13	4.04	5.02	0.98
Gga.12358.2.S1_s_at	RCJMB04_2n23	similar to chromosome 3 open reading frame 6 long isoform	3.7	4.33	0.63
Gga.12064.1.S1_at		Finished cDNA, clone ChEST385j10	3.29	4.07	0.78
Gga.10576.1.S1_at	BNIP2	BCL2/adenovirus E1B 19kDa interacting protein 2	3.45	4.16	0.7
Gga.15212.1.S1_s_at	CNTN3	contactin 3 (plasmacytoma associated)	4.16	4.8	0.64
Gga.13374.1.S1_at	INPP5F	inositol polyphosphate-5-phosphatase F	4.23	5.71	1.47
Gga.10423.1.S1_s_at	RCJMB04_21k8	solute carrier family 1 (glial high affinity glutamate transporter), member 2	4.75	5.44	0.69
Gga.6044.3.S1_a_at	MRPS18C	mitochondrial ribosomal protein S18C	3.99	4.77	0.77
Gga.3414.1.S1_at	TOP3B	topoisomerase (DNA) III beta	2.2	3.17	0.98
Gga.19520.1.S1_at	PLCH2	phospholipase C, eta 2	5.54	6.26	0.72
Gga.16458.1.S1_at	SPATA17	spermatogenesis associated 17	5.61	6.63	1.02
Gga.15339.1.S1_s_at	ZFR	zinc finger RNA binding protein	5.88	6.53	0.65
Gga.11876.2.S1_at	LOC420999	similar to chromosome 9 open reading frame 19; 17kD fetal brain protein	4.51	5.33	0.82
Gga.16550.1.S1_at	LOC416500	hypothetical gene supported by CR386144	5.82	6.43	0.61
Gga.17987.1.S1_at	JAKMIP2	janus kinase and microtubule interacting protein 2	5.01	6.1	1.09
Gga.17951.1.S1_at		Finished cDNA, clone ChEST278m4	3.36	4.24	0.88
Gga.14445.1.S1_s_at	SLC1A6	solute carrier family 1 (high affinity aspartate/glutamate transporter), member 6	7.5	8.14	0.64
Gga.12811.1.S1_at	NUAK2	NUAK family, SNF1-like kinase, 2	7.28	8.04	0.76
Gga.13691.1.S1_at	CMTM4	CKLF-like MARVEL transmembrane domain containing 4	4.05	5.67	1.62
Gga.351.1.S1_at	RGS7	regulator of G-protein signaling 7	4.86	5.49	0.63
Gga.13681.1.S1_s_at	LOC416004	similar to axonemal dynein heavy chain 7	3.78	4.45	0.67
Gga.17769.1.S1_at		Finished cDNA, clone ChEST847b13	9.96	10.57	0.61
Gga.15152.1.S1_at		Finished cDNA, clone ChEST880e10	4.58	5.68	1.1
Gga.13684.1.A1_at		Finished cDNA, clone ChEST1020i18	3.56	4.28	0.72
Gga.10938.1.S1_at		Finished cDNA, clone ChEST752l21	4.64	6.21	1.57
Gga.11472.1.S1_s_at	TEX2	testis expressed 2	4.23	4.87	0.64
Gga.18919.1.S1_a_at	LOC396429	min alpha-trop	5.17	6.17	1
Gga.14753.1.S1_at	TDRD1	tudor domain containing 1	2.84	3.51	0.67
Gga.11233.1.S1_at	LOC771576	hypothetical protein LOC771576	5.8	6.53	0.73
Gga.19756.1.S1_at		Finished cDNA, clone ChEST764a4	4.37	5.05	0.68
Gga.11713.1.S1_s_at	LOC426179	Hypothetical LOC426179	4.15	4.77	0.62
Gga.17692.1.S1_at		Finished cDNA, clone ChEST592f10	3.45	4.06	0.61
Gga.12881.1.S1_s_at	ATP11B	ATPase, Class VI, type 11B	4.34	5	0.66
Gga.18881.1.S1_at		Finished cDNA, clone ChEST877h2	6.71	7.39	0.68
Gga.12597.1.S1_at	LOC419381	Hypothetical LOC419381	5.1	5.81	0.71
Gga.18577.1.S1_at	LOC422887	hypothetical gene supported by CR390999	6.26	6.97	0.71
Gga.12599.1.S1_s_at	WDR12	WD repeat domain 12	3.72	4.54	0.82
Gga.17548.1.S1_at		Finished cDNA, clone ChEST766a2	4.02	5.11	1.1
Gga.10940.1.S1_at	XRCC4	X-ray repair complementing defective repair in Chinese hamster cells 4	5.08	5.74	0.65
Gga.14480.1.S1_at	MLLT3	Myeloid/lymphoid or mixed-lineage leukemia (trithorax homolog, Drosophila); translocated to, 3	5.33	5.95	0.62
Gga.11383.1.S1_at	DUPD1	dual specificity phosphatase and pro isomerase domain containing 1	4.78	5.6	0.82
Gga.6745.1.S1_at	SLC35F2	Solute carrier family 35, member F2	5.11	5.72	0.62
Gga.13961.2.S1_a_at	CHIC2	cysteine-rich hydrophobic domain 2	7.02	7.94	0.92
Gga.12445.2.S1_a_at	LOC417511	similar to RIKEN cDNA 1200011O22	2.68	3.87	1.19
Gga.14765.1.S1_at	TNPO1	Transportin 1	4.25	5.18	0.93
Gga.15070.1.S1_s_at	LOC422670	similar to KIAA1109 protein	3.22	3.87	0.66
Gga.18131.1.S1_at	LOC429096	hypothetical LOC429096	3.85	4.46	0.61
Gga.12998.1.S1_at	LOC420209	similar to carbonic anhydrase III	2.07	5.35	3.28
Gga.11368.1.S1_at	F2RL2	coagulation factor II (thrombin) receptor-like 2	5.04	6.71	1.67
Gga.13492.1.S1_s_at	NEK9	NIMA (never in mitosis gene a)- related kinase 9	4.32	4.97	0.65
Gga.9799.2.S1_s_at	RCJMB04_27c22	similar to hypothetical protein FLJ11200	4.31	5.14	0.83
Gga.12580.1.S1_s_at	LOC423882	similar to CG5882-PA	4.54	5.18	0.64
Gga.12503.2.S1_at	NXN	Nucleoredoxin	4.63	5.69	1.06
Gga.4978.2.S1_a_at	CALB2	calbindin 2, 29kDa (calretinin)	6.76	10.65	3.89
Gga.16841.1.S1_at		Finished cDNA, clone ChEST259h13	4.21	5.48	1.26
Gga.2057.2.S1_a_at	LOC424657	similar to hypothetical protein FLJ32112	4.03	4.68	0.65
Gga.14938.1.S1_at		Finished cDNA, clone ChEST234k14	3.48	4.15	0.68
GgaAffx.25187.1.S1_s_at	CWF19L2	CWF19-like 2, cell cycle control (S. pombe)	5.1	5.85	0.75
Gga.13913.1.S1_at		Finished cDNA, clone ChEST364l6	4.76	5.45	0.69
Gga.11005.1.S1_s_at	MPP5	membrane protein, palmitoylated 5 (MAGUK p55 subfamily member 5)	4.51	5.25	0.74
Gga.19772.1.S1_at		Finished cDNA, clone ChEST980k2	5.01	5.93	0.93
Gga.11796.1.S1_a_at	SPCS1	signal peptidase complex subunit 1 homolog (S. cerevisiae)	4.67	5.3	0.63
Gga.17482.1.S1_s_at	LOC416696	hypothetical LOC416696	4.82	5.97	1.16
Gga.10032.1.A1_at	POLR1B	Polymerase (RNA) I polypeptide B, 128kDa	3.81	4.42	0.61
Gga.14100.1.S1_s_at	HHIP	hedgehog interacting protein	3.69	5.54	1.85
Gga.9922.2.S1_at	LOC420961	Similar to chromosome 9 open reading frame 4	6.71	7.38	0.67
Gga.2098.2.S1_at	MMP16	matrix metallopeptidase 16 (membrane-inserted)	4.01	4.72	0.71
Gga.11092.1.S1_at	LOC422400	Hypothetical LOC422400	3.9	4.53	0.62
Gga.7699.1.S1_at	RIBC2	RIB43A domain with coiled-coils 2	4.08	6.13	2.04
Gga.12710.1.S1_at	LOC772375	hypothetical protein LOC772375	3.93	4.59	0.66
Gga.14609.1.S1_at	HERC4	hect domain and RLD 4	3.59	4.5	0.91
Gga.18200.1.S1_s_at	LTK	leukocyte tyrosine kinase	5.88	6.54	0.66
Gga.12741.1.S1_at	SCN8A	Sodium channel, voltage gated, type VIII, alpha subunit	3.13	3.94	0.81
Gga.19330.1.S1_at	LOC417231	similar to collagen, type XXVII, alpha 1	6.26	6.91	0.65
Gga.9530.1.S1_s_at	LOC428903	hypothetical LOC428903	4.84	5.54	0.7
Gga.8842.1.A1_at	NRBP2	Nuclear receptor binding protein 2	3.77	4.75	0.98
Gga.1726.1.S1_s_at	RCJMB04_1f20	sirtuin (silent mating type information regulation 2 homolog) 6 (S. cerevisiae)	4.15	5.58	1.43
Gga.11844.1.S1_s_at	KLF10	Kruppel-like factor 10	6.19	6.94	0.75
Gga.10363.1.S1_at		Finished cDNA, clone ChEST666o17	3.38	4.32	0.94
Gga.13311.1.S1_s_at	VPS26B	vacuolar protein sorting 26 homolog B (S. pombe)	5.96	7.65	1.69
Gga.4564.2.S1_a_at	FMO6	flavin containing monooxygenase 6	4.97	5.82	0.85
Gga.14476.1.S1_at		Finished cDNA, clone ChEST327f19	3.81	4.44	0.64
Gga.14524.1.S1_at	LOC424764	Similar to YEATS domain containing 2	3.91	4.65	0.74
Gga.10887.1.S1_s_at	LOC417414	similar to endoplasmic reticulum to nucleus signalling 1	3.86	4.47	0.61
Gga.10863.1.S1_s_at	BMP4	bone morphogenetic protein 4	2.95	3.99	1.04
Gga.11782.1.S1_at	CAST	Calpastatin	5.41	6.1	0.69
Gga.16981.1.S1_at		Finished cDNA, clone ChEST180c17	2.33	3.89	1.56
Gga.19927.1.S1_at	C20orf7	chromosome 20 open reading frame 7	3.19	4.17	0.99
Gga.11669.1.S1_at	SCAMP4	secretory carrier membrane protein 4	2.16	3.78	1.61
Gga.4598.5.S1_a_at	PFDN1	Prefoldin subunit 1	5.33	6.3	0.97
Gga.111.1.S1_at	LOC395211	integrin beta1D	2.14	2.8	0.67
Gga.19953.1.S1_at	LOC420498	similar to Enkurin	6.74	7.56	0.82
Gga.19953.1.S1_s_at	LOC420498	similar to Enkurin	6.76	7.43	0.67
Gga.10593.1.S1_s_at	RGS9	regulator of G-protein signaling 9	4.95	5.65	0.7
Gga.13865.1.S1_s_at	AHCTF1	AT hook containing transcription factor 1	3.24	4.39	1.15
Gga.1594.1.S1_at	IGSF11	immunoglobulin superfamily, member 11	4.88	6.47	1.59
Gga.13497.1.S1_at		Finished cDNA, clone ChEST225e3	4.48	5.19	0.71
Gga.1039.2.S1_at	ITGB3	Integrin, beta 3 (platelet glycoprotein IIIa, antigen CD61)	1.27	4.28	3.02
Gga.12678.1.S1_at	LOC416966	Similar to Chromosome 12 open reading frame 43	4.69	5.48	0.79
Gga.12955.1.S1_at	RCJMB04_3p2	BCL2-antagonist/killer 1	6.16	6.97	0.81
Gga.4439.2.S1_at	MAP6	Microtubule-associated protein 6	5.39	6.53	1.14
Gga.1240.2.S1_a_at	NSF	N-ethylmaleimide-sensitive factor	1.95	3.75	1.8
Gga.9709.2.S1_a_at	LOC768856	similar to chromosome 9 open reading frame 25	3.44	4.84	1.4
Gga.18432.1.S1_at		Finished cDNA, clone ChEST45b15	5.53	6.16	0.62
Gga.10075.1.S1_at		Finished cDNA, clone ChEST771n23	5	5.62	0.62
Gga.16575.1.S1_s_at	DDX47	DEAD (Asp-Glu-Ala-Asp) box polypeptide 47	6.56	7.46	0.9
Gga.19042.1.S1_s_at	CDC5L	CDC5 cell division cycle 5-like (S. pombe)	5.64	6.37	0.73
Gga.11623.2.S1_s_at	LOC415787	Similar to LOC443703 protein	3.89	4.54	0.64
Gga.10845.1.S1_at	ZNF533	zinc finger protein 533	5.43	6.28	0.85
Gga.15543.2.S1_at		Finished cDNA, clone ChEST14k16	4.34	5.42	1.08
Gga.11650.2.S1_at	LOC769120	hypothetical protein LOC769120	5.59	6.7	1.11
Gga.14157.1.S1_at	CABLES2	Cdk5 and Abl enzyme substrate 2	5.11	5.88	0.76
Gga.13369.1.S1_at	LOC423181	Hypothetical LOC423181	2.68	4.91	2.24
Gga.6326.1.S1_at		Finished cDNA, clone ChEST191p9	2.51	4.19	1.68
Gga.2144.2.S1_a_at	HSF2	heat shock transcription factor 2	3.65	4.59	0.94
Gga.9985.1.S1_at	ZBTB8	Zinc finger and BTB domain containing 8	5.06	5.73	0.67
Gga.19592.1.S1_at	IVNS1ABP	Influenza virus NS1A binding protein	4.79	5.47	0.68
Gga.19127.1.S1_at	TCTE3	t-complex-associated-testis-expressed 3	6.59	7.4	0.81
Gga.1883.2.S1_a_at	USP15	ubiquitin specific peptidase 15	5.56	6.28	0.72
Gga.7054.1.S1_at	ZMYM3	zinc finger, MYM-type 3	3.62	4.48	0.85
Gga.16968.1.S1_s_at	RCJMB04_9g9	similar to family with sequence similarity 29, member A	6.56	7.48	0.92
Gga.12396.2.S1_at	RCJMB04_33f6	similar to AW547186 protein	4.18	4.98	0.8
Gga.3640.2.S1_a_at	KTN1	kinectin 1 (kinesin receptor)	4.35	5.19	0.84
Gga.13897.1.S1_at	XPC	xeroderma pigmentosum, complementation group C	4.73	5.72	0.99
Gga.420.1.S1_s_at	EYA4	eyes absent homolog 4 (Drosophila)	4.83	5.74	0.91
Gga.15552.1.A1_at		Finished cDNA, clone ChEST975n18	4.58	6.12	1.54
Gga.14435.1.S1_at		Finished cDNA, clone ChEST757k16	3.83	4.86	1.03
Gga.13217.1.S1_at		Finished cDNA, clone ChEST403p4	2.18	3.24	1.06
Gga.1139.1.A1_at	MESDC1	Mesoderm development candidate 1	4.87	5.86	0.99
Gga.1139.1.S1_at	MESDC1	Mesoderm development candidate 1	8.3	9.21	0.9
Gga.11241.1.A1_at	LOC768999	ubiquitin specific peptidase 30 /// similar to Ubiquitin specific peptidase 30	3.89	4.61	0.72
Gga.14380.1.S1_at		Finished cDNA, clone ChEST536g12	6.02	7.07	1.05
Gga.2154.1.S1_at		Finished cDNA, clone ChEST794n20	3.79	4.99	1.2
Gga.13742.1.A1_at		Finished cDNA, clone ChEST1028b22	4.35	5.07	0.72
Gga.16179.1.A1_at		Finished cDNA, clone ChEST115g14	3.81	4.91	1.11
Gga.16179.1.S1_at		Finished cDNA, clone ChEST115g14	8.28	9.2	0.93
Gga.18411.1.A1_at		Finished cDNA, clone ChEST135m12	7.46	8.77	1.32
Gga.18411.1.S1_at		Finished cDNA, clone ChEST135m12	3.34	4.36	1.02
Gga.11044.1.S1_at		Finished cDNA, clone ChEST203h17	3.9	4.67	0.77
Gga.15062.1.S1_at		Finished cDNA, clone ChEST215e11	4.74	5.37	0.63
Gga.18791.1.S1_at		Finished cDNA, clone ChEST771j1	4.32	5.1	0.78
Gga.14700.1.A1_at	LOC425410	Similar to muscle actin	0.96	3.64	2.67
Gga.10674.1.S1_at		Finished cDNA, clone ChEST910l7	5.53	6.52	0.99
Gga.19767.1.S1_at		Finished cDNA, clone ChEST975c11	3.87	4.5	0.62
Gga.13276.1.S1_at		Finished cDNA, clone ChEST978m14	6.1	6.7	0.61
Gga.13692.1.S1_at		Finished cDNA, clone ChEST1021n16	4.36	5.28	0.91
Gga.13827.1.S1_at		Finished cDNA, clone ChEST335c9	3.41	4.53	1.13
Gga.15259.1.S1_at		Finished cDNA, clone ChEST548o16	3.05	4.29	1.24
Gga.16307.1.A1_at	RCJMB04_14c5	Myotubularin related protein 9	5.53	6.19	0.67
Gga.11365.1.A1_at		Finished cDNA, clone ChEST429k20	2.85	3.58	0.73
Gga.11749.2.A1_at	CDC42EP3	CDC42 effector protein (Rho GTPase binding) 3	3.71	4.43	0.71
Gga.17887.1.S1_at		Finished cDNA, clone ChEST327i8	4.49	5.12	0.63
Gga.6213.2.A1_at		Finished cDNA, clone ChEST296l24	3.75	4.51	0.76
Gga.18651.1.S1_at		Finished cDNA, clone ChEST203j4	3.93	5.02	1.1
Gga.13332.2.A1_at		Finished cDNA, clone ChEST983m11	3.69	4.46	0.77
Gga.19796.1.S1_at	RCJMB04_8n18	highly divergent homeobox	7.09	7.89	0.8
Gga.14527.1.S1_at		Finished cDNA, clone ChEST46g7	3.55	4.57	1.02
Gga.13513.1.A1_at	RAB21	RAB21, member RAS oncogene family	4.5	5.37	0.87
Gga.13832.1.S1_at		Finished cDNA, clone ChEST263d5	6.55	7.16	0.61
Gga.17782.1.A1_at	TNFRSF13B	tumor necrosis factor receptor superfamily, member 13B	2.88	4.04	1.16
Gga.19848.1.A1_at		Finished cDNA, clone ChEST916j16	5.15	6.09	0.94
Gga.11396.1.S1_at		Finished cDNA, clone ChEST35e1	3.92	4.87	0.95
Gga.9656.1.A1_at		Finished cDNA, clone ChEST964k3	3.62	4.46	0.84
Gga.13724.1.S1_at		Finished cDNA, clone ChEST966h13	3.2	4.19	0.99
Gga.19925.1.S1_at		Finished cDNA, clone ChEST892d7	4.41	5.87	1.46
Gga.18294.1.S1_at		Finished cDNA, clone ChEST920f7	4.87	5.55	0.68
Gga.14261.1.A1_at	TIAM2	T-cell lymphoma invasion and metastasis 2	4.06	4.82	0.75
Gga.13683.1.A1_at		Finished cDNA, clone ChEST1017h24	4.48	5.14	0.66
Gga.19596.1.A1_at		Finished cDNA, clone ChEST964b1	4.58	5.29	0.71
Gga.12674.3.A1_a_at	RW1	RW1 protein	3.66	4.39	0.73
Gga.16858.2.A1_at		Finished cDNA, clone ChEST373c10	6.65	7.55	0.9
Gga.17607.1.A1_at		Finished cDNA, clone ChEST317c15	2.64	3.46	0.82
Gga.13672.1.S1_at	RCJMB04_7n4	similar to RIKEN cDNA C030048B08	4.66	5.32	0.66
Gga.11123.1.A1_at		Finished cDNA, clone ChEST376c21	3.95	6.06	2.11
Gga.19719.1.S1_at		Finished cDNA, clone ChEST655m10	2.4	5.58	3.18
Gga.5043.1.S1_at		Clone cDNA44A, forward sequence, reverse contains microsatellite MCW149	2.93	4.09	1.16
Gga.14781.1.S1_at		Finished cDNA, clone ChEST1003o13	3.97	4.74	0.77
Gga.18700.1.A1_at		Finished cDNA, clone ChEST206h11	3.24	4.34	1.1
Gga.12072.2.A1_at	MED31	Mediator of RNA polymerase II transcription, subunit 31 homolog (S. cerevisiae)	3.95	4.78	0.82
Gga.13735.1.A1_at		Finished cDNA, clone ChEST1031p20	4.37	5.15	0.78
Gga.4583.4.A1_at	RPL24	Ribosomal protein L24	6.81	7.56	0.75
Gga.18271.1.A1_at	LOC422606	Similar to DNA helicase HEL308	2.65	3.81	1.15
Gga.18271.1.S1_at	LOC422606	Similar to DNA helicase HEL308	4.59	5.38	0.79
Gga.18410.1.A1_at		Finished cDNA, clone ChEST784l21	7.31	8.01	0.7
Gga.18264.1.A1_at		Finished cDNA, clone ChEST910f24	2.64	4.14	1.51
Gga.14108.1.A1_at		Finished cDNA, clone ChEST662g22	3.85	4.66	0.8
Gga.1335.2.A1_at	AE2	AE2-1 anion exchanger	5.51	6.54	1.03
Gga.17489.1.S1_at		Finished cDNA, clone ChEST42k2	5.91	6.7	0.79
Gga.13781.1.A1_at		Finished cDNA, clone ChEST1009l3	2.72	3.84	1.12
Gga.14594.1.A1_at		Finished cDNA, clone ChEST471p16	6.39	7	0.61
Gga.10798.1.S1_at		Finished cDNA, clone ChEST594i17	4.7	5.42	0.72
Gga.11118.1.A1_at	RCJMB04_9n21	Transaldolase 1	4.57	5.22	0.66
Gga.12890.2.A1_at		Finished cDNA, clone ChEST926m11	2.97	5.34	2.37
Gga.12020.1.S1_at		Finished cDNA, clone ChEST509l14	3.91	4.9	0.99
Gga.19500.1.A1_at		Finished cDNA, clone ChEST876k18	3.82	4.47	0.65
Gga.17706.1.A1_at	LOC770209	Similar to LOC387763 protein	4.87	5.69	0.83
Gga.17706.1.S1_at	LOC770209	similar to LOC387763 protein	11.11	11.93	0.82
Gga.5023.1.S1_at		Clone cDNA14A microsatellite MCW142 sequence	1.51	3.57	2.06
Gga.5066.1.S1_at		Hoxb-1 protein	1.17	3.58	2.41
Gga.11195.1.S1_at		Finished cDNA, clone ChEST583m7	7.28	7.97	0.69
Gga.10088.1.A1_at		Finished cDNA, clone ChEST169m21	4.03	4.76	0.72
Gga.4421.2.A1_at		Gga.4421.2	9.16	9.96	0.8
Gga.17092.1.S1_at		Finished cDNA, clone ChEST639k7	4.67	5.31	0.64
Gga.696.1.A1_at	BDNF	brain-derived neurotrophic factor	3.9	5.44	1.55
Gga.696.1.S1_at	BDNF	brain-derived neurotrophic factor	7.55	8.19	0.64
Gga.11727.3.S1_a_at	LOC427475	Similar to stretch responsive protein 278	4.15	5.07	0.91
Gga.369.1.A1_at		Clone TCRDV1.13 T-cell receptor V segment (TCRDV)	3.2	3.88	0.68
Gga.5092.1.A1_at	ANXA2	Annexin A2	4.41	5.69	1.28
Gga.2501.1.A1_x_at		Gga.2501.1	8.09	8.71	0.62
Gga.164.1.A1_at	NR2C2	nuclear receptor subfamily 2, group C, member 2	4.63	5.31	0.67
GgaAffx.12482.1.S1_s_at	DARS	aspartyl-tRNA synthetase	9.15	9.78	0.63
GgaAffx.12114.1.S1_at	RCJMB04_9g9	similar to family with sequence similarity 29, member A	8.76	9.41	0.66
GgaAffx.13008.1.S1_at	RCJMB04_29h5	Kruppel-like factor 6	8.53	9.16	0.63
GgaAffx.11681.1.S1_at	RCJMB04_3o11	primase, DNA, polypeptide 2 (58kDa)	3.67	5.04	1.36
GgaAffx.12412.1.S1_at	RCJMB04_14k7	similar to KIAA1609 protein	4.34	5.76	1.42
GgaAffx.11874.1.S1_at	RCJMB04_6f17	similar to hypothetical protein MGC29875; novel putative protein similar to YIL091C yeast hypothetical 84 kD protein from SGA1-KTR7	7.19	8.4	1.21
GgaAffx.12587.1.S1_s_at	CKAP2	cytoskeleton associated protein 2	4.77	5.52	0.75
GgaAffx.11649.1.S1_at	RCJMB04_3e14	similar to Auh protein	5.7	6.51	0.8
GgaAffx.11738.1.S1_s_at	EGR1	early growth response 1	6.89	8.26	1.37
GgaAffx.5404.1.S1_s_at	RCJMB04_15k16	nucleolar and spindle associated protein 1	2.97	4.42	1.45
GgaAffx.12756.1.S1_at	BAG3	BCL2-associated athanogene 3	11.06	11.88	0.82
GgaAffx.11863.1.S1_at	LOC419518	similar to RIKEN cDNA 5730494N06	2.7	4.55	1.86
GgaAffx.11497.1.S1_at	RCJMB04_1o7	peptidylprolyl isomerase F (cyclophilin F)	6.03	6.76	0.73
Gga.1727.1.S1_s_at	RCJMB04_1o7	peptidylprolyl isomerase F (cyclophilin F)	3.73	4.88	1.15
GgaAffx.12958.1.S1_at	EVL	Enah/Vasp-like	9.6	10.28	0.68
GgaAffx.12438.1.S1_at	RCJMB04_15i13	leucine aminopeptidase 3	7.03	7.79	0.76
Gga.7516.1.S1_s_at	RCJMB04_25o1	leukotriene B4 12-hydroxydehydrogenase	9.6	10.71	1.11
GgaAffx.12513.1.S1_s_at	DCTD	dCMP deaminase	6.21	7.2	0.99
GgaAffx.12839.1.S1_at	RCJMB04_24g5	tripartite motif-containing 14	7.38	8.34	0.96
GgaAffx.9763.1.S1_s_at	RCJMB04_24g5	tripartite motif-containing 14	7.18	7.83	0.66
GgaAffx.11728.1.S1_s_at	RCJMB04_4k20	brix domain containing 2	8.67	9.42	0.75
GgaAffx.12246.1.S1_s_at	LOC769134	similar to ADP-ribosylation factor-like 10B	7.5	8.77	1.27
Gga.2689.2.S1_at		Gga.2689.2	4.81	5.69	0.87
GgaAffx.12967.1.S1_s_at	LOC423463	hypothetical LOC423463	11.44	12.05	0.61
GgaAffx.9739.1.S1_s_at	RIOK2	RIO kinase 2 (yeast)	7.2	7.85	0.65
GgaAffx.11680.1.S1_s_at	MYBL1	myeloblastosis oncogene-like 1	2.23	3.08	0.85
GgaAffx.11431.1.S1_at	RCJMB04_1g21	sorting nexin 13	6.38	7.11	0.73
GgaAffx.12535.1.S1_at	RCJMB04_17i17	tRNA methyltransferase 6 homolog (S. cerevisiae)	4.32	4.96	0.64
GgaAffx.11801.1.S1_at	SYNGR3	synaptogyrin 3	4.77	5.38	0.61
GgaAffx.12121.1.S1_at	RCJMB04_9i13	phosphodiesterase 4B, cAMP-specific (phosphodiesterase E4 dunce homolog, Drosophila)	4.9	6.12	1.22
GgaAffx.11573.1.S1_at	SUMO1	SMT3 suppressor of mif two 3 homolog 1 (S. cerevisiae)	5.4	6.47	1.07
GgaAffx.12938.10.S1_at	RCJMB04_8n18	highly divergent homeobox	5.16	5.87	0.7
GgaAffx.12257.1.S1_s_at	RCJMB04_11l17	lysophosphatidylglycerol acyltransferase 1	7.37	8.08	0.7
GgaAffx.12694.1.S1_at	EXOC8	exocyst complex component 8 /// similar to exocyst complex component 8	8.41	9.09	0.68
GgaAffx.12865.1.S1_at	PLDN	pallidin homolog (mouse)	3.82	4.73	0.91
GgaAffx.11726.1.S1_at	RCJMB04_4k14	threonyl-tRNA synthetase	9.74	10.35	0.6
Gga.8057.1.S1_s_at	CCND3	cyclin D3	9.41	10.74	1.33
GgaAffx.12897.1.S1_at	RCJMB04_25m15	BUD13 homolog (S. cerevisiae)	7.04	7.73	0.69
GgaAffx.12938.12.S1_s_at	RCJMB04_24j13	RAD18 homolog (S. cerevisiae)	6.47	7.11	0.64
GgaAffx.11747.1.S1_at	SLBP	stem-loop (histone) binding protein	5.16	5.78	0.63
GgaAffx.12938.13.S1_at	RCJMB04_34a5	ubiquitin-conjugating enzyme E2R 2	9.72	10.37	0.65
GgaAffx.12116.1.S1_at	RCJMB04_9h4	Sjogren syndrome antigen B	3.28	4.97	1.69
GgaAffx.11690.1.S1_s_at	RCJMB04_4e5	thioredoxin domain containing 9	4.45	5.34	0.89
GgaAffx.11934.1.S1_s_at	DHFR	dihydrofolate reductase	2.33	4.21	1.89
GgaAffx.870.1.S1_s_at	RCJMB04_8m14	similar to Autoimmune regulator (Autoimmune polyendocrinopathy candidiasis ectodermal dystrophy protein homolog) (APECED protein homolog)	3.89	4.66	0.77
GgaAffx.13141.1.A1_at		Hypothetical protein, clone 33c16	5.08	5.9	0.81
GgaAffx.10125.1.S1_at		GgaAffx.10125.1	4.01	4.97	0.96
GgaAffx.10926.1.S1_at		GgaAffx.10926.1	4.83	5.49	0.66
GgaAffx.4846.4.S1_at	FOXP1	forkhead box P1	3.56	4.63	1.07
GgaAffx.8456.1.S1_at	CEP152	centrosomal protein 152kDa	4.23	5.09	0.86
GgaAffx.9938.1.S1_at	LOC427318	hypothetical LOC427318	5.52	6.19	0.67
GgaAffx.6834.2.S1_s_at	LOC421508	similar to cardiac muscle ryanodine receptor	2.86	4.25	1.39
GgaAffx.24577.1.S1_s_at	REV3L	REV3-like, catalytic subunit of DNA polymerase zeta (yeast)	3.36	4.61	1.24
GgaAffx.23878.1.S1_at	NIN	ninein (GSK3B interacting protein)	2.28	4.26	1.98
GgaAffx.6243.1.S1_s_at	THADA	thyroid adenoma associated	4.37	5.05	0.69
GgaAffx.1974.1.S1_at	ANK3	ankyrin 3	3.82	5.37	1.55
GgaAffx.25805.1.S1_s_at	WHSC1L1	Wolf-Hirschhorn syndrome candidate 1-like 1	3.76	4.87	1.1
GgaAffx.10484.1.S1_at	ATAD2	ATPase family, AAA domain containing 2	6.11	6.73	0.62
GgaAffx.10730.1.S1_at	LOC418688	hypothetical LOC418688	3.25	4.32	1.08
GgaAffx.911.1.S1_at	MYBBP1A	MYB binding protein (P160) 1a	4.54	5.21	0.67
GgaAffx.4308.1.S1_s_at	ITIH5	inter-alpha (globulin) inhibitor H5	6.53	7.31	0.79
GgaAffx.8012.1.S1_at	RCJMB04_30g20	PWP1 homolog (S. cerevisiae)	5.25	6.22	0.97
GgaAffx.7261.2.S1_s_at	MFHAS1	malignant fibrous histiocytoma amplified sequence 1	3.53	4.66	1.13
GgaAffx.7711.1.S1_at	KIF18A	kinesin family member 18A	2.34	4.22	1.89
GgaAffx.23453.2.S1_s_at		GgaAffx.23453.2	4.78	5.41	0.62
GgaAffx.25117.1.S1_s_at	DZIP1	DAZ interacting protein 1	4.84	5.57	0.74
GgaAffx.1939.1.S1_at	RHOBTB1	Rho-related BTB domain containing 1	6.68	7.42	0.74
GgaAffx.6267.1.S1_at	SLC3A1	solute carrier family 3 (cystine, dibasic and neutral amino acid transporters, activator of cystine, dibasic and neutral amino acid transport), member 1	5.73	6.5	0.77
GgaAffx.8109.1.S1_s_at	PARP12	poly (ADP-ribose) polymerase family, member 12	5.96	6.62	0.67
GgaAffx.23882.1.S1_at	LOC424299	hypothetical LOC424299	2.34	3.75	1.41
GgaAffx.25936.1.S1_at	PRKAR1B	protein kinase, cAMP-dependent, regulatory, type I, beta	5.72	6.73	1.01
GgaAffx.3282.1.S1_s_at	LOC428397	similar to growth-hormone releasing hormone-like peptide receptor	2.23	3.36	1.13
GgaAffx.8243.1.S1_at	LOC420922	similar to neural plakophilin-related arm-repeat protein (NPRAP)	4.85	5.73	0.88
GgaAffx.2621.1.S1_at	RCJMB04_34d4	similar to chromosome 20 open reading frame 121	2.29	3.72	1.43
GgaAffx.8763.1.S1_at		GgaAffx.8763.1	3.81	4.59	0.79
GgaAffx.6091.1.S1_at	SART3	squamous cell carcinoma antigen recognized by T cells 3	5.26	6.01	0.76
GgaAffx.9268.2.S1_s_at	LASS3	LAG1 homolog, ceramide synthase 3	3.17	4.02	0.85
GgaAffx.5670.1.S1_at	WNT16	wingless-type MMTV integration site family, member 16	4.78	5.44	0.66
GgaAffx.9243.1.S1_s_at	CNOT6	CCR4-NOT transcription complex, subunit 6 /// similar to CCR4-NOT transcription complex, subunit 6	5.35	6.1	0.75
GgaAffx.24281.1.S1_s_at	HIVEP2	human immunodeficiency virus type I enhancer binding protein 2	2.88	4.1	1.22
GgaAffx.6496.2.S1_s_at	LOC417869	similar to KIAA0938 protein	3.94	4.76	0.81
GgaAffx.25163.2.S1_s_at	LOC418915	hypothetical LOC418915	2.81	4.45	1.64
GgaAffx.24962.1.S1_s_at	LOC421944	similar to GREB1 protein	3.91	5.13	1.22
GgaAffx.26508.2.S1_s_at	TAF1	TAF1 RNA polymerase II, TATA box binding protein (TBP)-associated factor, 250kDa	4.35	5.17	0.82
GgaAffx.22849.2.S1_s_at	UBR1	ubiquitin protein ligase E3 component n-recognin 1	4.64	5.3	0.65
GgaAffx.21880.1.S1_s_at	ERCC6	excision repair cross-complementing rodent repair deficiency, complementation group 6	4.62	5.27	0.66
GgaAffx.7654.2.S1_s_at	PARP14	poly (ADP-ribose) polymerase family, member 14	5.01	5.78	0.77
GgaAffx.23081.2.S1_s_at	PLEKHH2	pleckstrin homology domain containing, family H (with MyTH4 domain) member 2	3.3	4.09	0.79
GgaAffx.6203.1.S1_at		GgaAffx.6203.1	3.96	4.7	0.74
GgaAffx.4651.1.S1_at		GgaAffx.4651.1	3.58	5.09	1.51
GgaAffx.24271.1.S1_at	LOC422745	similar to hypothetical protein DKFZp434F117.1 - human (fragment)	2.92	4.34	1.41
GgaAffx.25563.1.S1_s_at	UBE4B	ubiquitination factor E4B (UFD2 homolog, yeast)	3.86	4.84	0.98
GgaAffx.24053.1.S1_s_at	RCJMB04_9b7	similar to RIKEN cDNA D030011O10 gene	4.29	5.01	0.72
GgaAffx.25575.1.S1_at	SBNO2	strawberry notch homolog 2 (Drosophila)	3.28	4.3	1.01
GgaAffx.2684.1.S1_s_at	FAT2	FAT tumor suppressor homolog 2 (Drosophila)	2.36	3.55	1.19
GgaAffx.10083.1.S1_at	LOC421835	similar to QN1 orf	1.77	3.39	1.61
GgaAffx.22650.1.S1_at	LTK	leukocyte tyrosine kinase	4.21	5.34	1.13
GgaAffx.23973.1.S1_at	LOC418077	similar to KIAA1033 protein	5.05	5.96	0.91
GgaAffx.24633.1.S1_at	TTF2	transcription termination factor, RNA polymerase II	4.01	4.63	0.61
GgaAffx.26754.1.S1_at	RTEL1	regulator of telomere elongation helicase 1	4.13	4.79	0.65
GgaAffx.4065.2.S1_s_at	RCJMB04_34k10	non-SMC condensin II complex, subunit G2	5.05	5.71	0.65
GgaAffx.24948.1.S1_s_at	MYT1L	myelin transcription factor 1-like	2.62	3.66	1.04
GgaAffx.23342.1.S1_s_at	RCJMB04_1g21	sorting nexin 13	3.4	4.04	0.63
GgaAffx.24617.1.S1_at	LOC418360	hypothetical LOC418360	4.41	5.16	0.75
GgaAffx.2572.1.S1_at	MYO1E	myosin IE	4.62	6.33	1.7
GgaAffx.23946.1.S1_s_at	RCJMB04_20e4	zinc finger, CCHC domain containing 6	7.24	7.91	0.67
GgaAffx.9541.1.S1_at	LOC427226	hypothetical LOC427226	4.31	5.14	0.82
GgaAffx.493.3.S1_at	LOC420070	similar to TJP3 protein	3.17	3.94	0.77
GgaAffx.5323.1.S1_s_at	DHX8	DEAH (Asp-Glu-Ala-His) box polypeptide 8	3.99	4.61	0.62
GgaAffx.1423.1.S1_s_at	LOC416790	similar to KIAA0692 protein	4.18	4.88	0.7
GgaAffx.2852.1.S1_at	RCJMB04_19e2	similar to Zinc finger protein 469	3.59	4.35	0.76
GgaAffx.25971.1.S1_at	NARG2	NMDA receptor regulated 2	3.3	4.16	0.86
GgaAffx.4171.1.S1_s_at	FER1L3	fer-1-like 3, myoferlin (C. elegans)	4.04	4.69	0.65
GgaAffx.23581.1.S1_s_at	ANKS1B	ankyrin repeat and sterile alpha motif domain containing 1B	2.53	4.35	1.82
GgaAffx.10224.1.S1_at	MORC3	MORC family CW-type zinc finger 3	5.88	6.71	0.83
GgaAffx.22390.1.S1_at	LOC420503	similar to Armadillo repeat containing 3	5.6	6.7	1.1
GgaAffx.25580.1.S1_s_at	NEFM	neurofilament, medium polypeptide 150kDa	6.99	8.75	1.76
GgaAffx.10937.1.S1_at	HSPH1	heat shock 105kDa/110kDa protein 1	8.38	9.01	0.63
GgaAffx.5575.1.S1_at	LOC424969	hypothetical LOC424969	4.67	5.41	0.74
GgaAffx.22042.1.S1_at	RCJMB04_2c9	TAF3 RNA polymerase II, TATA box binding protein (TBP)-associated factor, 140kDa	4.22	4.91	0.69
GgaAffx.6487.1.S1_at	LOC421442	similar to transmembrane protein 63B	1.52	3.84	2.33
GgaAffx.4490.1.S1_s_at	EPC1	enhancer of polycomb homolog 1 (Drosophila)	2.9	4.25	1.35
GgaAffx.25789.7.S1_at	LOC426857	similar to ATPase, Class I, type 8B, member 1; benign recurrent intrahepatic cholestasis; familial intrahepatic cholestasis 1, (progressive, Byler disease and benign recurrent); progressive familial intrahepatic cholestasis 1, Byler disease; ATPase...	1.9	3.84	1.94
GgaAffx.697.1.S1_s_at	CCDC135	coiled-coil domain containing 135	5.51	6.23	0.72
GgaAffx.5604.4.S1_at	PLCB4	phospholipase C, beta 4	2.98	3.67	0.7
GgaAffx.25377.1.S1_s_at	DGCR8	DiGeorge syndrome critical region gene 8	4.79	5.48	0.69
GgaAffx.26026.1.S1_at	IFT81	intraflagellar transport 81 homolog (Chlamydomonas)	5.41	6.21	0.81
GgaAffx.24485.1.S1_s_at	RCJMB04_11e18	similar to Adipocyte-derived leucine aminopeptidase precursor (A-LAP) (ARTS-1) (Aminopeptidase PILS) (Puromycin-insensitive leucyl-specific aminopeptidase) (PILS-AP) (Type 1 tumor necrosis factor receptor shedding aminopeptidase regulator)...	6.66	7.44	0.79
GgaAffx.23773.1.S1_s_at	MLH1	mutL homolog 1, colon cancer, nonpolyposis type 2 (E. coli)	4.64	5.76	1.12
GgaAffx.1265.1.S1_at	LOC428345	similar to RIKEN cDNA E130308A19 gene	5.17	6.91	1.75
GgaAffx.7658.1.S1_at	PARP9	poly (ADP-ribose) polymerase family, member 9	4.71	5.35	0.64
GgaAffx.5168.1.S1_at	TRIM36	tripartite motif-containing 36	5.07	5.76	0.69
GgaAffx.24089.4.S1_s_at	ERC1	ELKS/RAB6-interacting/CAST family member 1	2.63	3.71	1.07
GgaAffx.1660.2.S1_s_at	ZMYM4	zinc finger, MYM-type 4	2.9	3.52	0.63
GgaAffx.2056.1.S1_s_at	RCJMB04_4k14	threonyl-tRNA synthetase	8.46	9.11	0.65
GgaAffx.6954.1.S1_at	LYST	lysosomal trafficking regulator	6.42	7.16	0.75
GgaAffx.23480.1.S1_at	CEP290	centrosomal protein 290kDa	5.08	5.83	0.75
GgaAffx.22016.1.S1_at	BRSK2	BR serine/threonine kinase 2	6.44	7.38	0.94
GgaAffx.7587.1.S1_s_at	TMC2	transmembrane channel-like 2	6.42	8.12	1.71
GgaAffx.26108.1.S1_at	LOC415396	similar to hypothetical protein MGC26690	4.01	5.23	1.22
GgaAffx.223.2.S1_s_at	RCJMB04_17j13	ADAM metallopeptidase domain 28	1.85	3.78	1.94
GgaAffx.7065.1.S1_at	THAP9	THAP domain containing 9	4.56	5.35	0.79
GgaAffx.23971.1.S1_at	APPL2	adaptor protein, phosphotyrosine interaction, PH domain and leucine zipper containing 2	4.72	5.35	0.63
GgaAffx.22758.1.S1_at	LOC422381	similar to Chromosome X open reading frame 57	3.47	4.09	0.62
GgaAffx.23139.1.S1_x_at	PTPRR	protein tyrosine phosphatase, receptor type, R	2.83	3.9	1.07
GgaAffx.22920.1.S1_s_at	MYNN	myoneurin	4.03	4.64	0.61
GgaAffx.3314.1.S1_s_at	TKT	transketolase (Wernicke-Korsakoff syndrome)	9.26	9.87	0.61
GgaAffx.2415.1.S1_s_at	LOC428996	similar to FLI-LRR associated protein-1	4.2	4.9	0.69
GgaAffx.5182.1.S1_at	FEM1C	fem-1 homolog c (C. elegans)	4.43	5.36	0.94
GgaAffx.6980.1.S1_at	RAVER2	ribonucleoprotein, PTB-binding 2	3.83	4.58	0.76
GgaAffx.5323.2.S1_at	DHX8	DEAH (Asp-Glu-Ala-His) box polypeptide 8	5	5.66	0.66
GgaAffx.122.1.S1_at	LOH11CR2A	loss of heterozygosity, 11, chromosomal region 2, gene A	3.81	4.48	0.67
GgaAffx.1315.1.S1_at	PIGQ	phosphatidylinositol glycan anchor biosynthesis, class Q	5.47	6.22	0.75
GgaAffx.22715.2.S1_at		Finished cDNA, clone ChEST342b7	4.32	5.08	0.76
GgaAffx.6955.1.S1_s_at	MPP6	membrane protein, palmitoylated 6 (MAGUK p55 subfamily member 6)	4.32	5.86	1.55
GgaAffx.4864.1.S1_at	SHQ1	SHQ1 homolog (S. cerevisiae)	4.41	5.31	0.9
GgaAffx.25356.1.S1_at	LOC425224	similar to pancreas-enriched phospholipase C	2.01	3.78	1.77
GgaAffx.5240.1.S1_at	FBXL13	F-box and leucine-rich repeat protein 13	4.17	4.96	0.79
GgaAffx.9912.1.S1_at	SORCS2	sortilin-related VPS10 domain containing receptor 2	3.65	4.54	0.89
GgaAffx.7341.1.S1_at	SLC22A3	solute carrier family 22 (extraneuronal monoamine transporter), member 3	3.25	4.83	1.58
GgaAffx.4686.3.S1_s_at	LOC416348	similar to KIAA1311 protein	3.33	4.84	1.51
GgaAffx.8604.1.S1_at	UTP15	UTP15, U3 small nucleolar ribonucleoprotein, homolog (S. cerevisiae)	5.9	6.52	0.62
GgaAffx.8483.1.S1_s_at	LOC422968	similar to transmembrane protein 16C; chromosome 11 open reading frame 25	3.29	5.5	2.21
GgaAffx.21893.1.S1_at	GALNS	galactosamine (N-acetyl)-6-sulfate sulfatase (Morquio syndrome, mucopolysaccharidosis type IVA)	4.1	5.05	0.95
GgaAffx.7306.1.S1_at	ENTPD3	ectonucleoside triphosphate diphosphohydrolase 3	4.04	4.83	0.79
GgaAffx.4198.1.S1_at	WDR37	WD repeat domain 37	3.63	4.36	0.73
GgaAffx.11036.1.S1_at	SESN3	sestrin 3	4.59	5.47	0.88
GgaAffx.6995.5.S1_at	SCN9A	sodium channel, voltage-gated, type IX, alpha subunit	3.28	4.56	1.28
GgaAffx.22017.1.S1_at	ABHD2	abhydrolase domain containing 2	6.33	7.14	0.81
GgaAffx.23160.1.S1_at	LOC423341	similar to Chromosome 14 open reading frame 44	4.45	5.29	0.84
GgaAffx.9300.1.S1_at	CAST	calpastatin	6.74	7.38	0.64
GgaAffx.199.1.S1_at	LOC771632	similar to GPI mannosyltransferase II	4.37	5.07	0.7
GgaAffx.9807.2.S1_s_at	LOC427297	similar to golgi-associated microtubule-binding protein HOOK3	4.32	5.36	1.05
GgaAffx.6414.1.S1_at	COQ6	coenzyme Q6 homolog, monooxygenase (S. cerevisiae)	7.36	8.03	0.67
GgaAffx.24673.1.S1_at	ARL13B	ADP-ribosylation factor-like 13B	4.49	5.58	1.08
GgaAffx.6613.1.S1_at	LOC772017	hypothetical protein LOC772017	1.73	3.61	1.88
GgaAffx.11178.1.S1_at		GgaAffx.11178.1	3.31	4	0.69
GgaAffx.11092.1.S1_s_at	POLD3	polymerase (DNA-directed), delta 3, accessory subunit	4.73	5.53	0.8
GgaAffx.8557.1.S1_s_at	TULP3	tubby like protein 3	3.71	4.58	0.87
GgaAffx.8750.1.S1_at	LOC421659	similar to KIAA1423	3.04	3.83	0.78
GgaAffx.24190.2.S1_at		GgaAffx.24190.2	2.61	3.68	1.07
GgaAffx.10174.1.S1_s_at		GgaAffx.10174.1	6.31	7.55	1.24
GgaAffx.10561.2.S1_s_at	NRBP1	nuclear receptor binding protein 1	4.62	5.27	0.65
GgaAffx.7727.2.S1_s_at	BBS9	Bardet-Biedl syndrome 9	3.04	4.12	1.08
GgaAffx.9663.1.S1_at	CEP78	centrosomal protein 78kDa	8.1	8.85	0.74
GgaAffx.7025.1.S1_s_at	KCNH7	potassium voltage-gated channel, subfamily H (eag-related), member 7	3.17	4.03	0.86
GgaAffx.10046.1.S1_at	MDN1	MDN1, midasin homolog (yeast)	6.96	7.89	0.93
GgaAffx.10562.1.S1_at	ZNF513	zinc finger protein 513	4.53	5.25	0.72
GgaAffx.4864.2.S1_s_at	SHQ1	SHQ1 homolog (S. cerevisiae)	4.23	4.96	0.73
GgaAffx.8204.2.S1_s_at	RCJMB04_22k16	zinc finger and BTB domain containing 2	4.2	4.87	0.67
GgaAffx.8665.1.S1_at	LOC428778	hypothetical LOC428778	4.63	5.32	0.69
GgaAffx.22375.1.S1_at	DNAJA3	DnaJ (Hsp40) homolog, subfamily A, member 3	6.49	7.21	0.72
GgaAffx.2508.2.S1_s_at	RGS9	regulator of G-protein signaling 9	3.63	4.44	0.82
GgaAffx.9525.1.S1_at	LYAR	Ly1 antibody reactive homolog (mouse)	5.9	6.84	0.94
GgaAffx.8232.1.S1_s_at	WNK1	WNK lysine deficient protein kinase 1	3.5	4.73	1.23
GgaAffx.10053.1.S1_at	ACY1L2	aminoacylase 1-like 2	4.28	5.05	0.77
GgaAffx.10919.1.S1_at	CCNA1	cyclin A1	4.89	6.43	1.54
GgaAffx.9753.2.S1_at	LACE1	lactation elevated 1	3.84	4.52	0.67
GgaAffx.26025.2.S1_s_at	TRIT1	tRNA isopentenyltransferase 1	5.07	5.8	0.72
GgaAffx.26352.1.S1_at	CHST8	carbohydrate (N-acetylgalactosamine 4-0) sulfotransferase 8	5.08	5.79	0.7
GgaAffx.3229.1.S1_s_at	RCJMB04_30j20	WD repeat and FYVE domain containing 1	2.92	4.08	1.16
GgaAffx.3192.1.S1_at	LOC426861	similar to RIKEN cDNA 1200016B10	4.01	4.65	0.64
GgaAffx.6162.1.S1_at	LOC424161	similar to LOC129881 protein	5.37	6.35	0.98
GgaAffx.9281.1.S1_at	LOC427110	hypothetical LOC427110	5.47	6.32	0.85
GgaAffx.2867.1.S1_s_at	LOC428696	hypothetical LOC428696	3.12	3.99	0.88
GgaAffx.1847.1.S1_at	LOC423653	similar to slc22a15 related	3.54	4.43	0.89
GgaAffx.4641.1.S1_s_at	MAP6	microtubule-associated protein 6	3.09	4.8	1.72
GgaAffx.9603.1.S1_at	PTAR1	protein prenyltransferase alpha subunit repeat containing 1	3.57	4.81	1.24
GgaAffx.5975.1.S1_at	RAD51L1	RAD51-like 1 (S. cerevisiae)	4.34	5.03	0.69
GgaAffx.22084.1.S1_at	LYPLA3	lysophospholipase 3 (lysosomal phospholipase A2)	3.82	4.53	0.71
GgaAffx.7341.2.S1_at	SLC22A3	solute carrier family 22 (extraneuronal monoamine transporter), member 3	3.13	4.14	1.01
GgaAffx.25155.1.S1_at	DCLK1	doublecortin-like kinase 1	4.46	5.54	1.07
GgaAffx.5245.1.S1_s_at	OBFC1	oligonucleotide/oligosaccharide-binding fold containing 1	3.66	5.04	1.37
GgaAffx.7640.2.S1_s_at	STAC	SH3 and cysteine rich domain	4.3	5.82	1.52
GgaAffx.1271.1.S1_at	OPN4	opsin 4 (melanopsin)	2.01	3.26	1.25
GgaAffx.22578.1.S1_at	GNAT3	guanine nucleotide binding protein, alpha transducing 3	2.17	3.85	1.69
GgaAffx.973.1.S1_at	PPM1F	protein phosphatase 1F (PP2C domain containing)	4.45	5.13	0.67
GgaAffx.7182.1.S1_at	KIF25	kinesin family member 25	3.82	4.67	0.85
GgaAffx.498.1.S1_at	LOC425567	similar to Ribonucleases P/MRP protein subunit POP1 (hPOP1)	4.18	5.2	1.02
GgaAffx.26679.1.S1_at	PA2G4	proliferation-associated 2G4, 38kDa	7.66	8.36	0.7
GgaAffx.23286.1.S1_at	TFB2M	transcription factor B2, mitochondrial	4.25	5	0.75
GgaAffx.25557.2.S1_at	CALCRL	calcitonin receptor-like	2.48	3.33	0.85
GgaAffx.24936.1.S1_s_at	PCYT1B	phosphate cytidylyltransferase 1, choline, beta	4.98	5.87	0.89
GgaAffx.10942.1.S1_s_at	LOC418923	similar to KIAA0774 protein	2.45	3.6	1.15
GgaAffx.7705.1.S1_at	METT5D1	methyltransferase 5 domain containing 1	3.53	4.27	0.74
GgaAffx.10380.1.S1_s_at	LOC420325	similar to voltage-gated potassium channel	2.55	4.12	1.57
GgaAffx.9932.1.S1_at	MSH3	mutS homolog 3 (E. coli)	3.06	3.71	0.66
GgaAffx.9283.1.S1_at	LOC427110	hypothetical LOC427110	4.45	5.25	0.8
GgaAffx.10700.1.S1_s_at	OPN5	opsin 5	3.97	4.58	0.61
GgaAffx.10866.1.S1_s_at	RCJMB04_14h18	nuclear fragile X mental retardation protein interacting protein 1	3.78	5.15	1.36
GgaAffx.8969.1.S1_at	LOC776064	hypothetical protein LOC776064	3.17	4.15	0.98
GgaAffx.23995.1.S1_at	BMP6	bone morphogenetic protein 6	4.53	5.7	1.16
GgaAffx.1000.1.S1_at	LOC417336	similar to CDNA sequence BC032265	3.72	4.72	1
GgaAffx.23672.1.S1_at	LZTFL1	leucine zipper transcription factor-like 1	4.64	5.53	0.89
GgaAffx.193.1.S1_at	LASS4	LAG1 homolog, ceramide synthase 4	3.21	3.91	0.71
GgaAffx.22392.1.S1_at	LOC419794	similar to hypothetical protein FLJ10726	2.49	3.78	1.29
GgaAffx.7854.1.S1_at	GPR137C	G protein-coupled receptor 137C	3.68	4.96	1.29
GgaAffx.7095.1.S1_at	PDCD2	programmed cell death 2	3.32	4.35	1.02
GgaAffx.7095.1.S1_s_at	PDCD2	programmed cell death 2	5.59	6.4	0.81
GgaAffx.6526.7.S1_s_at	LOC429096	hypothetical LOC429096	4.76	5.67	0.91
GgaAffx.2876.1.S1_at	LOC430027	similar to myosin 5c; myosin Vc	3.17	3.88	0.71
GgaAffx.10451.1.S1_at	LOC772218	hypothetical protein LOC772218	4.17	4.83	0.66
GgaAffx.25309.1.S1_x_at	PRPSAP1	phosphoribosyl pyrophosphate synthetase-associated protein 1	3.89	4.85	0.96
GgaAffx.7269.1.S1_at	LOC417921	hypothetical LOC417921	4.92	5.65	0.73
GgaAffx.26623.1.S1_at	COTL1	coactosin-like 1 (Dictyostelium)	6.9	7.78	0.89
GgaAffx.10001.1.S1_at	LOC422887	hypothetical gene supported by CR390999	4.4	5.07	0.67
GgaAffx.10304.1.S1_at	UMODL1	uromodulin-like 1	3.29	4.42	1.13
GgaAffx.22558.1.S1_at	LOC421237	similar to uncharacterized hypothalamus protein HT013	1.83	3.74	1.91
GgaAffx.7751.1.S1_at	LOC423566	hypothetical LOC423566	4.98	6.31	1.33
GgaAffx.24424.1.S1_at	CDC37L1	cell division cycle 37 homolog (S. cerevisiae)-like 1	5.77	6.48	0.72
GgaAffx.8132.1.S1_at		GgaAffx.8132.1	5.2	6.48	1.28
GgaAffx.6565.1.S1_at		GgaAffx.6565.1	2.61	3.82	1.21
GgaAffx.9618.1.S1_at	LOC427250	similar to KIAA1412 protein	3.54	4.83	1.29
GgaAffx.2670.1.S1_at		Finished cDNA, clone ChEST199h19	4.07	4.94	0.87
GgaAffx.7673.1.S1_at	CCDC73	coiled-coil domain containing 73	3.81	4.62	0.81
GgaAffx.9503.1.S1_at	LOC431596	hypothetical LOC431596	5.85	7.6	1.74
GgaAffx.1413.1.S1_at	THUMPD1	THUMP domain containing 1	6.06	7.09	1.03
GgaAffx.11320.2.S1_at	LOC426479	hypothetical LOC426479 /// similar to F-box protein 38	1.62	4.76	3.15
GgaAffx.24337.1.S1_at	LOC426357	hypothetical LOC426357	4.52	5.36	0.84
GgaAffx.11087.1.S1_at	CCDC91	coiled-coil domain containing 91	6.11	6.84	0.73
GgaAffx.24733.1.S1_at	XRCC4	X-ray repair complementing defective repair in Chinese hamster cells 4	6.18	6.82	0.64
GgaAffx.4167.1.S1_at	UPF2	UPF2 regulator of nonsense transcripts homolog (yeast)	4.6	5.25	0.65
GgaAffx.10856.1.S1_at	LOC428066	hypothetical LOC428066	4.52	5.19	0.67
GgaAffx.11253.1.S1_at	TEX9	testis expressed 9	4.67	5.4	0.73
GgaAffx.22687.1.S1_at		GgaAffx.22687.1	6.09	7.86	1.77
GgaAffx.9385.1.S1_at		GgaAffx.9385.1	3.64	4.39	0.75
GgaAffx.23935.1.S1_at		GgaAffx.23935.1	4.06	5.38	1.32
GgaAffx.4014.1.S1_at	XKR7	XK, Kell blood group complex subunit-related family, member 7	3.85	4.52	0.67
GgaAffx.23570.3.S1_at		GgaAffx.23570.3	4.66	5.37	0.71
GgaAffx.6165.1.S1_at	LOC424161	similar to LOC129881 protein	6	6.74	0.73
GgaAffx.22396.2.S1_at	SPAG6	sperm associated antigen 6	3.68	5.2	1.52
GgaAffx.7984.1.S1_at		GgaAffx.7984.1	6.66	7.35	0.69
GgaAffx.10265.1.S1_at	LOC428808	similar to Empty spiracles homolog 1 (Drosophila)	3.18	3.85	0.68
GgaAffx.121.1.S1_at	YTHDC2	YTH domain containing 2	3.15	4.79	1.64
GgaAffx.10202.1.S1_at	LOC431237	similar to Serine/threonine kinase 3 (STE20 homolog, yeast) /// similar to MST2	2.91	4.09	1.18
GgaAffx.6308.4.S1_s_at	PLB1	phospholipase B1	3.21	4.3	1.09
GgaAffx.7181.1.S1_at	RCJMB04_16c14	CASP2 and RIPK1 domain containing adaptor with death domain	5.6	6.22	0.62
GgaAffx.25813.2.S1_s_at	RCJMB04_21i6	ER lipid raft associated 1	5.2	5.88	0.68
GgaAffx.7463.1.S1_at	TOPBP1	topoisomerase (DNA) II binding protein 1	2.95	3.63	0.68
GgaAffx.24618.1.S1_s_at	RCJMB04_16e14	zinc finger, AN1-type domain 5	3.8	4.77	0.97
GgaAffx.10522.1.S1_at	LOC421935	hypothetical LOC421935	4.53	5.25	0.72
GgaAffx.6041.1.S1_s_at	SPATA17	spermatogenesis associated 17	5.31	6.2	0.89
GgaAffx.9465.1.S1_at	ARL15	ADP-ribosylation factor-like 15	3.69	5.11	1.42
GgaAffx.11294.1.S1_s_at	LOC428379	similar to chronic myelogenous leukemia tumor antigen 66	6.41	7.16	0.74
GgaAffx.125.1.S1_at	LOC769232	similar to T cell receptor alpha	3.35	3.96	0.62
GgaAffx.8211.1.S1_at	LOC418145	similar to CXYorf1-related protein	2.55	3.49	0.93
GgaAffx.3270.1.S1_at	ADCYAP1R1	adenylate cyclase activating polypeptide 1 (pituitary) receptor type I	5.01	5.78	0.78
GgaAffx.2954.1.S1_at	LOC423013	similar to FLJ43339 protein	3.35	4.08	0.74
GgaAffx.808.1.S1_at	LOC772302	similar to Hepatoma-derived growth factor-related protein 2	4.38	5.13	0.75
GgaAffx.24283.1.S1_at	UBAP2	ubiquitin associated protein 2	6.15	6.87	0.72
GgaAffx.10891.1.S1_s_at	DHRS12	similar to short chain dehydrogenase/reductase /// dehydrogenase/reductase (SDR family) member 12	5.12	5.85	0.73
GgaAffx.3889.1.S1_s_at	LOC429468	similar to retinoblastoma-binding protein 1-related protein	4.1	4.92	0.83
GgaAffx.24718.6.S1_s_at		GgaAffx.24718.6	2.65	3.61	0.97
GgaAffx.1791.1.S1_at	PCDH15	protocadherin 15	4.22	4.85	0.63
GgaAffx.25617.1.S1_at	SNRPC	small nuclear ribonucleoprotein polypeptide C	3.15	3.87	0.72
GgaAffx.22267.1.S1_at	LOC422304	hypothetical LOC422304	1.79	2.85	1.06
GgaAffx.8861.2.S1_s_at	SCFD2	sec1 family domain containing 2	2.23	4.18	1.95
GgaAffx.1458.1.S1_at		GgaAffx.1458.1	5.21	5.93	0.72
GgaAffx.3719.3.S1_s_at	BTBD8	BTB (POZ) domain containing 8	4.47	5.78	1.31
GgaAffx.2465.1.S1_at	IQCA	IQ motif containing with AAA domain	5.46	6.29	0.82
GgaAffx.24492.1.S1_at	GABARAPL1	GABA(A) receptor-associated protein like 1	2.51	3.32	0.81
GgaAffx.25291.1.S1_at	RCJMB04_3m23	VAMP (vesicle-associated membrane protein)-associated protein A, 33kDa	5.53	6.14	0.61
GgaAffx.11180.1.S1_at	CGTHBA	CGTHBA	3.91	5.01	1.1
GgaAffx.9364.1.S1_at	LOC427158	hypothetical LOC427158	7.05	7.78	0.73
GgaAffx.3415.1.S1_at	RCJMB04_10p19	zinc finger, DHHC-type containing 21	4.87	6.11	1.25
GgaAffx.25118.1.A1_at		GgaAffx.25118.1	3.27	4.07	0.81
GgaAffx.22941.1.S1_at	LRRN3	leucine rich repeat neuronal 3	3.67	4.7	1.03
GgaAffx.7702.1.S1_at	MGAT3	mannosyl (beta-1,4-)-glycoprotein beta-1,4-N-acetylglucosaminyltransferase	3.86	5.02	1.16
GgaAffx.10527.1.S1_at	KCNF1	potassium voltage-gated channel, subfamily F, member 1	5.21	6.78	1.57
GgaAffx.21915.1.S1_at	IFIT5	interferon-induced protein with tetratricopeptide repeats 5	1.79	6.76	4.96
GgaAffx.2642.1.A1_at		GgaAffx.2642.1	3.6	4.31	0.71
GgaAffx.9925.1.S1_at		GgaAffx.9925.1	2.22	3.88	1.66
GgaAffx.3553.2.S1_at	LOC428402	hypothetical LOC428402	2.29	3.8	1.5
GgaAffx.8514.1.A1_at		GgaAffx.8514.1	3.35	3.98	0.63
GgaAffx.9516.1.A1_at	F2RL1	coagulation factor II (thrombin) receptor-like 1	4.32	4.95	0.63
GgaAffx.8537.1.S1_at		GgaAffx.8537.1	4.49	5.17	0.68
GgaAffx.8575.1.S1_at		GgaAffx.8575.1	5.42	6.61	1.18
GgaAffx.9429.4.S1_at	LPIN2	lipin 2	5.26	5.89	0.63
GgaAffx.6473.1.A1_at		GgaAffx.6473.1	9.99	10.7	0.71
GgaAffx.7295.1.A1_at		GgaAffx.7295.1	4.31	4.97	0.66
GgaAffx.22459.1.S1_at		GgaAffx.22459.1	3.12	4.65	1.53
GgaAffx.6988.1.S1_at		GgaAffx.6988.1	4.02	4.68	0.66
GgaAffx.11276.1.S1_at		GgaAffx.11276.1	4.67	5.4	0.74
GgaAffx.11144.1.A1_at		GgaAffx.11144.1	4.65	5.25	0.61
GgaAffx.1550.1.S1_at		GgaAffx.1550.1	6.83	7.51	0.68
GgaAffx.6592.1.S1_at		GgaAffx.6592.1	2.78	4.27	1.5
GgaAffx.8755.1.A1_at	ENPP7	ectonucleotide pyrophosphatase/phosphodiesterase 7	3.52	4.26	0.74
GgaAffx.4873.1.S1_at		GgaAffx.4873.1	3.97	4.59	0.62
GgaAffx.10097.1.S1_at	TPBG	trophoblast glycoprotein	2.87	3.51	0.65
GgaAffx.11159.1.S1_at	STK32C	serine/threonine kinase 32C	3.07	3.73	0.66
GgaAffx.9412.1.S1_at	LOC427182	similar to Junction-mediating and regulatory protein	4.21	4.82	0.61
Gga.6201.1.S1_at	ISG12-2	putative ISG12-2 protein	4.82	6.23	1.41
Gga.7034.1.S1_at		Transcribed locus, moderately similar to NP_065615.1 acid (GABA(A)) receptor-associated protein-like 1 [Mus musculus]	5.32	6.14	0.81
Gga.6504.1.S1_at	LOC422993	similar to inteferon-induced membrane protein Leu-13/9-27	3.38	4.07	0.7
Gga.8023.1.S1_at		Transcribed locus	5.07	5.96	0.89
Gga.5525.1.S1_at		Transcribed locus	4.6	5.35	0.75
Gga.2103.3.S1_a_at		Finished cDNA, clone ChEST935l6	6.46	7.4	0.95
Gga.7794.1.S1_at	TUBB6	tubulin, beta 6	6.03	9.15	3.12
Gga.1140.1.S1_at	RCJMB04_11e18	similar to Adipocyte-derived leucine aminopeptidase precursor (A-LAP) (ARTS-1) (Aminopeptidase PILS) (Puromycin-insensitive leucyl-specific aminopeptidase) (PILS-AP) (Type 1 tumor necrosis factor receptor shedding aminopeptidase regulator)...	7.8	8.48	0.68
Gga.9398.1.S1_at	KIF15	kinesin family member 15	4.77	5.79	1.02
Gga.7391.1.S1_at	LOC423193	hypothetical LOC423193	4.58	5.37	0.79
Gga.6162.1.S1_at	LOC423224	similar to beta chain spectrin	4.36	6.58	2.22
Gga.7800.1.S1_at	LOC428660	similar to very large inducible GTPase-1	4.63	5.31	0.69
Gga.7382.1.S1_at	NOM1	nucleolar protein with MIF4G domain 1	7.22	8.18	0.97
Gga.8244.1.S1_at	LOC421921	similar to LOC129607 protein	4	5.35	1.35
Gga.5256.1.S1_at	REXO1	REX1, RNA exonuclease 1 homolog (S. cerevisiae)	4.5	5.32	0.82
Gga.7349.1.S1_at		Transcribed locus	7.91	8.56	0.65
Gga.8368.1.S1_at	MTAC2D1	membrane targeting (tandem) C2 domain containing 1	5.01	5.61	0.6
Gga.5712.1.S1_at		Transcribed locus	3.41	4.48	1.07
Gga.1967.1.S1_s_at	LOC426376	Hypothetical LOC426376	6.55	7.28	0.73
Gga.8428.1.S1_at		Transcribed locus	3.9	4.59	0.7
Gga.6520.1.S1_at	KRT20	keratin 20	6.17	7.26	1.08
Gga.7441.1.S1_at		Transcribed locus	6.71	7.33	0.62
Gga.7447.1.S1_at	LOC772080	similar to type I hair keratin KA31	7.93	8.54	0.61
Gga.5458.1.S1_at		Transcribed locus	5.01	5.64	0.63
Gga.9346.3.S1_a_at	VIM	vimentin	7.49	8.45	0.96
Gga.7159.1.S1_at	LAPTM5	lysosomal associated multispanning membrane protein 5	5.18	5.85	0.67
Gga.5576.2.S1_at	LOC417946	germinal histone H4 gene /// similar to germinal histone H4 gene	7.87	8.78	0.92
Gga.8432.1.S1_at	LOC427331	similar to chromosome 9 open reading frame 80; HSPC043 protein	4.94	5.55	0.61
Gga.7128.1.S1_at		Transcribed locus, weakly similar to XP_001088337.1 similar to hsp70-interacting protein [Macaca mulatta]	1.4	3.57	2.17
Gga.2744.1.S1_at	UBE2J2	ubiquitin-conjugating enzyme E2, J2 (UBC6 homolog, yeast)	4.12	5.07	0.95
Gga.9307.1.S1_at	NPTX2	neuronal pentraxin II	8.8	9.56	0.76
Gga.5890.1.S1_at	RCJMB04_6k8	WD repeat domain 77	5.03	5.64	0.61
Gga.8219.1.S1_at	NDUFA12L	NDUFA12-like	7.77	8.42	0.66
Gga.9355.1.S1_at	LOC770661	hypothetical protein LOC770661	6.8	7.51	0.71
Gga.7221.1.S1_at		Transcribed locus	6.78	8.12	1.33
Gga.7324.1.S1_at	ARFGAP3	ADP-ribosylation factor GTPase activating protein 3	0.98	3.85	2.87
Gga.7212.1.S1_at	LOC421447	similar to Ephx1 protein	7.71	8.59	0.88
Gga.5698.1.S1_at	GMDS	GDP-mannose 4,6-dehydratase	4.26	5.4	1.14
Gga.12239.1.S1_at	MAP3K7IP3	mitogen-activated protein kinase kinase kinase 7 interacting protein 3	2.18	3.29	1.11
Gga.7673.1.S1_at	LOC772256	hypothetical protein LOC772256	7.2	8.15	0.95
Gga.7905.1.S1_at	RCJMB04_2b20	protein regulator of cytokinesis 1	4.96	6.21	1.25
Gga.9387.1.S1_at	GGT1	gamma-glutamyltransferase 1	7.26	8.17	0.91
Gga.7564.1.S1_at	LOC772106	similar to RP11-426A6.4	7.07	7.97	0.9
Gga.6990.1.S1_s_at	SNAPC5	small nuclear RNA activating complex, polypeptide 5, 19kDa	6.31	7.05	0.74
Gga.5680.1.S1_at	GRID2	glutamate receptor, ionotropic, delta 2	4.05	4.94	0.88
Gga.9414.1.S1_at		Gga.9414.1	5.04	6.44	1.4
Gga.8008.1.S1_at		Transcribed locus	6.42	7.6	1.18
Gga.9409.1.S1_at		Transcribed locus	4.69	5.36	0.67
Gga.5206.1.S1_at	PPP2CA	Protein phosphatase 2 (formerly 2A), catalytic subunit, alpha isoform	5.82	6.47	0.64
Gga.1334.1.S1_at		Transcribed locus	3.32	4.24	0.92
Gga.16647.1.S1_at	LOC431654	hypothetical LOC431654	4.87	6.04	1.17
Gga.16174.1.S1_at	TMCC2	transmembrane and coiled-coil domain family 2	9.88	10.76	0.88
Gga.11552.1.S1_at		Transcribed locus	6.39	7.07	0.69
Gga.15780.1.S1_at	WDR66	WD repeat domain 66	3.66	5.11	1.44
Gga.11604.2.S1_a_at	LOC428877	hypothetical LOC428877	5.11	6.51	1.4
Gga.11604.1.S1_x_at	LOC428877	hypothetical LOC428877	7.21	8.03	0.82
Gga.2915.1.S1_at	ASPHD2	aspartate beta-hydroxylase domain containing 2	5.77	6.55	0.78
Gga.9908.2.S1_at	MRPL50	mitochondrial ribosomal protein L50	5.12	5.84	0.72
Gga.9191.1.S1_at		Transcribed locus	5.14	5.77	0.63
Gga.16598.1.S1_at		Transcribed locus, moderately similar to XP_001114377.1 proline-rich transmembrane protein 1 isoform 2 [Macaca mulatta]	3.75	4.47	0.72
Gga.15500.1.A1_at		Transcribed locus	5.69	6.29	0.6
Gga.11524.1.S1_at		Transcribed locus	7.25	7.88	0.63
Gga.8327.2.S1_at	FXR1	fragile X mental retardation, autosomal homolog 1	5.64	6.25	0.6
Gga.2324.1.S1_s_at	RCJMB04_15i13	leucine aminopeptidase 3	7.14	7.98	0.83
Gga.5208.2.S1_x_at	UBQLN1	ubiquilin 1	7.31	7.93	0.62
Gga.1375.1.S1_at	SRP54	signal recognition particle 54kDa	4.9	5.96	1.06
Gga.1348.1.S1_at	ARHGAP24	Rho GTPase activating protein 24	4.29	5.64	1.35
Gga.9219.1.S1_at	MPHOSPH10	M-phase phosphoprotein 10 (U3 small nucleolar ribonucleoprotein)	6.67	7.63	0.96
Gga.3007.1.S1_at		Gga.3007.1	7.08	7.97	0.89
Gga.15791.2.S1_x_at	RCJMB04_27j6	eukaryotic translation initiation factor 1A, X-linked	1.25	2.96	1.71
Gga.3062.2.S1_at	LOC423006	hypothetical LOC423006	3.71	4.32	0.6
Gga.3366.1.S1_at	IL20RA	interleukin 20 receptor, alpha	4.59	5.45	0.86
Gga.16284.1.S1_at		Transcribed locus	8.36	9.19	0.82
Gga.2265.3.S1_at	INTS8	integrator complex subunit 8	7.2	7.91	0.71
Gga.15612.1.S1_at	NME5	non-metastatic cells 5, protein expressed in (nucleoside-diphosphate kinase)	5.14	5.77	0.63
Gga.15862.1.S1_at	LOC418241	similar to MGC53303 protein	5.69	6.48	0.79
Gga.8385.2.S1_at		Gga.8385.2	4.01	4.69	0.68
Gga.6068.3.S1_at	DNALI1	dynein, axonemal, light intermediate chain 1	5.5	6.11	0.62
Gga.1442.1.S1_at		Transcribed locus	5.14	6.28	1.13
Gga.9244.2.S1_a_at	TEKT4	tektin 4	5.69	6.42	0.72
Gga.2536.1.S1_at	RTN4R	reticulon 4 receptor	5.81	6.69	0.88
Gga.16629.2.S1_at		Transcribed locus	3.63	4.74	1.11
Gga.2232.1.S1_at		Transcribed locus	7.13	7.77	0.64
Gga.1025.1.S1_at	LOC421684	similar to Tumor necrosis factor, alpha-induced protein 3 (Putative DNA-binding protein A20) (Zinc finger protein A20)	5.59	6.57	0.98
Gga.8992.1.S1_at		Transcribed locus	7.44	8.25	0.81
Gga.16751.1.S1_at	PARP12	poly (ADP-ribose) polymerase family, member 12	5.25	6.09	0.85
Gga.5890.2.S1_at	RCJMB04_6k8	WD repeat domain 77	4.02	4.73	0.71
Gga.15424.1.S1_at	LOC770696	WD repeats and SOF1 domain containing /// similar to WD repeats and SOF1 domain containing	3.29	4.56	1.27
Gga.4469.3.S1_at	RCJMB04_8c13	SET translocation (myeloid leukemia-associated)	4.14	5	0.87
Gga.2077.1.S1_at	RCJMB04_1f9	similar to UPF0101 protein CGI-137 (Protein AD-004)	7.63	8.23	0.6
Gga.2006.1.S1_at	CD109	CD109 molecule	4.43	5.2	0.77
Gga.16468.1.S1_at		Transcribed locus	6.43	8.52	2.09
Gga.1479.2.S1_a_at	PTN	pleiotrophin (heparin binding growth factor 8, neurite growth-promoting factor 1)	6.98	7.73	0.75
Gga.15578.1.S1_a_at	FOXN4	forkhead box N4	5.93	6.93	1
Gga.8926.3.S1_at	AZIN1	antizyme inhibitor 1 /// similar to ornithine decarboxylase antizyme inhibitor	2.98	3.82	0.84
Gga.16555.1.S1_at		Transcribed locus	6.07	6.7	0.63
Gga.2607.3.S1_at		Transcribed locus	3.89	4.5	0.61
Gga.9179.1.S1_at	RCJMB04_1b10	similar to Death-associated protein kinase 1 (DAP kinase 1)	6.28	7	0.72
Gga.5681.2.S1_at	LOC415528	hypothetical LOC415528	4.24	4.85	0.61
Gga.5412.2.S1_at	LONP1	Lon peptidase 1, mitochondrial	3.05	3.86	0.81
Gga.7447.2.S1_s_at	LOC772080	similar to type I hair keratin KA31	6.59	7.41	0.82
Gga.8001.3.S1_at	ATPAF1	ATP synthase mitochondrial F1 complex assembly factor 1	4.55	5.25	0.7
Gga.5455.2.S1_s_at	CIAPIN1	cytokine induced apoptosis inhibitor 1	6.18	6.81	0.63
Gga.11604.3.S1_at		Gga.11604.3	9.39	10.12	0.73
Gga.3963.1.S1_at		Gga.3963.1	3.86	4.59	0.73
Gga.8295.1.S1_at		Gga.8295.1	4.99	6	1.01
Gga.4485.3.S1_at	RPN2	ribophorin II	3.59	4.34	0.75
Gga.4732.3.S1_at	LRP11	low density lipoprotein receptor-related protein 11	4.8	5.59	0.79
Gga.5190.2.S1_x_at	LOC416465	hypothetical LOC416465	3.53	5.69	2.16
Gga.1855.1.S1_at		Gga.1855.1	5.4	6.06	0.66
Gga.8559.3.S1_at		Gga.8559.3	1.71	3.78	2.06
Gga.9894.1.S1_at		Transcribed locus	8	8.83	0.83
Gga.8239.2.S1_at	LOC427229	Hypothetical LOC427229	4.45	5.18	0.73
Gga.6736.1.S1_at		Transcribed locus	5.68	6.53	0.85
Gga.6511.1.A1_at	RCJMB04_27d12	G protein-coupled receptor 126	4.88	5.52	0.64
Gga.6406.1.S1_at	LOC423425	hypothetical LOC423425	3.77	4.92	1.15
Gga.6654.1.A1_at		Transcribed locus	6.11	6.8	0.69
Gga.6802.1.A1_at		Gga.6802.1	7.45	8.1	0.65
Gga.6939.1.A1_at	DNAH9	Dynein, axonemal, heavy chain 9	5.74	6.53	0.79
Gga.6915.1.A1_at		Gga.6915.1	4.28	5.67	1.39
Gga.6794.1.A1_s_at		Finished cDNA, clone ChEST625k20	5.44	6.4	0.96
Gga.6524.1.A1_at		Transcribed locus	7.08	7.88	0.8
Gga.15593.1.A1_at		Transcribed locus	3	3.77	0.77
Gga.9246.1.S1_at		Transcribed locus	5.21	6.01	0.8
Gga.15574.1.S1_at		Transcribed locus	3.64	4.75	1.1
Gga.11562.1.A1_at		Gga.11562.1	3.25	4.42	1.17
Gga.11518.1.S1_at		Transcribed locus	7.12	7.74	0.62
Gga.4357.1.A1_at		Transcribed locus	3.21	4.6	1.39

## Sheet: 72h vs 0h up 0.6
Probe_Set	Gene_Symbol	Gene_Name	Log2 (Expression-0hr)	Log2 (Expression-72hr)	Log2 (fold change)
AF243438.CDS53.S1_s_at		AF243438.CDS53	2.47	4.1	1.63
AY013303.CDS1.S1_s_at	LOC100859419	envelope glycoprotein gp95-like	9.42	10.52	1.1
NC-000899.CDS10.S1_at		NC-000899.CDS10	2.93	3.76	0.83
NC-002188.CDS1.S1_s_at		NC-002188.CDS1	2.9	3.86	0.96
NC-002188.CDS144.S1_at		NC-002188.CDS144	1.83	2.79	0.97
NC-002188.CDS187.S1_at		NC-002188.CDS187	2.08	2.95	0.87
Gga.4225.1.S1_at	LECT2	leukocyte cell-derived chemotaxin 2	4.15	4.77	0.62
Gga.3041.1.S1_at	TNNC1	troponin C type 1 (slow)	10.16	10.98	0.82
Gga.791.1.S1_at	IRF1	interferon regulatory factor 1	3.77	5.06	1.29
Gga.4318.1.S1_at	FABP7	fatty acid binding protein 7, brain	5.79	6.44	0.65
Gga.726.2.S1_a_at	CDK1	cyclin-dependent kinase 1	7.35	9.72	2.37
Gga.3128.1.S1_a_at	THYN1	thymocyte nuclear protein 1	7.71	8.53	0.81
Gga.837.1.S1_a_at	NPY	neuropeptide Y	7.39	8.47	1.08
Gga.3180.1.S1_at	LFNG	LFNG O-fucosylpeptide 3-beta-N-acetylglucosaminyltransferase	5.29	6.01	0.72
Gga.5008.1.S1_at	CDKN2A	cyclin-dependent kinase inhibitor 2A (melanoma, p16, inhibits CDK4)	4.33	5.03	0.69
Gga.101.1.S1_at	KCND2	potassium voltage-gated channel, Shal-related subfamily, member 2	5.59	6.47	0.88
Gga.652.1.S1_at	AVP	arginine vasopressin (neurophysin II, antidiuretic hormone, diabetes insipidus, neurohypophyseal)	4.8	5.7	0.9
Gga.2840.1.S1_at	B4GALT1	UDP-Gal:betaGlcNAc beta 1,4- galactosyltransferase, polypeptide 1	5.42	6.07	0.65
Gga.817.1.S1_at	PLAU	plasminogen activator, urokinase	4.89	5.86	0.96
Gga.3555.1.S1_at	SLC16A3	solute carrier family 16, member 3 (monocarboxylic acid transporter 4)	6.36	7.34	0.98
Gga.9141.1.S1_s_at	NF2	neurofibromin 2 (bilateral acoustic neuroma)	6.23	6.84	0.61
Gga.4036.1.S1_at	PCNA	proliferating cell nuclear antigen	8.16	8.93	0.77
Gga.2155.1.S1_at	ATP1A1	ATPase, Na+/K+ transporting, alpha 1 polypeptide	10.42	11.05	0.63
Gga.1109.1.S1_at	RAC1	ras-related C3 botulinum toxin substrate 1 (rho family, small GTP binding protein Rac1)	6.83	7.44	0.61
Gga.2785.1.S1_s_at	HMGCR	3-hydroxy-3-methylglutaryl-CoA reductase	9.21	10.49	1.28
Gga.4682.1.S2_at	LOC100858142	uracil-DNA glycosylase-like /// uracil-DNA glycosylase	8.96	9.88	0.91
Gga.1491.1.S1_at	RREB1	ras responsive element binding protein 1	4.18	5.09	0.92
Gga.4058.1.S1_at	MARCKS	myristoylated alanine-rich protein kinase C substrate	6.86	7.48	0.63
Gga.4439.1.S1_at	MAP6	microtubule-associated protein 6	7.61	8.65	1.04
Gga.4007.1.S1_at	TCF12	transcription factor 12	4.19	5.32	1.12
Gga.883.1.S1_at	LOC100857621	replication factor C subunit 2-like /// replication factor C subunit 2-like /// replication factor C (activator 1) 2, 40kDa	7.18	8.22	1.03
Gga.4358.1.S1_a_at	KIF4A	kinesin family member 4A	7.78	9.16	1.39
Gga.4358.1.S1_at	KIF4A	kinesin family member 4A	7.23	8.51	1.28
Gga.3157.1.S1_at	MRE11A	MRE11 meiotic recombination 11 homolog A (S. cerevisiae)	5.41	6.02	0.61
Gga.2433.1.S1_at	HSDL2	hydroxysteroid dehydrogenase like 2	6.68	7.57	0.9
Gga.8462.1.S1_at	BUB1B	budding uninhibited by benzimidazoles 1 homolog beta (yeast)	3.05	8.51	5.46
Gga.2010.1.S1_at	TOP2A	topoisomerase (DNA) II alpha 170kDa	5.18	8.8	3.62
Gga.3219.1.S1_at	FIGF	c-fos induced growth factor (vascular endothelial growth factor D)	7.13	7.74	0.61
Gga.3857.1.S1_s_at	FANCG	Fanconi anemia, complementation group G	6.71	7.74	1.03
Gga.9350.1.S1_s_at	NDC80	NDC80 kinetochore complex component homolog (S. cerevisiae)	4.14	6.08	1.93
Gga.3745.1.S1_at	CPZ	carboxypeptidase Z	6.09	7.93	1.84
Gga.3745.1.S2_at	CPZ	carboxypeptidase Z	7.25	9.36	2.11
Gga.768.1.S1_at	TGIF1	TGFB-induced factor homeobox 1	7.19	7.85	0.66
Gga.409.1.S1_at	WNT5A	wingless-type MMTV integration site family, member 5A	7.39	8	0.6
Gga.3807.1.S2_s_at	ALDH1A3	aldehyde dehydrogenase 1 family, member A3	9.32	10.05	0.73
Gga.1.1.S1_at	BRCA2	breast cancer 2, early onset	3.58	5.14	1.56
Gga.5141.1.S1_s_at	TPX2	TPX2, microtubule-associated, homolog (Xenopus laevis)	2.99	4.93	1.95
Gga.4493.1.S1_at	BRCA1	breast cancer 1, early onset	6.25	7.11	0.86
Gga.4493.1.S2_at	BRCA1	breast cancer 1, early onset	6.62	8.34	1.72
Gga.189.1.S1_at	PRKDC	protein kinase, DNA-activated, catalytic polypeptide	6.18	6.82	0.65
Gga.3677.1.S1_at	CAPN2	calpain 2, (m/II) large subunit	6.53	7.15	0.62
Gga.3213.1.S1_at	E2F1	E2F transcription factor 1	6.11	8	1.89
Gga.4491.1.S1_at	LSP1	lymphocyte-specific protein 1	8.26	9.01	0.75
Gga.389.1.S1_at	HBEGF	heparin-binding EGF-like growth factor	4.81	6.87	2.07
Gga.698.1.S2_at	VCL	vinculin	3.73	4.4	0.67
Gga.9476.1.S1_at	ROR1	receptor tyrosine kinase-like orphan receptor 1	6.22	6.9	0.68
Gga.31.1.S1_at	CENPI	centromere protein I	6.09	6.77	0.68
Gga.1167.1.S1_at	GATM	glycine amidinotransferase (L-arginine:glycine amidinotransferase)	2.72	3.52	0.8
Gga.9459.1.S1_s_at	NUF2	NUF2, NDC80 kinetochore complex component, homolog (S. cerevisiae)	4.72	7.94	3.22
Gga.9314.1.S1_at	SOX4	SRY (sex determining region Y)-box 4	6.78	8.01	1.23
Gga.2869.1.S1_at	KCNIP4	Kv channel interacting protein 4	4.79	5.89	1.1
Gga.893.1.S1_a_at	CYP24A1	cytochrome P450, family 24, subfamily A, polypeptide 1	6.12	6.85	0.73
Gga.3705.1.S1_at	CENPF	centromere protein F, 350/400kDa (mitosin)	1.52	6.35	4.83
Gga.8535.1.S1_at	UNC5C	unc-5 homolog C (C. elegans)	4.16	4.83	0.68
Gga.944.1.S1_at	CENPH	centromere protein H	6.28	8.7	2.42
Gga.3260.2.S1_a_at	KCNMA1	potassium large conductance calcium-activated channel, subfamily M, alpha member 1	4.67	5.56	0.89
Gga.4301.1.S1_at	CHD1	chromodomain helicase DNA binding protein 1	7.39	8.17	0.78
Gga.4971.1.S1_at	KCNAB1	potassium voltage-gated channel, shaker-related subfamily, beta member 1	9.68	10.85	1.17
Gga.1840.1.S2_at		Gga.1840.1	5.06	6.38	1.32
Gga.2352.1.S2_at	DAB1	disabled homolog 1 (Drosophila)	2.57	3.91	1.34
Gga.3975.1.S1_at	MINPP1	multiple inositol-polyphosphate phosphatase 1	2.93	3.61	0.69
Gga.4719.1.S1_a_at	APOA1	apolipoprotein A-I	8.71	9.54	0.83
Gga.4719.1.S1_s_at	APOA1	apolipoprotein A-I	9.54	10.27	0.73
Gga.1251.2.S1_a_at	INCENP	inner centromere protein antigens 135/155kDa	4.52	7.74	3.22
Gga.2098.1.S1_at	MMP16	matrix metallopeptidase 16 (membrane-inserted)	7.88	8.51	0.63
Gga.10763.1.S1_at	SLC6A4	solute carrier family 6 (neurotransmitter transporter, serotonin), member 4	4.18	4.79	0.61
Gga.3337.1.S1_at	LOC395381	ovomucin, alpha subunit	5.3	6.55	1.25
Gga.705.1.S1_at	PGR	progesterone receptor	6.32	7.24	0.92
Gga.1846.1.S2_at	SEMA3C	sema domain, immunoglobulin domain (Ig), short basic domain, secreted, (semaphorin) 3C	7.14	8.15	1.01
Gga.2320.2.S1_a_at	CENPC1	centromere protein C 1	5.18	6.35	1.17
Gga.254.1.S1_at	KCNJ2	potassium inwardly-rectifying channel, subfamily J, member 2	3.76	7.87	4.11
Gga.13255.1.S1_at	DDAH1	dimethylarginine dimethylaminohydrolase 1	5.02	5.71	0.69
Gga.13255.1.S2_at		Gga.13255.1	6	6.72	0.72
Gga.150.1.S1_at	FLT1	fms-related tyrosine kinase 1 (vascular endothelial growth factor/vascular permeability factor receptor)	3.3	3.99	0.69
Gga.8451.1.S1_a_at	TERF1	telomeric repeat binding factor (NIMA-interacting) 1	3.86	4.87	1.01
Gga.8451.1.S2_a_at	TERF1	telomeric repeat binding factor (NIMA-interacting) 1	5.88	6.92	1.04
Gga.15.1.S1_a_at	CDH7	cadherin 7, type 2	3.37	4.06	0.68
Gga.612.1.S1_at	SLC16A8	solute carrier family 16, member 8 (monocarboxylic acid transporter 3)	6.54	7.24	0.7
Gga.531.1.S1_at	CRDS2	photoreceptor outer segment membrane glycoprotein	2.18	3.66	1.48
Gga.775.1.S1_at	P22	calcium-binding protein	5.63	6.29	0.66
Gga.3310.1.S1_at	XPA	xeroderma pigmentosum, complementation group A	9.39	10	0.61
GgaAffx.21815.1.S1_at	UBA5	ubiquitin-like modifier activating enzyme 5	5.99	6.89	0.89
GgaAffx.21815.1.S1_s_at	UBA5	ubiquitin-like modifier activating enzyme 5	6.59	7.27	0.68
Gga.234.1.S1_at	FGF10	fibroblast growth factor 10	7.29	8.27	0.98
Gga.2337.1.S2_s_at	SP3	Sp3 transcription factor	9.19	9.9	0.71
Gga.5157.1.S1_at	NPPB	natriuretic peptide B	3.45	4.08	0.63
Gga.1297.1.S1_at	LMNB2	lamin B2	7.83	8.71	0.87
Gga.4978.3.S1_a_at	CALB2	calbindin 2, 29kDa (calretinin)	5.73	9.74	4.01
Gga.818.1.S1_at	TUBA8	tubulin, alpha 8	5.28	5.98	0.7
Gga.4922.1.S2_at	EGR1	early growth response 1	9.96	11.16	1.2
Gga.4061.2.S1_a_at	HMGB2	high mobility group box 2	5.89	7.86	1.97
Gga.4129.1.S1_at	CCNA2	cyclin A2	3.17	5.56	2.4
Gga.2305.1.S1_at	CXCR4	chemokine (C-X-C motif) receptor 4	3.07	5.09	2.02
Gga.4505.1.S2_at	MYBL1	v-myb myeloblastosis viral oncogene homolog-like 1	4.08	8.49	4.42
Gga.4066.1.S1_at	SMC2	structural maintenance of chromosomes 2	4.87	7.38	2.51
Gga.1368.1.S2_at	LMNB1	lamin B1	8.34	9.07	0.73
Gga.4424.1.S1_at	SH3GL3	SH3-domain GRB2-like 3	4.94	5.63	0.69
Gga.1891.1.S1_at	YES1	v-yes-1 Yamaguchi sarcoma viral oncogene homolog 1	5.14	5.85	0.71
Gga.5784.1.S1_at	TMEM121	transmembrane protein 121	6.06	7.58	1.52
Gga.2129.1.S1_s_at	MAP1B	microtubule-associated protein 1B	6.52	7.45	0.93
Gga.4134.1.S2_at	CHRNA1	cholinergic receptor, nicotinic, alpha 1 (muscle)	6.09	6.87	0.78
Gga.2701.1.S1_at	FGF3	fibroblast growth factor 3	7.63	8.74	1.11
Gga.2701.1.S2_at	FGF3	fibroblast growth factor 3	8.09	9.06	0.96
Gga.702.1.S1_at	ROS1	c-ros oncogene 1 , receptor tyrosine kinase	2.84	3.97	1.13
Gga.457.1.S1_at	TRHR	thyrotropin-releasing hormone receptor	2.78	3.84	1.06
GgaAffx.21822.1.S1_s_at	THBS2	thrombospondin 2	4.08	7.29	3.21
GgaAffx.21105.1.S1_at	RND3	Rho family GTPase 3	6.45	7.48	1.03
GgaAffx.20105.1.S1_at	TRPC1	transient receptor potential cation channel, subfamily C, member 1	2.52	3.98	1.46
GgaAffx.21769.1.S1_s_at	LPL	lipoprotein lipase	5.39	6	0.61
GgaAffx.20462.1.S1_at		GgaAffx.20462.1	6.15	6.86	0.71
GgaAffx.21203.1.S1_at		GgaAffx.21203.1	6.92	7.52	0.6
GgaAffx.20998.1.S1_s_at	PASK	PAS domain containing serine/threonine kinase	4.38	5.07	0.69
GgaAffx.21763.1.S1_s_at	CACNB4	calcium channel, voltage-dependent, beta 4 subunit	4.79	5.41	0.62
GgaAffx.20799.1.S1_at		GgaAffx.20799.1	5.67	6.31	0.64
GgaAffx.20431.1.S1_at	RAB27A	RAB27A, member RAS oncogene family	6.03	6.89	0.86
GgaAffx.20487.1.S1_at		GgaAffx.20487.1	4.33	6.94	2.6
GgaAffx.21116.1.S1_s_at	OSGIN1	oxidative stress induced growth inhibitor 1	4.57	5.51	0.94
GgaAffx.20465.1.S1_s_at		GgaAffx.20465.1	7.93	8.56	0.63
GgaAffx.21019.1.S1_at	WDR76	WD repeat domain 76	5.59	6.92	1.33
GgaAffx.20451.1.S1_at		GgaAffx.20451.1	10.75	11.77	1.03
GgaAffx.21403.1.S1_s_at	EME1	essential meiotic endonuclease 1 homolog 1 (S. pombe)	5.97	6.57	0.6
GgaAffx.20340.1.S1_at		GgaAffx.20340.1	6.59	7.44	0.85
Gga.5869.1.S1_s_at	OLFML2B	olfactomedin-like 2B	3.45	4.31	0.86
GgaAffx.20829.1.S1_at		GgaAffx.20829.1	6.14	8.35	2.2
Gga.13103.1.S1_s_at	LOC100859593	uncharacterized LOC100859593	8.31	9.14	0.83
GgaAffx.21226.1.S1_at		GgaAffx.21226.1	2.48	3.91	1.42
GgaAffx.21447.1.S1_s_at		GgaAffx.21447.1	5.06	6.35	1.3
GgaAffx.20752.1.S1_at	SETD7	SET domain containing (lysine methyltransferase) 7	3.59	5.46	1.87
GgaAffx.20453.1.S1_at		GgaAffx.20453.1	4.05	6.34	2.28
GgaAffx.21672.1.S1_at		GgaAffx.21672.1	3.14	3.82	0.68
GgaAffx.20160.1.S1_at	HEBP2	heme binding protein 2	5.81	6.57	0.76
GgaAffx.20987.1.S1_at		GgaAffx.20987.1	5.06	5.74	0.67
GgaAffx.21000.1.S1_at		GgaAffx.21000.1	6.1	6.78	0.68
GgaAffx.21542.1.S1_at		GgaAffx.21542.1	7.63	8.48	0.85
GgaAffx.21033.1.S1_at	BCL9	B-cell CLL/lymphoma 9	7.03	7.68	0.65
GgaAffx.12419.1.S1_s_at	DTL	denticleless E3 ubiquitin protein ligase homolog (Drosophila)	4.06	4.9	0.84
GgaAffx.21099.1.S1_at	TBC1D23	TBC1 domain family, member 23	5.59	6.28	0.69
GgaAffx.21144.1.S1_s_at		GgaAffx.21144.1	9.81	10.75	0.94
GgaAffx.21660.1.S1_at	PTPRR	protein tyrosine phosphatase, receptor type, R	5.52	6.5	0.98
GgaAffx.20296.1.S1_at		GgaAffx.20296.1	4.5	6.51	2
GgaAffx.20296.1.S1_s_at		GgaAffx.20296.1	5.98	6.77	0.8
GgaAffx.20856.1.S1_at		GgaAffx.20856.1	6.8	7.89	1.1
GgaAffx.21682.1.S1_at		GgaAffx.21682.1	8.14	8.91	0.77
GgaAffx.21780.2.S1_s_at	GCG	glucagon	4.8	5.61	0.81
GgaAffx.21686.1.S1_s_at	TRIM37	tripartite motif containing 37	3.18	3.84	0.66
GgaAffx.20283.1.S1_at	LOC417551	uncharacterized LOC417551	1.07	4.19	3.12
GgaAffx.20425.1.S1_s_at		GgaAffx.20425.1	5.6	6.26	0.66
GgaAffx.20367.1.S1_at		GgaAffx.20367.1	3.58	4.59	1.02
GgaAffx.20336.1.S1_at		GgaAffx.20336.1	6.91	8.03	1.12
GgaAffx.21043.1.S1_at		GgaAffx.21043.1	6.85	7.51	0.66
GgaAffx.20778.1.S1_at	CCDC107	coiled-coil domain containing 107	7.67	8.68	1.01
GgaAffx.6434.1.S1_s_at	CCDC107	coiled-coil domain containing 107	7.83	8.69	0.86
GgaAffx.20891.1.S1_at		GgaAffx.20891.1	3.95	4.77	0.82
Gga.5804.1.S1_s_at	MRPS35	mitochondrial ribosomal protein S35	6.28	7.32	1.04
GgaAffx.20559.1.S1_at		GgaAffx.20559.1	8.32	9.19	0.86
GgaAffx.20338.1.S1_at		GgaAffx.20338.1	3.87	4.47	0.6
GgaAffx.20839.1.S1_s_at		GgaAffx.20839.1	5.3	6.35	1.04
GgaAffx.21044.1.S1_at	DACT2	dapper, antagonist of beta-catenin, homolog 2 (Xenopus laevis)	4.58	5.65	1.06
GgaAffx.21466.1.S1_at	YTHDC2	YTH domain containing 2	8.44	9.68	1.24
GgaAffx.21466.1.S1_s_at	YTHDC2	YTH domain containing 2	9.4	10.23	0.83
GgaAffx.20841.1.S1_s_at	AP1AR	adaptor-related protein complex 1 associated regulatory protein	6.8	7.63	0.83
GgaAffx.20271.1.S1_at		GgaAffx.20271.1	4.85	5.52	0.67
GgaAffx.21618.1.S1_at	FAM91A1	family with sequence similarity 91, member A1	3.2	4.09	0.89
GgaAffx.21393.1.S1_s_at	SLC25A13	solute carrier family 25, member 13 (citrin)	5.84	6.45	0.61
GgaAffx.20855.1.S1_at		GgaAffx.20855.1	7.82	8.63	0.8
GgaAffx.21239.1.S1_at	MEGF11	multiple EGF-like-domains 11	4.93	6.18	1.25
GgaAffx.21576.1.S1_s_at	CHGA	chromogranin A (parathyroid secretory protein 1)	9.86	11.01	1.15
GgaAffx.20721.1.S1_s_at	IKBKAP	inhibitor of kappa light polypeptide gene enhancer in B-cells, kinase complex-associated protein	7.89	8.52	0.63
GgaAffx.21174.1.S1_at		GgaAffx.21174.1	4.92	5.66	0.74
GgaAffx.21271.1.S1_s_at		GgaAffx.21271.1	4.38	5.91	1.53
GgaAffx.21617.1.S1_s_at	ORAOV1	oral cancer overexpressed 1	6.49	7.21	0.73
GgaAffx.21012.1.S1_at		GgaAffx.21012.1	7.24	7.85	0.62
GgaAffx.20910.1.S1_at		GgaAffx.20910.1	3.95	5.19	1.24
GgaAffx.21186.1.S1_s_at		GgaAffx.21186.1	7.45	8.16	0.7
GgaAffx.21439.1.S1_s_at	TMCC1	transmembrane and coiled-coil domain family 1	3.83	4.68	0.85
GgaAffx.21726.1.S1_at	HMGCR	3-hydroxy-3-methylglutaryl-CoA reductase	6.29	7	0.71
GgaAffx.20099.1.S1_at	HSP25	heat shock protein 25	7.31	9.93	2.62
Gga.985.1.S1_s_at	HSP25	heat shock protein 25	5.69	8.09	2.4
GgaAffx.20195.1.S1_at	C11H19ORF12	chromosome 11 open reading frame, human C19orf12	3.81	5.12	1.31
GgaAffx.21767.1.S1_s_at	STMN1	stathmin 1	9.95	11.31	1.36
GgaAffx.21249.1.S1_at	ESRRG	estrogen-related receptor gamma	6.03	6.71	0.69
GgaAffx.21582.1.S1_at	LOC416951	uncharacterized LOC416951	4.46	5.24	0.78
GgaAffx.21473.1.S1_at	SART3	squamous cell carcinoma antigen recognized by T cells 3	9.44	10.27	0.83
GgaAffx.21703.1.S1_s_at	CCDC132	coiled-coil domain containing 132	3.67	4.46	0.8
GgaAffx.21281.1.S1_at		GgaAffx.21281.1	5.68	6.49	0.81
GgaAffx.20193.1.S1_at	DYNC2LI1	dynein, cytoplasmic 2, light intermediate chain 1	5.95	6.6	0.64
GgaAffx.20763.1.S1_at	APC	adenomatous polyposis coli	2.09	3.52	1.42
GgaAffx.21431.1.S1_at	TECPR1	tectonin beta-propeller repeat containing 1	4.87	5.47	0.6
GgaAffx.20687.1.S1_s_at	SPICE1	spindle and centriole associated protein 1	7.42	8.07	0.65
GgaAffx.20822.1.S1_s_at	MDN1	MDN1, midasin homolog (yeast)	3.63	4.67	1.04
GgaAffx.21626.1.S1_at		GgaAffx.21626.1	4.11	4.75	0.64
GgaAffx.21291.1.S1_at		GgaAffx.21291.1	3.26	3.88	0.62
GgaAffx.20206.1.S1_at		GgaAffx.20206.1	6.73	7.52	0.8
Gga.16349.1.S1_s_at	FAM169B	family with sequence similarity 169, member B	6.13	6.77	0.65
GgaAffx.20599.1.S1_s_at		GgaAffx.20599.1	3.53	4.26	0.74
GgaAffx.21573.1.S1_s_at	FOXK2	forkhead box K2	5.33	6.21	0.88
GgaAffx.21129.1.S1_at		GgaAffx.21129.1	9.9	10.73	0.82
GgaAffx.20234.1.S1_at		GgaAffx.20234.1	5.2	5.89	0.7
GgaAffx.21472.1.S1_s_at		GgaAffx.21472.1	8.11	9.05	0.94
GgaAffx.12887.1.S1_s_at	PI4K2B	phosphatidylinositol 4-kinase type 2 beta	8.66	9.29	0.63
GgaAffx.20169.1.S1_at	NRXN1	neurexin 1	3.84	5.27	1.43
GgaAffx.21730.1.S1_s_at		GgaAffx.21730.1	6.07	6.84	0.76
GgaAffx.20508.1.S1_s_at	CENPF	centromere protein F, 350/400kDa (mitosin)	3.27	6.34	3.07
GgaAffx.20883.1.S1_at	SWT1	SWT1 RNA endoribonuclease homolog (S. cerevisiae)	4.61	5.4	0.8
GgaAffx.20252.1.S1_at	BORA	bora, aurora kinase A activator	2.18	4.06	1.88
GgaAffx.20268.1.S1_s_at	LOC418543	uncharacterized LOC418543	6.51	7.18	0.66
GgaAffx.20241.1.S1_s_at	DCP2	DCP2 decapping enzyme homolog (S. cerevisiae)	3.42	4.1	0.69
GgaAffx.20931.1.S1_s_at	LOC423793	kinesin-like protein KIF20B-like	4.56	6.65	2.09
Gga.4847.3.S1_a_at	NPM1	nucleophosmin (nucleolar phosphoprotein B23, numatrin)	8.54	9.3	0.76
Gga.3200.1.S1_s_at	SMC4	structural maintenance of chromosomes 4	4.27	7.74	3.47
Gga.449.1.S1_at	NOG	noggin	4.53	5.15	0.63
Gga.2845.1.S1_at	CITED2	Cbp/p300-interacting transactivator, with Glu/Asp-rich carboxy-terminal domain, 2	2.43	3.65	1.21
Gga.8932.1.S1_at	CRHR2	corticotropin releasing hormone receptor 2	4.12	4.78	0.66
Gga.3154.1.S1_at	RHOQ	ras homolog gene family, member Q	7.31	8.17	0.85
GgaAffx.20967.1.S1_s_at	CD83	CD83 molecule	3.5	4.15	0.65
GgaAffx.21327.1.S1_at	CORO2A	coronin, actin binding protein, 2A	7.04	8.21	1.17
GgaAffx.20772.1.S1_at	SETBP1	SET binding protein 1	8.62	9.29	0.68
GgaAffx.20864.1.S1_at		GgaAffx.20864.1	5.28	5.97	0.69
Gga.878.1.S1_at	LOC396531	parvalbumin	5.01	5.69	0.69
Gga.4420.2.S1_a_at	RTN1	reticulon 1	8.15	9.55	1.39
Gga.4420.2.S1_at	RTN1	reticulon 1	8.74	10.03	1.29
Gga.4420.1.S1_x_at	RTN1	reticulon 1	7.88	9.32	1.44
Gga.2685.1.S2_at	FGF13	fibroblast growth factor 13	2.14	5.09	2.95
Gga.3903.1.S1_at	CDH13	cadherin 13, H-cadherin (heart)	4.16	5.6	1.43
Gga.2200.1.S1_at	CYR61	cysteine-rich, angiogenic inducer, 61	6.43	8.28	1.86
Gga.11478.1.S1_s_at	PAPD7	PAP associated domain containing 7	4.87	5.68	0.81
Gga.2368.1.S1_at	CCNE1	cyclin E1	7.73	8.53	0.8
Gga.2460.1.S1_at	PROX1	prospero homeobox 1	8.45	9.23	0.78
GgaAffx.5619.1.S1_at	PIK3CA	phosphoinositide-3-kinase, catalytic, alpha polypeptide	5.89	6.65	0.76
Gga.91.1.S1_at	LHX3	LIM homeobox 3	4.05	4.91	0.86
Gga.5084.1.S1_at	HIST1H2A4	histone cluster 1, H2A, IV (similar to human histone cluster 2, class H2A, member C)	2.61	4.9	2.29
Gga.2010.2.S1_a_at	TOP2A	topoisomerase (DNA) II alpha 170kDa	3.01	5.97	2.96
Gga.797.1.S1_at	THBS2	thrombospondin 2	4.98	5.9	0.92
Gga.9483.1.S1_at	LOC414835	cHz-cadherin	2.53	4.25	1.72
Gga.4500.1.S2_at	RPS28	ribosomal protein S28	3.98	5.61	1.64
Gga.5765.1.S1_at	POMP	proteasome maturation protein	9.21	9.86	0.65
Gga.4848.1.S1_a_at	LOC100502566	thymosin beta 15	7.48	8.12	0.64
Gga.4761.4.S1_a_at	LOC100857295	outer dense fiber protein 3-like /// outer dense fiber protein 3-like /// outer dense fiber protein 3-like /// outer dense fiber protein 3-like	8.37	9.12	0.75
Gga.4761.4.S1_s_at	LOC100857295	outer dense fiber protein 3-like /// outer dense fiber protein 3-like /// outer dense fiber protein 3-like /// outer dense fiber protein 3-like	8.75	9.41	0.66
Gga.6321.1.S1_a_at	UBE2T	ubiquitin-conjugating enzyme E2T (putative)	5.42	7.12	1.7
Gga.3146.1.S1_at	CCNB2	cyclin B2	5.57	8.64	3.07
Gga.3169.1.S1_at	CDCA3	cell division cycle associated 3	4.14	8.49	4.36
Gga.7364.1.S1_a_at	TESC	tescalcin	8.33	9.01	0.67
Gga.4942.1.S1_at	HSPA2	heat shock 70kDa protein 2	11.5	12.11	0.61
Gga.4596.1.S1_at	PTMS	parathymosin	10.05	10.99	0.95
Gga.5731.1.S1_at		Gga.5731.1	9.25	10.09	0.84
Gga.3257.1.S1_at	LCAT	lecithin-cholesterol acyltransferase	9.41	10.73	1.32
Gga.5247.1.S1_at	GLT8D1	glycosyltransferase 8 domain containing 1	8.12	8.73	0.61
Gga.3426.1.S1_a_at	FZD8	frizzled homolog 8 (Drosophila)	7.08	7.71	0.63
Gga.7449.1.S1_at	SHROOM1	shroom family member 1	4.44	5.15	0.72
Gga.6313.1.S1_at	DUS2L	dihydrouridine synthase 2-like, SMM1 homolog (S. cerevisiae)	7.04	7.67	0.63
GgaAffx.13122.1.S1_at	PSMA2	proteasome (prosome, macropain) subunit, alpha type, 2	3.01	4.09	1.08
Gga.1984.2.A1_a_at	MAD2L1	MAD2 mitotic arrest deficient-like 1 (yeast)	8.3	9.31	1.01
Gga.9281.2.S1_a_at	PYCR2	pyrroline-5-carboxylate reductase family, member 2	6.54	7.32	0.78
Gga.1030.1.S1_at	MYC	v-myc myelocytomatosis viral oncogene homolog	7.18	7.98	0.8
Gga.6001.1.S1_at	C13H5ORF45	chromosome 13 open reading frame, human C5orf45	4.55	5.26	0.71
Gga.7180.1.S1_s_at	BUB1	budding uninhibited by benzimidazoles 1 homolog (yeast)	4.21	7.01	2.8
Gga.6267.1.S1_at	STOM	stomatin	7.05	7.91	0.87
Gga.5561.1.S1_at	RIF1	RAP1 interacting factor homolog (yeast)	6.67	7.74	1.07
Gga.1169.1.S1_at	AADACL2	arylacetamide deacetylase-like 2	5.68	7.86	2.18
Gga.6008.1.S1_at	CDC45	cell division cycle 45	3.99	7.09	3.09
Gga.5429.1.S1_at	HYLS1	hydrolethalus syndrome 1	5.87	6.75	0.88
Gga.12419.1.S1_at		Gga.12419.1	7.85	8.47	0.62
Gga.8098.1.S1_at		Gga.8098.1	5	6.23	1.22
Gga.7625.1.S1_at		Gga.7625.1	6.47	7.14	0.67
Gga.6035.1.S1_at		Gga.6035.1	6.79	7.39	0.6
Gga.9851.2.S1_a_at	IFFO2	intermediate filament family orphan 2	5.84	6.48	0.64
Gga.7989.1.S1_a_at	PLEK2	pleckstrin 2	6.36	7.6	1.24
Gga.1533.1.S1_s_at	RACGAP1	Rac GTPase activating protein 1	4.64	5.79	1.15
Gga.10507.1.S1_at		Gga.10507.1	5.98	6.88	0.9
Gga.7088.1.S1_at		Gga.7088.1	11.05	11.82	0.77
Gga.6303.1.S1_s_at	AGR2	anterior gradient homolog 2 (Xenopus laevis)	7.2	8.27	1.08
Gga.1281.1.S1_at	PTTG1	pituitary tumor-transforming 1	7.53	8.95	1.42
Gga.7778.1.S1_at	TM2D2	TM2 domain containing 2	4.68	5.48	0.8
Gga.6329.1.S1_at	LOC420860	transmembrane protein 14C-like	5.12	5.81	0.7
Gga.6306.1.S1_at	BAMBI	BMP and activin membrane-bound inhibitor homolog (Xenopus laevis)	8.9	9.62	0.72
Gga.15766.1.S1_at	EIF6	eukaryotic translation initiation factor 6	7.06	7.72	0.66
Gga.12135.1.S1_at	MLF1	myeloid leukemia factor 1 /// arginine/serine-rich coiled-coil 1	7.71	8.41	0.7
Gga.10025.1.S1_at	CHGB	chromogranin B (secretogranin 1)	2.13	3.5	1.37
Gga.7017.1.S1_at	CZH9orf85	chromosome Z open reading frame, human C9orf85	3.43	4.35	0.92
Gga.6296.1.S1_at	SAR1B	SAR1 homolog B (S. cerevisiae)	5.16	6.07	0.9
Gga.7132.1.S1_at	CKS1B	CDC28 protein kinase regulatory subunit 1B	5.55	7	1.45
Gga.8846.1.S1_at	UGDH	UDP-glucose 6-dehydrogenase	8.75	9.35	0.6
Gga.2962.2.S1_a_at	LOC100859307	uncharacterized LOC100859307 /// uncharacterized LOC425455 /// uncharacterized LOC770774	7.53	8.32	0.79
Gga.8469.1.S1_at	SLC30A5	solute carrier family 30 (zinc transporter), member 5	7.35	8.01	0.65
Gga.2883.1.S1_at	DHFR	dihydrofolate reductase	5.29	7.24	1.95
Gga.1787.1.S1_at	PTGFRN	prostaglandin F2 receptor negative regulator	7.83	8.52	0.69
Gga.5865.1.S1_at	TBCA	tubulin folding cofactor A	9.45	10.06	0.61
Gga.2856.1.S1_a_at	APITD1	apoptosis-inducing, TAF9-like domain 1	6.62	7.57	0.95
Gga.8286.1.S1_at		Gga.8286.1	1.34	1.99	0.65
Gga.9366.1.S1_a_at	RIOK1	RIO kinase 1 (yeast)	8.16	8.79	0.63
Gga.18957.1.S1_at	GGA.48592	/// /// ///	2.47	8.29	5.82
Gga.2680.1.S1_at	AQP1	aquaporin 1 (Colton blood group)	3.26	4.28	1.02
Gga.5217.1.S1_at		Gga.5217.1	6.3	7.26	0.97
Gga.5345.2.S1_a_at	ALKBH2	alkB, alkylation repair homolog 2 (E. coli)	5.32	6.14	0.81
Gga.7150.1.S1_at	LOC100858006	selenoprotein H-like	3.85	4.58	0.73
Gga.1308.1.S1_at	KIF20A	kinesin family member 20A	3.49	4.7	1.22
GgaAffx.12208.1.S1_s_at	KIF20A	kinesin family member 20A	2.86	6.04	3.18
Gga.2349.1.S1_at		Gga.2349.1	3.33	5.51	2.18
Gga.4179.1.S1_at	NEFM	neurofilament, medium polypeptide	9.84	11.74	1.89
Gga.9462.1.S1_at	MYOT	myotilin /// polycystic kidney disease 2-like 2	4.85	5.83	0.97
Gga.1275.1.S1_at	RABEPK	Rab9 effector protein with kelch motifs	3.03	3.93	0.9
Gga.5218.1.S1_at	GKAP1	G kinase anchoring protein 1	7.52	8.14	0.62
Gga.5977.1.S1_at	SLN	sarcolipin	5.81	7.09	1.28
Gga.9887.1.S1_s_at	TACC3	transforming, acidic coiled-coil containing protein 3	8.73	9.38	0.65
Gga.8095.1.S1_at	MPP6	membrane protein, palmitoylated 6 (MAGUK p55 subfamily member 6)	6.04	7.63	1.6
Gga.8340.1.S1_at	PGGT1B	protein geranylgeranyltransferase type I, beta subunit	7.91	8.89	0.99
Gga.11746.1.S1_at	PBK	PDZ binding kinase	4.09	8.71	4.61
Gga.14774.1.S1_at		Gga.14774.1	3.21	4.57	1.36
Gga.7644.1.S1_at	LOC772187	6.8 kDa mitochondrial proteolipid-like	3.98	4.83	0.85
Gga.5687.2.S1_a_at	KIF2C	kinesin family member 2C	3.17	6.12	2.95
Gga.5530.1.S1_at	DDX27	DEAD (Asp-Glu-Ala-Asp) box polypeptide 27	5.09	5.78	0.69
Gga.7228.1.S1_at	CMBL	carboxymethylenebutenolidase homolog (Pseudomonas)	3.29	5.57	2.28
Gga.12454.1.S1_at	RLN3	relaxin 3	3.22	4.95	1.73
Gga.885.1.S1_at	RAD52	RAD52 homolog (S. cerevisiae)	4.4	5.15	0.75
Gga.6610.1.S1_at		Gga.6610.1	7.78	8.42	0.63
Gga.7965.1.S1_at	RAMP3	receptor (G protein-coupled) activity modifying protein 3	5.12	5.98	0.86
Gga.7868.1.S1_at		Gga.7868.1	3.54	4.26	0.71
Gga.12996.1.S1_at	MARS	methionyl-tRNA synthetase	2.88	3.7	0.83
Gga.5736.1.S1_at	SOWAHC	sosondowah ankyrin repeat domain family member C	3.27	4.44	1.17
Gga.19146.1.S1_at	C1H12ORF66	chromosome 1 open reading frame, human C12orf66	4.67	5.28	0.6
Gga.4340.1.S1_at	ODC1	ornithine decarboxylase 1	10.02	10.83	0.82
Gga.4416.1.S1_at	SERPINI1	serpin peptidase inhibitor, clade I (neuroserpin), member 1	10.26	10.94	0.67
Gga.9662.2.S1_a_at	C10H15ORF42	chromosome 10 open reading frame, human C15orf42	5.79	6.52	0.73
Gga.11726.1.S1_a_at	GADD45B	growth arrest and DNA-damage-inducible, beta	7.68	9.63	1.95
Gga.1958.1.S1_a_at	CKS2	CDC28 protein kinase regulatory subunit 2 /// SECIS binding protein 2	2.9	7.35	4.45
Gga.10639.1.S1_at	BRP44	brain protein 44	2.83	3.51	0.68
Gga.421.2.S1_a_at	TK1	thymidine kinase 1, soluble	5.58	6.83	1.25
Gga.1949.1.S1_s_at	NFYA	nuclear transcription factor Y, alpha	6.37	7.18	0.81
Gga.3090.1.S1_at	BEND6	BEN domain containing 6	6.41	7.02	0.61
Gga.13139.1.S1_at		Gga.13139.1	5.47	6.18	0.71
Gga.11811.1.S1_at	C4HXORF41	chromosome 4 open reading frame, human CXorf41	7.18	7.85	0.67
Gga.2207.1.S1_at	RBL1	retinoblastoma-like 1 (p107)	5.59	6.44	0.85
Gga.1111.1.S1_a_at	USP18	ubiquitin specific peptidase 18	7.49	8.14	0.64
Gga.12460.1.S1_at	CENPP	centromere protein P	6.29	7.23	0.94
Gga.2709.1.S1_at	AMPH	amphiphysin	9.53	10.17	0.63
Gga.9558.1.S1_at	RCL1	RNA terminal phosphate cyclase-like 1	4.79	5.61	0.82
Gga.1946.1.S1_at	CZH5ORF42	chromosome Z open reading frame, human C5orf42	6.37	7.33	0.96
Gga.1774.1.S1_at	CZH9ORF82	chromosome Z open reading frame, human C9orf82	5.26	5.96	0.7
Gga.1542.1.S1_at		Gga.1542.1	5.02	6.43	1.41
Gga.1153.1.S1_at	DLGAP5	discs, large (Drosophila) homolog-associated protein 5	3.82	6.44	2.62
Gga.12941.1.S1_at	CWC27	CWC27 spliceosome-associated protein homolog (S. cerevisiae)	7.43	8.17	0.73
Gga.3214.1.S1_at	XRCC5	X-ray repair complementing defective repair in Chinese hamster cells 5 (double-strand-break rejoining)	6.11	6.84	0.72
Gga.11309.1.S1_at	LOC420553	1-aminocyclopropane-1-carboxylate synthase homolog-like	3.1	4.18	1.08
Gga.11516.1.S1_at		Gga.11516.1	4.1	4.79	0.7
Gga.16025.1.S1_at	C12H3ORF14	chromosome 12 open reading frame, human C3orf14	4.18	5.07	0.89
Gga.5494.1.S1_at	CPE	carboxypeptidase E	5.11	5.91	0.8
Gga.4696.1.S1_at		Gga.4696.1	5.25	6.11	0.86
Gga.1245.1.S1_at		Gga.1245.1	5.25	7.18	1.93
Gga.11922.1.S1_at	BTF3	basic transcription factor 3	8.74	9.48	0.74
Gga.19447.1.S1_at	LOC100859419	envelope glycoprotein gp95-like	10.56	11.43	0.87
Gga.17515.1.S1_at	ADNP	activity-dependent neuroprotector homeobox	4.25	4.87	0.62
Gga.13504.1.S1_at	RRM2	ribonucleotide reductase M2	4.58	10.13	5.55
Gga.11839.1.S1_s_at	CCNH	cyclin H	10.67	11.32	0.65
Gga.9905.1.S1_at		Gga.9905.1	2.02	4.24	2.23
Gga.11587.1.S1_at	MED18	mediator complex subunit 18	7.52	8.3	0.77
Gga.15781.1.S1_a_at		Gga.15781.1	3.98	5.21	1.22
Gga.11453.1.S1_at	TMOD3	tropomodulin 3 (ubiquitous)	5.25	5.96	0.71
Gga.16213.1.S1_at		Gga.16213.1	5.29	6.11	0.82
Gga.16851.1.S1_at	MGEA5	meningioma expressed antigen 5 (hyaluronidase)	8.25	9.36	1.11
Gga.13183.1.S1_at	ANK2	ankyrin 2, neuronal	10.06	10.9	0.84
Gga.9600.1.S1_at	DCTN5	dynactin 5 (p25)	5.56	6.23	0.67
Gga.11576.1.S1_at	DNAJC19	DnaJ (Hsp40) homolog, subfamily C, member 19	5.8	6.41	0.6
GgaAffx.12430.1.S1_s_at	FAM60A	family with sequence similarity 60, member A	9.24	10.05	0.82
Gga.12964.1.S1_at	AP1AR	adaptor-related protein complex 1 associated regulatory protein	8.67	9.6	0.93
Gga.12029.1.S1_at	MRPS27	mitochondrial ribosomal protein S27	8.78	9.67	0.89
Gga.5626.1.S1_s_at	EVL	Enah/Vasp-like	8.13	9.1	0.97
Gga.16875.1.S1_at	RPL21	ribosomal protein L21	7.66	8.26	0.6
Gga.17757.1.S1_at		Gga.17757.1	6.89	7.78	0.89
Gga.8838.1.S1_at		Gga.8838.1	6.74	7.54	0.8
Gga.9999.1.S1_at	RASA3	RAS p21 protein activator 3	6.66	7.61	0.94
Gga.16540.1.S1_s_at	HELLS	helicase, lymphoid-specific	6.08	7.77	1.69
Gga.10004.1.S1_at	LOC416212	neuron-specific protein family member 2-like	4.14	4.88	0.74
Gga.16071.1.S1_s_at	ADAMTS14	ADAM metallopeptidase with thrombospondin type 1 motif, 14 /// sphingosine-1-phosphate lyase 1	10.57	11.27	0.69
Gga.11430.1.S1_at	PENK	proenkephalin	9.83	11.09	1.26
Gga.15911.1.S1_s_at	WDR36	WD repeat domain 36	7.48	8.15	0.67
Gga.17617.1.S1_at	DDAH1	dimethylarginine dimethylaminohydrolase 1	9.45	10.1	0.65
Gga.17635.1.S1_at		Gga.17635.1	8.37	9.34	0.97
Gga.17635.1.S1_x_at		Gga.17635.1	8.46	9.24	0.78
Gga.11647.1.S1_at	AMBP	alpha-1-microglobulin/bikunin precursor	2.71	4.91	2.19
Gga.11766.2.S1_a_at	NDP	Norrie disease (pseudoglioma)	5.52	6.57	1.05
Gga.12477.1.S1_at	NAPG	N-ethylmaleimide-sensitive factor attachment protein, gamma	4	5.02	1.02
Gga.17913.1.S1_at		Gga.17913.1	5.93	6.6	0.66
Gga.8021.2.S1_at	DNAJC24	DnaJ (Hsp40) homolog, subfamily C, member 24	6.32	6.97	0.65
Gga.11133.1.S1_s_at	C20H20ORF11	chromosome 20 open reading frame, human C20orf11	5.94	6.59	0.66
Gga.20060.1.S1_at	ABAT	4-aminobutyrate aminotransferase	6.71	7.46	0.74
Gga.16659.1.S1_at	GBA2	glucosidase, beta (bile acid) 2	7.23	8.17	0.94
Gga.13207.1.S1_at	NLN	neurolysin (metallopeptidase M3 family)	6.57	7.28	0.72
Gga.15354.1.S1_at	UGCG	UDP-glucose ceramide glucosyltransferase	8.25	9.38	1.13
Gga.16138.1.S1_at	CENPW	centromere protein W	5.72	9.29	3.57
Gga.9643.1.S1_at	ANXA13	annexin A13	4.27	5.32	1.05
Gga.2844.2.S1_s_at	STMN1	stathmin 1	8.57	10.4	1.83
Gga.8938.1.S1_at		Gga.8938.1	5.83	6.66	0.83
Gga.11985.1.S1_at	ELMOD1	ELMO/CED-12 domain containing 1	10.05	10.82	0.78
GgaAffx.25553.1.S1_s_at	BMS1	BMS1 homolog, ribosome assembly protein (yeast)	6.46	7.12	0.66
Gga.9574.1.S1_at	LOC419390	hairy and enhancer of split 5-like	8.37	9.63	1.27
Gga.13855.1.S1_at	TPX2	TPX2, microtubule-associated, homolog (Xenopus laevis)	4.64	7.76	3.12
Gga.3495.1.S1_s_at	CTBP1	C-terminal binding protein 1	9.88	10.53	0.65
GgaAffx.12325.1.S1_s_at	ACAP2	ArfGAP with coiled-coil, ankyrin repeat and PH domains 2	7.18	7.8	0.61
Gga.12471.1.S1_at	VASH2	vasohibin 2	8	8.66	0.65
Gga.17586.1.S1_at		Gga.17586.1	7.72	8.56	0.84
GgaAffx.7995.2.S1_s_at	NAA35	N(alpha)-acetyltransferase 35, NatC auxiliary subunit	9.36	9.97	0.61
Gga.9866.2.S1_a_at	RALB	v-ral simian leukemia viral oncogene homolog B (ras related; GTP binding protein)	6.27	6.9	0.63
Gga.10510.1.S1_at	RSPH1	radial spoke head 1 homolog (Chlamydomonas)	6.54	7.76	1.22
Gga.18897.1.S1_at	DYDC1	DPY30 domain containing 1	3.12	6.72	3.6
Gga.12113.1.A1_at	SH3BGRL2	SH3 domain binding glutamic acid-rich protein like 2	4.33	4.99	0.65
Gga.9862.1.S1_at	USP38	ubiquitin specific peptidase 38	3.12	4.38	1.27
Gga.15758.1.S1_at		Gga.15758.1	7.7	8.3	0.6
Gga.19339.1.S1_at	FAM72A	family with sequence similarity 72, member A	4	6.75	2.75
Gga.11625.1.S1_s_at	CRYM	crystallin, mu	5.52	6.26	0.74
Gga.16719.1.S1_at		Gga.16719.1	4.85	8.83	3.98
Gga.12108.1.S1_at	SKA3	spindle and kinetochore associated complex subunit 3	1.63	5.86	4.23
Gga.2983.1.S1_at	ODZ2	odz, odd Oz/ten-m homolog 2 (Drosophila)	6.46	7.49	1.03
Gga.9567.1.S1_at	B3GNT7	UDP-GlcNAc:betaGal beta-1,3-N-acetylglucosaminyltransferase 7	4.05	4.87	0.82
Gga.9024.1.S1_at	C8ORF22	chromosome 2 open reading frame, human C8orf22	6.85	8.2	1.35
Gga.9693.1.S1_at	HEATR2	HEAT repeat containing 2	7.76	8.77	1
Gga.4888.1.S1_s_at	PTP4A1	protein tyrosine phosphatase type IVA, member 1	5.7	6.64	0.94
Gga.17540.1.S1_at	ACOT9	acyl-CoA thioesterase 9	4.98	6.13	1.15
Gga.9983.1.S1_at		Gga.9983.1	7.21	7.9	0.69
Gga.16834.1.S1_at	PAK7	p21 protein (Cdc42/Rac)-activated kinase 7	5.34	6.09	0.76
Gga.12212.1.S1_a_at	CENPK	centromere protein K	6.91	9.01	2.1
GgaAffx.646.1.S1_s_at	LOC100857165	dolichyl-diphosphooligosaccharide--protein glycosyltransferase subunit STT3A-like /// STT3, subunit of the oligosaccharyltransferase complex, homolog A (S. cerevisiae)	6.88	7.53	0.65
Gga.16997.1.S1_at		Gga.16997.1	4.96	5.59	0.63
Gga.16403.1.S1_at		Gga.16403.1	6.08	7.24	1.16
Gga.9869.1.S1_at	ZCCHC6	zinc finger, CCHC domain containing 6	2.59	3.98	1.39
Gga.16971.1.S1_at		Gga.16971.1	3.79	4.5	0.71
Gga.8786.1.S1_at	LGR4	leucine-rich repeat containing G protein-coupled receptor 4	7.15	8.08	0.93
Gga.19447.2.S1_s_at	LOC100859544	uncharacterized LOC100859544	4.74	6.01	1.27
Gga.17638.1.S1_at	ATF3	activating transcription factor 3	3.5	5.29	1.79
Gga.10539.2.S1_a_at	SRFBP1	serum response factor binding protein 1	8.42	9.66	1.24
Gga.11165.1.S1_at	CENPM	centromere protein M	6.05	6.76	0.71
Gga.12459.1.S1_at	RBM17	RNA binding motif protein 17	7.61	8.21	0.6
Gga.19422.1.S1_s_at	DHX33	DEAH (Asp-Glu-Ala-His) box polypeptide 33	7.01	7.8	0.78
Gga.15831.1.S1_at		Gga.15831.1	5.66	6.27	0.61
Gga.9682.1.S1_at	FAM54A	family with sequence similarity 54, member A	6.33	7.27	0.94
GgaAffx.24308.1.S1_s_at	FAM54A	family with sequence similarity 54, member A	5.68	6.33	0.65
Gga.17518.1.S1_at	NKTR	natural killer-tumor recognition sequence	7.91	8.59	0.68
Gga.16091.1.S1_at		Gga.16091.1	8.25	8.95	0.71
Gga.19298.1.S1_at		Gga.19298.1	3.9	5.19	1.3
Gga.12171.1.S1_at	DDX24	DEAD (Asp-Glu-Ala-Asp) box polypeptide 24	3.17	4.48	1.31
Gga.2703.1.S1_at	HES6	hairy and enhancer of split 6 (Drosophila)	4.01	9.19	5.18
Gga.19734.1.S1_at		Gga.19734.1	4.28	4.92	0.65
Gga.19677.1.S1_at	DCUN1D3	DCN1, defective in cullin neddylation 1, domain containing 3 (S. cerevisiae)	4.96	6.04	1.08
Gga.11081.1.S1_s_at	KLF13	Kruppel-like factor 13	6.28	6.96	0.68
Gga.2822.1.S1_s_at	FER	fer (fps/fes related) tyrosine kinase	3.19	4.33	1.15
Gga.17314.1.S1_at	FNDC3A	fibronectin type III domain containing 3A	3.46	4.18	0.72
Gga.11444.1.S1_s_at	CZH9ORF64	chromosome Z open reading frame, human C9orf64	5.61	6.38	0.78
Gga.12675.1.S1_at	IFT74	intraflagellar transport 74 homolog (Chlamydomonas)	8.51	9.15	0.64
Gga.12352.1.S1_s_at	UACA	uveal autoantigen with coiled-coil domains and ankyrin repeats	5.85	6.76	0.91
Gga.16449.1.S1_at	LOC100857361	uncharacterized LOC100857361	4.95	6.97	2.02
Gga.12544.1.S1_at	TMEM100	transmembrane protein 100	4.71	6.19	1.49
Gga.12588.2.S1_a_at	C11H19ORF40	chromosome 11 open reading frame, human C19orf40	2.24	6.01	3.77
Gga.15285.1.S1_at		Gga.15285.1	7.37	8.79	1.43
Gga.13203.1.S1_at	CDH4	cadherin 4, type 1, R-cadherin (retinal)	4.82	5.86	1.04
Gga.19342.1.S1_at	KCNMA1	potassium large conductance calcium-activated channel, subfamily M, alpha member 1	6.27	6.99	0.72
Gga.3779.1.S1_at		Gga.3779.1	6.91	7.69	0.77
Gga.19465.1.S1_at	LOC416146	probable E3 ubiquitin-protein ligase MID2-like	3.62	4.36	0.74
Gga.10677.1.S1_a_at	PTCD2	pentatricopeptide repeat domain 2	8.34	8.99	0.65
Gga.10139.1.S1_at	AHI1	Abelson helper integration site 1	4.75	5.54	0.79
Gga.11764.2.S1_a_at	GCHFR	GTP cyclohydrolase I feedback regulator	4.38	6.57	2.19
Gga.12936.1.S1_at	SLC1A6	solute carrier family 1 (high affinity aspartate/glutamate transporter), member 6	3.75	5.54	1.79
Gga.10877.1.S1_at	TBC1D8	TBC1 domain family, member 8 (with GRAM domain)	5.53	6.2	0.67
Gga.14890.1.S1_at		Gga.14890.1	7.59	8.52	0.93
Gga.13501.1.S1_at	LY75	lymphocyte antigen 75	4.89	5.92	1.03
Gga.12661.1.S1_at	PNPLA8	patatin-like phospholipase domain containing 8	4.71	5.82	1.11
Gga.5794.1.S1_s_at	CZH9ORF41	chromosome Z open reading frame, human C9orf41	6.6	7.75	1.15
Gga.2559.1.S1_at	KIF1B	kinesin family member 1B	4.28	5.02	0.75
Gga.15326.1.S1_at	LOC422372	A-kinase anchor protein 17B-like	2.54	3.93	1.39
Gga.9975.1.S1_at	DLK1	delta-like 1 homolog (Drosophila)	5.75	7.64	1.89
GgaAffx.22791.1.S1_s_at	ZFP106	zinc finger protein 106 homolog (mouse)	3.23	4.3	1.07
Gga.19460.1.S1_at	ANKRD32	ankyrin repeat domain 32	8.29	8.97	0.68
Gga.10074.1.S1_at	RUNDC3B	RUN domain containing 3B	6.26	7.09	0.83
Gga.14585.1.S1_at		Gga.14585.1	7.22	7.92	0.7
Gga.19048.1.S1_at	ATAD3A	ATPase family, AAA domain containing 3A	3.12	4.16	1.04
Gga.12566.1.S1_at	LRRC42	leucine rich repeat containing 42	4.14	5.25	1.11
Gga.19591.1.S1_at	C4H4ORF21	chromosome 4 open reading frame, human C4orf21	5.7	7.91	2.2
Gga.9831.1.S1_at		Gga.9831.1	3.66	4.73	1.07
Gga.16489.1.S1_at	C5ORF30	chromosome Z open reading frame, human C5orf30	8.81	9.42	0.61
Gga.14395.1.S1_s_at	NADK	NAD kinase	5.79	6.39	0.6
Gga.3202.1.S1_a_at	LOC420716	C-RF amide	4.31	5.1	0.79
Gga.10776.1.S1_at		Gga.10776.1	3.85	4.65	0.8
Gga.2485.1.S1_s_at	PRIM2	primase, DNA, polypeptide 2 (58kDa)	4.27	6.15	1.88
Gga.15900.1.S1_s_at	HTATSF1	HIV-1 Tat specific factor 1	1.86	3.53	1.66
Gga.16870.1.S1_at	ATAD5	ATPase family, AAA domain containing 5	5.32	6.1	0.78
Gga.4133.1.S1_at	SMAD5	SMAD family member 5	4.69	5.4	0.71
Gga.19028.1.S1_at		Gga.19028.1	3.17	4.59	1.42
Gga.19224.1.S1_at	ZXDC	ZXD family zinc finger C	5.64	6.25	0.61
Gga.12492.1.S1_at	TMEFF1	transmembrane protein with EGF-like and two follistatin-like domains 1	2.94	4.23	1.29
Gga.9936.1.S1_at	AURKA	aurora kinase A	4.21	8.02	3.81
Gga.11944.2.S1_a_at	FAM19A1	family with sequence similarity 19 (chemokine (C-C motif)-like), member A1	2.98	3.74	0.77
Gga.16656.1.S1_at	LOC416530	uncharacterized LOC416530	6.16	7.23	1.06
Gga.16767.1.S1_s_at	KLF6	Kruppel-like factor 6	6.68	7.67	0.99
Gga.16345.1.S1_at	SMAD2	SMAD family member 2	10.44	11.07	0.62
Gga.13239.1.S1_at	ACAD9	acyl-CoA dehydrogenase family, member 9	5.21	5.89	0.68
Gga.13594.1.S1_at	RAB31	RAB31, member RAS oncogene family	5.01	5.74	0.73
Gga.17130.1.S1_at		Gga.17130.1	3.15	4.92	1.77
Gga.16297.1.S1_at		Gga.16297.1	5.02	5.7	0.68
Gga.17498.1.S1_at		Gga.17498.1	5.51	6.38	0.87
Gga.11461.1.S1_s_at	RAD50	RAD50 homolog (S. cerevisiae)	4.21	5.22	1.01
Gga.5620.2.S1_a_at	PACRG	PARK2 co-regulated	6.52	7.76	1.24
Gga.14853.1.S1_at	PANX2	pannexin 2	5.75	6.82	1.07
Gga.12519.1.S1_at	ZCCHC2	zinc finger, CCHC domain containing 2	5.83	6.73	0.9
Gga.16873.1.S1_at	MIR19B	microRNA mir-19b /// microRNA mir-20a /// microRNA mir-92	3.25	3.95	0.7
Gga.19134.1.S1_at		Gga.19134.1	6.6	7.59	0.99
Gga.16383.1.S1_at	DCP2	DCP2 decapping enzyme homolog (S. cerevisiae)	7.45	8.07	0.62
Gga.1829.2.S1_at		Gga.1829.2	8.3	10.61	2.31
Gga.19434.1.S1_at		Gga.19434.1	3.98	4.85	0.87
Gga.18434.1.S1_s_at	GPC1	glypican 1	5.33	6.14	0.81
Gga.1575.1.S1_at		Gga.1575.1	3.56	4.83	1.27
Gga.14878.1.S1_at		Gga.14878.1	5.92	7.42	1.5
Gga.19101.1.S1_at		Gga.19101.1	5.77	6.54	0.77
Gga.19717.1.S1_at		Gga.19717.1	5.45	6.3	0.85
Gga.10373.1.S1_s_at	USP44	ubiquitin specific peptidase 44	5.35	5.98	0.63
Gga.19324.1.S1_at	TBL1X	transducin (beta)-like 1X-linked	4.84	5.86	1.02
Gga.9870.1.S1_s_at	SKIV2L2	superkiller viralicidic activity 2-like 2 (S. cerevisiae)	8.27	9.2	0.92
Gga.2803.1.S1_s_at	GRIA2	glutamate receptor, ionotropic, AMPA 2	7.03	7.85	0.82
Gga.19664.1.S1_at		Gga.19664.1	7.74	8.45	0.71
Gga.9997.1.S1_at	CEP44	centrosomal protein 44kDa	4.56	5.25	0.69
Gga.2756.1.S1_at	LGI1	leucine-rich, glioma inactivated 1	8.84	9.56	0.72
Gga.11883.1.S1_a_at	ASPH	aspartate beta-hydroxylase	9.91	10.58	0.68
Gga.12990.1.S1_s_at	UBAP2L	ubiquitin associated protein 2-like	4.19	5.23	1.05
Gga.19233.1.S1_s_at	PDE4B	phosphodiesterase 4B, cAMP-specific	3.81	4.7	0.89
Gga.17364.1.S1_s_at	EIF2AK4	eukaryotic translation initiation factor 2 alpha kinase 4	2.93	4.44	1.52
Gga.13923.1.S1_at	LOC100857418	hepatocyte growth factor receptor-like /// hepatocyte growth factor receptor-like /// met proto-oncogene (hepatocyte growth factor receptor)	6.58	7.3	0.72
Gga.11597.1.S1_s_at	STAT1	signal transducer and activator of transcription 1, 91kDa	2.33	3.34	1
Gga.15193.1.S1_s_at	ZBTB10	zinc finger and BTB domain containing 10	4.77	5.56	0.8
Gga.12329.1.S1_at	WDR61	WD repeat domain 61	5.25	6.54	1.29
Gga.14419.1.S1_s_at	CHORDC1	cysteine and histidine-rich domain (CHORD) containing 1	7.61	8.44	0.83
Gga.20029.1.S1_at	SLC38A7	solute carrier family 38, member 7	2.55	3.2	0.65
Gga.17081.1.S1_at		Gga.17081.1	4.44	5.1	0.66
Gga.18766.1.S1_at	FIGNL1	fidgetin-like 1	6.03	6.91	0.87
Gga.15913.1.S1_at		Gga.15913.1	7.68	8.54	0.85
Gga.16806.3.S1_at		Gga.16806.3	4.57	5.32	0.75
Gga.16378.1.S1_at	ASB5	ankyrin repeat and SOCS box containing 5	4.9	5.63	0.73
Gga.322.1.S1_at	SPATA5	spermatogenesis associated 5 /// sprouty homolog 1, antagonist of FGF signaling (Drosophila)	5.62	6.26	0.65
Gga.11677.1.S1_s_at	TOX3	TOX high mobility group box family member 3	3.79	4.91	1.11
Gga.11994.1.S1_at	SPAG6	sperm associated antigen 6	4.7	5.82	1.12
Gga.19742.1.S1_at		Gga.19742.1	7.41	8.03	0.62
Gga.9683.1.S1_at	LOC416696	collagen, type VII, alpha 1-like	4.66	6.13	1.47
Gga.11912.1.S1_at		Gga.11912.1	3.79	4.78	0.99
Gga.19228.1.S1_s_at	RABGAP1	RAB GTPase activating protein 1	8.34	8.98	0.65
Gga.16057.1.S1_s_at	E2F8	E2F transcription factor 8	2.11	6.01	3.9
Gga.12036.1.S1_at	EHF	ets homologous factor	3.82	5.07	1.25
Gga.10855.1.S1_at	BET3L	BET3 like (S. cerevisiae)	5.8	6.46	0.65
Gga.14902.1.S1_at	KHDRBS2	KH domain containing, RNA binding, signal transduction associated 2	5.1	6.6	1.49
Gga.15983.1.S1_s_at	FXN	frataxin	7.42	8.17	0.75
Gga.12730.1.S1_s_at	KDM4B	lysine (K)-specific demethylase 4B	3	3.96	0.96
Gga.17377.1.S1_at		Gga.17377.1	5.18	5.8	0.62
Gga.3315.2.S1_a_at	MRPL17	mitochondrial ribosomal protein L17	7.88	8.59	0.71
Gga.3315.2.S1_x_at	MRPL17	mitochondrial ribosomal protein L17	7.79	8.4	0.61
Gga.3660.1.S1_at		Gga.3660.1	4.41	5.28	0.87
Gga.10382.1.S1_s_at	APC	adenomatous polyposis coli	6.09	6.69	0.61
Gga.14210.1.S1_a_at	MLF1IP	MLF1 interacting protein	4.85	5.67	0.81
Gga.19427.1.S1_at	TLL2	tolloid-like 2	5.1	5.96	0.86
Gga.19216.1.S1_at	CREB3L2	cAMP responsive element binding protein 3-like 2	7.21	8.08	0.87
Gga.19005.1.S1_at		Gga.19005.1	7.33	8.11	0.78
Gga.11314.1.S1_at	ITGB3BP	integrin beta 3 binding protein (beta3-endonexin)	2.52	4.97	2.45
Gga.9725.1.S1_at	ANGPTL2	angiopoietin-like 2	4.18	5	0.82
Gga.16791.1.S1_s_at	HMG20A	high mobility group 20A /// high mobility group protein 20A-like	2.99	4.3	1.31
Gga.19010.1.S1_at		Gga.19010.1	6.01	7.55	1.54
Gga.16228.1.S1_at	FAM81A	family with sequence similarity 81, member A	4.54	5.39	0.85
Gga.12569.1.S1_at	FNBP1L	formin binding protein 1-like	2.7	4.6	1.9
Gga.17311.1.S1_at		Gga.17311.1	5.2	6.33	1.12
Gga.8712.1.S1_at	MPP7	membrane protein, palmitoylated 7 (MAGUK p55 subfamily member 7)	5.24	6.19	0.95
Gga.11712.2.S1_s_at	UHRF1BP1L	UHRF1 binding protein 1-like	3.15	3.8	0.65
Gga.15796.1.S1_at		Gga.15796.1	4.64	6.68	2.04
Gga.10014.1.S1_s_at	FAM208A	family with sequence similarity 208, member A	3.12	4.03	0.91
Gga.12840.1.S1_at	RRBP1	ribosome binding protein 1 homolog 180kDa (dog)	0.88	3.66	2.79
Gga.11640.1.S1_at	SUCNR1	succinate receptor 1	3.4	6.54	3.14
Gga.14629.1.S1_at		Gga.14629.1	1.86	3.8	1.95
Gga.11182.1.S1_at		Gga.11182.1	5.59	6.38	0.79
Gga.11940.1.S1_at	SNX30	sorting nexin family member 30	2.29	3.82	1.53
Gga.14030.1.S1_at		Gga.14030.1	5.57	6.38	0.81
Gga.2556.1.S1_at	LOC100859665	uncharacterized LOC100859665	5.29	6.65	1.36
Gga.14273.1.S1_at	HAS2	hyaluronan synthase 2	7.48	8.09	0.61
Gga.19623.1.S1_s_at	ZNF804A	zinc finger protein 804A	5.17	5.82	0.65
Gga.320.1.S1_at	HTR2B	5-hydroxytryptamine (serotonin) receptor 2B, G protein-coupled	4.13	5.35	1.21
Gga.11563.1.S1_s_at	MYCBP2	MYC binding protein 2, E3 ubiquitin protein ligase	4.5	5.39	0.89
Gga.16471.1.S1_at	ADRM1	adhesion regulating molecule 1	4.59	5.95	1.37
Gga.12289.1.S1_s_at	CCDC88C	coiled-coil domain containing 88C	5.41	6.39	0.98
Gga.9486.1.S1_s_at	LARP4B	La ribonucleoprotein domain family, member 4B	4.81	5.59	0.79
Gga.14051.1.S1_at		Gga.14051.1	3.95	5	1.04
Gga.12947.1.S1_at	LONP2	lon peptidase 2, peroxisomal	3.36	5.02	1.66
Gga.19561.1.S1_at		Gga.19561.1	4.48	5.18	0.69
Gga.12857.1.S1_s_at	TP53I3	tumor protein p53 inducible protein 3	5.66	6.54	0.89
Gga.11738.1.S1_at		Gga.11738.1	3.88	4.83	0.95
Gga.13223.1.S1_at	TTC33	tetratricopeptide repeat domain 33	5.62	6.32	0.7
Gga.5631.3.S1_at	IKBIP	IKBKB interacting protein	3.81	4.67	0.86
Gga.2780.1.S1_a_at	FAM159A	family with sequence similarity 159, member A	5.25	6	0.76
Gga.10725.1.S1_at		Gga.10725.1	4.4	5.06	0.67
Gga.14835.1.S1_at		Gga.14835.1	6.48	7.57	1.09
Gga.14865.1.S1_at	MURC	muscle-related coiled-coil protein	4.39	5.48	1.09
Gga.10003.1.S1_at	MKL2	MKL/myocardin-like 2	4.04	4.68	0.64
Gga.11739.1.S1_at	PCBP3	poly(rC) binding protein 3	6.05	6.94	0.9
Gga.17595.1.S1_at	LOC100859109	CDK5 regulatory subunit-associated protein 2-like	7.43	8.09	0.66
Gga.12663.1.S1_at	RFXDC2	regulatory factor X domain containing 2	3.19	4.03	0.84
Gga.12848.1.S1_at	CCDC77	coiled-coil domain containing 77	4.94	6.04	1.1
Gga.12849.1.S1_at	SMOC2	SPARC related modular calcium binding 2	9.01	9.65	0.65
Gga.7921.1.S1_at	CKAP5	cytoskeleton associated protein 5	3.45	4.5	1.04
Gga.17662.1.S1_s_at	RALGPS2	Ral GEF with PH domain and SH3 binding motif 2	8.77	9.45	0.68
Gga.12207.1.S1_s_at	RTTN	rotatin	4.04	5.29	1.24
Gga.2329.1.S1_at	EYA1	eyes absent homolog 1 (Drosophila)	7.55	8.29	0.75
Gga.10549.1.S1_s_at	ITCH	itchy E3 ubiquitin protein ligase	3.48	4.21	0.74
Gga.13053.1.S1_at		Gga.13053.1	5.27	6.15	0.89
Gga.19419.1.S1_at		Gga.19419.1	7.73	8.36	0.63
Gga.16108.1.S1_at		Gga.16108.1	8.07	8.88	0.81
Gga.19614.1.S1_at	PAPD4	PAP associated domain containing 4	6.34	6.96	0.62
Gga.16876.1.S1_s_at	MAP2	microtubule-associated protein 2	2.71	3.7	0.99
Gga.2256.1.S1_at		Gga.2256.1	2.78	4.23	1.45
Gga.11917.1.S1_at	TROVE2	TROVE domain family, member 2	3.94	4.58	0.64
Gga.15119.1.S1_at	FAM38B	family with sequence similarity 38, member B	5.48	6.32	0.84
Gga.12015.1.S1_at		Gga.12015.1	6.16	6.93	0.77
Gga.13424.1.S1_at	SCLT1	sodium channel and clathrin linker 1	7.7	8.72	1.02
Gga.16979.1.S1_at		Gga.16979.1	4.34	5.47	1.13
Gga.9800.1.S1_at	KPNA5	karyopherin alpha 5 (importin alpha 6)	5.51	6.21	0.7
Gga.15006.1.S1_at	G2E3	G2/M-phase specific E3 ubiquitin protein ligase	5.25	5.99	0.74
Gga.14210.2.S1_at	MLF1IP	MLF1 interacting protein	4.15	5.64	1.5
Gga.9814.1.S1_at		Gga.9814.1	5.32	7.1	1.79
Gga.17112.1.S1_at	LPPR5	lipid phosphate phosphatase-related protein type 5	4.8	5.94	1.14
Gga.19885.1.S1_at	CCDC112	coiled-coil domain containing 112	5.33	6.48	1.15
Gga.17544.1.S1_at		Gga.17544.1	8.92	9.57	0.65
Gga.12864.1.S1_at	TEKT1	tektin 1	4.72	5.82	1.1
Gga.13491.1.S1_at	MGARP	mitochondria-localized glutamic acid-rich protein	5.6	6.21	0.62
Gga.10227.1.S1_at	SGMS2	sphingomyelin synthase 2	3.96	4.94	0.97
Gga.6171.2.S1_at		Gga.6171.2	4.74	5.69	0.95
Gga.13124.1.S1_at	ATP6AP1L	ATPase, H+ transporting, lysosomal accessory protein 1-like	4.54	5.34	0.8
Gga.10470.1.S1_at	ZMYND19	zinc finger, MYND-type containing 19	3.18	4.46	1.28
Gga.11909.1.S1_s_at	MPP7	membrane protein, palmitoylated 7 (MAGUK p55 subfamily member 7)	7.6	8.3	0.7
Gga.13391.1.S1_at	COL27A1	collagen, type XXVII, alpha 1	5.33	6.17	0.84
Gga.10333.1.S1_at	LTC4S	leukotriene C4 synthase	4.84	5.48	0.64
Gga.13411.1.S1_at	LOC421054	transmembrane protein 200C-like	6.79	7.5	0.71
Gga.10376.1.S1_s_at	SCML2	sex comb on midleg-like 2 (Drosophila)	4.46	5.07	0.61
Gga.12904.1.S1_at	NPTX2	neuronal pentraxin II	10.26	11.25	0.99
Gga.19258.1.S1_at	SYT4	synaptotagmin IV	3.89	4.64	0.75
Gga.13119.1.S1_at		Gga.13119.1	6.29	6.9	0.61
Gga.18370.1.S1_at	JAKMIP2	janus kinase and microtubule interacting protein 2	5.79	6.57	0.77
Gga.11095.1.S1_s_at	SPOPL	speckle-type POZ protein-like	4.18	4.92	0.74
Gga.13985.1.S1_at	ZBED4	zinc finger, BED-type containing 4	3.66	4.62	0.96
Gga.1503.1.S1_at		Gga.1503.1	6.76	7.65	0.89
Gga.13754.1.S1_at		Gga.13754.1	6.09	6.87	0.78
Gga.12609.1.S1_at	AGGF1	angiogenic factor with G patch and FHA domains 1	5.61	6.26	0.65
Gga.14009.1.S1_at		Gga.14009.1	9.06	10.09	1.03
Gga.2836.1.S1_s_at	SLC37A2	solute carrier family 37 (glycerol-3-phosphate transporter), member 2	4.58	5.6	1.01
Gga.17561.3.S1_x_at	LOC426097	uncharacterized LOC426097	5.58	6.31	0.73
Gga.15885.1.S1_at	SACS	spastic ataxia of Charlevoix-Saguenay (sacsin)	5.7	6.95	1.25
Gga.16516.1.S1_at		Gga.16516.1	4.31	5.11	0.81
Gga.15114.1.S1_s_at	KAT6A	K(lysine) acetyltransferase 6A	5.09	5.85	0.76
Gga.12423.1.S1_s_at	EFR3A	EFR3 homolog A (S. cerevisiae)	6.62	7.6	0.98
Gga.19261.1.S1_s_at		Gga.19261.1	3.16	4.12	0.97
Gga.11986.1.S1_at		Gga.11986.1	5.6	6.33	0.72
Gga.18531.1.S1_s_at	LARS	leucyl-tRNA synthetase	4.75	5.72	0.97
Gga.504.1.S1_at	CASP2	caspase 2, apoptosis-related cysteine peptidase	4.08	4.79	0.71
Gga.10264.1.S1_at		Gga.10264.1	4.87	6.63	1.76
Gga.11074.1.S1_s_at	KIF16B	kinesin family member 16B	5.32	5.94	0.62
Gga.17901.1.S1_at	TRIO	triple functional domain (PTPRF interacting)	3.35	4.1	0.75
Gga.11244.1.S1_at	CNKSR3	CNKSR family member 3	4.72	5.4	0.68
Gga.19996.1.S1_at		Gga.19996.1	4.16	5.29	1.13
Gga.12280.1.S1_at	SUV420H1	suppressor of variegation 4-20 homolog 1 (Drosophila)	5.04	6.38	1.33
Gga.12515.1.S1_at	LHX8	LIM homeobox 8	5.45	6.68	1.23
Gga.4598.2.S1_at	PFDN1	prefoldin subunit 1	3.92	5.22	1.3
Gga.11230.1.S1_at		Gga.11230.1	6.35	6.98	0.63
Gga.19547.1.S1_at		Gga.19547.1	5.25	5.9	0.65
Gga.12079.2.S1_a_at	LPPR5	lipid phosphate phosphatase-related protein type 5	3.34	5.42	2.07
Gga.12660.2.S1_a_at	PCSK5	proprotein convertase subtilisin/kexin type 5	4.49	6.06	1.57
Gga.12968.1.S1_s_at	DBF4	DBF4 homolog (S. cerevisiae)	4.49	6.11	1.62
Gga.13824.1.S1_at	DNAH10	dynein, axonemal, heavy chain 10	3.11	4.76	1.65
Gga.11417.1.S1_at	SATB1	SATB homeobox 1	3.12	4.03	0.92
Gga.10874.1.S1_at	CNDP1	carnosine dipeptidase 1 (metallopeptidase M20 family)	4.75	5.38	0.63
Gga.12620.1.S1_at	SREK1	splicing regulatory glutamine/lysine-rich protein 1	5.15	6.1	0.95
GgaAffx.24520.4.S1_s_at	SREK1	splicing regulatory glutamine/lysine-rich protein 1	5.78	6.56	0.78
Gga.11483.1.S1_at	FSD1L	fibronectin type III and SPRY domain containing 1-like	7.74	8.38	0.64
Gga.16995.1.S1_at		Gga.16995.1	4.45	5.56	1.12
Gga.18837.1.S1_at	SMC6	structural maintenance of chromosomes 6	3.63	5.35	1.72
Gga.14031.1.S1_at		Gga.14031.1	7.29	8.55	1.26
Gga.11903.1.S1_at	GRAMD3	GRAM domain containing 3	4.53	6.29	1.76
Gga.14699.1.S1_at		Gga.14699.1	3.54	4.2	0.66
Gga.7223.1.A1_at	AP1G1	adaptor-related protein complex 1, gamma 1 subunit	3.21	4.01	0.8
Gga.10933.1.S1_at	PCM1	pericentriolar material 1	4.12	4.78	0.66
Gga.12899.1.S1_at	KIAA0391	KIAA0391	3.43	4.1	0.67
Gga.14384.1.S1_at		Gga.14384.1	7.27	8.43	1.17
Gga.8180.1.S1_at	HMGN3	high mobility group nucleosomal binding domain 3	6.39	7.18	0.79
Gga.19889.1.S1_at		Gga.19889.1	4.09	4.95	0.86
Gga.15222.1.S1_at	SCGN	secretagogin, EF-hand calcium binding protein	5.49	6.09	0.6
Gga.17183.1.S1_at	LOC100859025	uncharacterized LOC100859025	3.55	8.63	5.08
Gga.11179.1.S1_s_at	KAT6A	K(lysine) acetyltransferase 6A	3.98	5.01	1.03
Gga.11452.2.S1_a_at	OFD1	oral-facial-digital syndrome 1	3.41	4.39	0.98
Gga.12691.1.S1_at	CLIP1	CAP-GLY domain containing linker protein 1	5.17	5.98	0.82
Gga.17992.1.S1_at		Gga.17992.1	5.88	6.79	0.91
Gga.12838.1.A1_at	GPR22	G protein-coupled receptor 22	4.03	4.87	0.84
Gga.10773.1.S1_at		Gga.10773.1	6.63	7.27	0.64
Gga.11883.4.S1_a_at	ASPH	aspartate beta-hydroxylase	4.3	5	0.7
Gga.11883.4.S1_s_at	ASPH	aspartate beta-hydroxylase	4.38	5.17	0.8
Gga.13898.1.S1_at	KLF11	Kruppel-like factor 11	5.32	5.92	0.6
Gga.12087.1.S1_s_at	NKTR	natural killer-tumor recognition sequence	8.24	8.9	0.66
Gga.9788.1.S1_s_at	C13H5ORF45	chromosome 13 open reading frame, human C5orf45	4.39	5.12	0.73
Gga.18533.1.S1_at	PLA2R1	phospholipase A2 receptor 1, 180kDa	5.45	6.1	0.65
Gga.12425.1.S1_at	CDK5RAP2	CDK5 regulatory subunit associated protein 2	6.4	7.04	0.64
Gga.14306.1.S1_at	TRAF3	TNF receptor-associated factor 3	6.02	6.74	0.72
Gga.11425.1.S1_a_at	C16ORF61	chromosome 11 open reading frame, human C16orf61	5.36	6.12	0.76
Gga.19694.1.S1_at	AQP12	aquaporin 12	4.5	5.11	0.61
Gga.10067.1.S1_at		Gga.10067.1	6.6	7.51	0.91
Gga.14140.1.S1_at		Gga.14140.1	6.63	7.27	0.65
Gga.13932.1.S1_s_at	BACH1	BTB and CNC homology 1, basic leucine zipper transcription factor 1	3.98	5.02	1.04
Gga.12720.1.S1_at		Gga.12720.1	4.04	4.94	0.91
Gga.15212.1.S1_s_at	CNTN3	contactin 3 (plasmacytoma associated)	4.16	5.04	0.88
Gga.10051.1.S1_at	RCBTB1	regulator of chromosome condensation (RCC1) and BTB (POZ) domain containing protein 1	3.93	4.74	0.81
Gga.13374.1.S1_at	INPP5F	inositol polyphosphate-5-phosphatase F	4.23	5.36	1.13
Gga.11073.1.S1_at	MEIG1	meiosis expressed gene 1 homolog (mouse)	3.72	4.36	0.64
Gga.12655.2.S1_at	TRAF3	TNF receptor-associated factor 3	5.87	6.54	0.67
Gga.12900.1.S1_at	CCNJL	cyclin J-like	3.69	4.9	1.21
Gga.17664.1.S1_at	UGCG	UDP-glucose ceramide glucosyltransferase	4.66	5.74	1.09
Gga.19520.1.S1_at	PLCH2	phospholipase C, eta 2	5.54	6.55	1.01
Gga.16090.1.S1_at	LMNB2	lamin B2	3.95	5.05	1.11
Gga.15288.1.S1_at		Gga.15288.1	6.27	7.11	0.84
Gga.16458.1.S1_at	SPATA17	spermatogenesis associated 17	5.61	6.54	0.93
Gga.13994.1.S1_at	SCAMP1	secretory carrier membrane protein 1	6.48	7.09	0.61
Gga.10407.1.S1_at		Gga.10407.1	3.98	4.75	0.76
Gga.10766.1.S1_s_at	TMTC4	transmembrane and tetratricopeptide repeat containing 4	5.16	5.82	0.66
Gga.17987.1.S1_at	JAKMIP2	janus kinase and microtubule interacting protein 2	5.01	6.21	1.19
Gga.10997.1.S1_at	UBXN7	UBX domain protein 7	2.54	3.55	1
Gga.10132.1.S1_at	RNF170	ring finger protein 170	5.92	6.56	0.63
Gga.10355.1.S1_at		Gga.10355.1	4.57	5.22	0.65
Gga.10571.1.S1_s_at	ZNF507	zinc finger protein 507	5.34	6.17	0.83
Gga.10406.2.S1_s_at	CYLD	cylindromatosis (turban tumor syndrome)	5.26	5.94	0.68
Gga.14445.1.S1_s_at	SLC1A6	solute carrier family 1 (high affinity aspartate/glutamate transporter), member 6	7.5	8.43	0.92
Gga.14103.1.S1_at		Gga.14103.1	1.16	4.07	2.91
Gga.14180.1.S1_at	TNS3	tensin 3	1.92	3.31	1.39
Gga.10947.1.S1_at	UGCG	UDP-glucose ceramide glucosyltransferase	5.73	6.72	1
Gga.1745.3.S1_at	CCDC78	coiled-coil domain containing 78 /// family with sequence similarity 173, member A	4.21	5.03	0.82
Gga.11258.1.S1_at	EFHA1	EF-hand domain family, member A1	5.81	6.42	0.61
Gga.12869.1.S1_at		Gga.12869.1	3.89	4.6	0.71
Gga.11097.1.S1_at		Gga.11097.1	3.54	4.2	0.66
Gga.14465.1.S1_at	STXBP5	syntaxin binding protein 5 (tomosyn)	6.65	7.3	0.65
Gga.351.1.S1_at	RGS7	regulator of G-protein signaling 7	4.86	5.58	0.72
Gga.10938.1.S1_at	SGCG	sarcoglycan, gamma (35kDa dystrophin-associated glycoprotein)	4.64	6.38	1.74
Gga.15296.1.S1_s_at	ERC1	ELKS/RAB6-interacting/CAST family member 1	4.23	4.94	0.72
Gga.11784.1.S1_at		Gga.11784.1	3.15	4.06	0.91
Gga.13017.1.S1_s_at	LUC7L3	LUC7-like 3 (S. cerevisiae)	5.51	6.21	0.7
Gga.1807.2.S1_a_at	LOC418472	uncharacterized LOC418472	7.19	7.88	0.69
Gga.9158.1.S1_at	AHSA2	AHA1, activator of heat shock 90kDa protein ATPase homolog 2 (yeast)	4.22	5.17	0.96
Gga.11233.1.S1_at	WDR65	WD repeat domain 65	5.8	6.4	0.6
Gga.16172.1.S1_at		Gga.16172.1	3.72	4.4	0.69
Gga.12881.1.S1_s_at	ATP11B	ATPase, class VI, type 11B	4.34	5.17	0.83
Gga.14222.1.S1_at		Gga.14222.1	3.68	4.44	0.76
Gga.19845.1.S1_at	LOC416622	transmembrane protein 180-like	2.61	4.48	1.86
Gga.8321.1.S1_at		Gga.8321.1	3.92	4.6	0.68
Gga.10841.1.S1_at	HNMT	histamine N-methyltransferase	4.09	4.98	0.9
Gga.19947.1.S1_at		Gga.19947.1	4.36	5.09	0.73
Gga.15137.1.S1_at	PDE4D	phosphodiesterase 4D, cAMP-specific	5.17	6	0.83
Gga.19320.1.S1_at		Gga.19320.1	2.06	5.39	3.33
Gga.16320.1.S1_s_at	WDFY1	WD repeat and FYVE domain containing 1	3.96	5.02	1.06
Gga.18577.1.S1_at	LOC422887	trichohyalin-like	6.26	7.04	0.78
Gga.3212.2.S1_a_at	ANLN	anillin, actin binding protein	2.83	6.63	3.79
Gga.3212.1.S1_at	ANLN	anillin, actin binding protein	3.23	6.53	3.29
Gga.17548.1.S1_at		Gga.17548.1	4.02	4.62	0.6
Gga.19974.1.S1_at		Gga.19974.1	5.55	6.4	0.85
Gga.10226.1.S1_at	ARHGAP42	Rho GTPase activating protein 42	1.7	2.98	1.29
Gga.18343.1.S1_s_at	RASA1	RAS p21 protein activator (GTPase activating protein) 1	4.61	5.26	0.64
Gga.10670.1.S1_s_at		Gga.10670.1	6.37	7	0.63
Gga.12764.1.S1_s_at	SRGAP1	SLIT-ROBO Rho GTPase activating protein 1	5.85	6.53	0.68
Gga.1964.1.S1_at	MYO10	myosin X	8.5	9.47	0.97
Gga.1964.1.S1_s_at	MYO10	myosin X	8.52	9.4	0.88
Gga.13396.1.S1_s_at	TNPO1	transportin 1	3.97	4.81	0.84
Gga.12011.2.S1_a_at	CEP290	centrosomal protein 290kDa	4.73	5.51	0.78
Gga.13961.2.S1_a_at	CHIC2	cysteine-rich hydrophobic domain 2	7.02	7.72	0.7
Gga.17317.1.S1_s_at	TRPV6	transient receptor potential cation channel, subfamily V, member 6	6.54	7.35	0.8
Gga.17980.1.S1_s_at	AUH	AU RNA binding protein/enoyl-CoA hydratase	4.46	5.56	1.11
Gga.14520.1.S1_at	KIAA2026	KIAA2026	3.64	4.57	0.93
Gga.18619.1.S1_at		Gga.18619.1	5.24	5.85	0.61
Gga.11797.1.S1_s_at	VRK1	vaccinia related kinase 1	5.44	6.12	0.68
Gga.7703.1.S1_s_at	FAM183A	family with sequence similarity 183, member A	5.15	5.8	0.65
Gga.12998.1.S1_at	LOC420209	carbonic anhydrase III-like	2.07	6.02	3.95
Gga.10996.1.S1_at	G6PC2	glucose-6-phosphatase, catalytic, 2	7.52	8.13	0.62
Gga.14547.1.S1_at	LOC428510	dynein heavy chain 5, axonemal-like	3.28	4.65	1.37
Gga.19669.1.S1_at	PPP4R1L	protein phosphatase 4, regulatory subunit 1-like	3.91	5.06	1.16
Gga.11781.1.S1_at	TM6SF1	transmembrane 6 superfamily member 1	7.32	7.93	0.61
Gga.11368.1.S1_at		Gga.11368.1	5.04	6.51	1.47
Gga.9799.2.S1_s_at	UFSP2	UFM1-specific peptidase 2	4.31	5.47	1.16
Gga.17133.1.S1_s_at	DOCK3	dedicator of cytokinesis 3	4.34	5.03	0.7
Gga.7879.2.S1_at	PEX10	peroxisomal biogenesis factor 10	3.68	4.55	0.87
Gga.12503.2.S1_at	NXNL2	nucleoredoxin-like 2	4.63	5.85	1.22
Gga.4978.2.S1_a_at	CALB2	calbindin 2, 29kDa (calretinin)	6.76	10.69	3.94
Gga.18743.1.S1_at	LOC100857388	uncharacterized LOC100857388	0.22	4.09	3.87
Gga.18724.1.S1_s_at	TSHZ3	teashirt zinc finger homeobox 3	3.47	4.3	0.84
Gga.10732.1.S1_at	TMOD2	tropomodulin 2 (neuronal)	1.2	3.4	2.2
Gga.19772.1.S1_at		Gga.19772.1	5.01	5.78	0.78
Gga.17750.1.S1_at	FAM184A	family with sequence similarity 184, member A	2.27	3.49	1.22
Gga.17482.1.S1_s_at	LOC416696	collagen, type VII, alpha 1-like	4.82	6.75	1.93
Gga.3319.1.S1_at	TXNDC5	thioredoxin domain containing 5 (endoplasmic reticulum)	6.81	7.45	0.63
Gga.10032.1.A1_at		Gga.10032.1	3.81	4.52	0.71
Gga.14271.1.S1_at	OXR1	oxidation resistance 1	1.53	3.36	1.83
Gga.11967.1.S1_at	GPC5	glypican 5	3.81	4.89	1.08
Gga.18788.1.S1_at		Gga.18788.1	4.95	5.74	0.8
Gga.10426.1.S1_s_at	C20ORF96	chromosome 20 open reading frame, human C20orf96	3.76	4.67	0.91
Gga.9922.2.S1_at	C9ORF4	chromosome 2 open reading frame, human C9orf4	6.71	7.35	0.64
Gga.18504.1.S1_at	PARVA	parvin, alpha	5.23	6.14	0.91
Gga.18573.1.S1_at	PRR14L	proline rich 14-like	3.77	4.79	1.02
Gga.11793.2.S1_a_at	ATG10	autophagy related 10	3.36	4.6	1.24
Gga.14511.1.S1_at	RPGR	retinitis pigmentosa GTPase regulator	5.89	6.55	0.67
Gga.7699.1.S1_at	RIBC2	RIB43A domain with coiled-coils 2	4.08	6.64	2.56
Gga.223.1.S1_at	ITPR1	inositol 1,4,5-trisphosphate receptor, type 1	4.45	5.18	0.73
Gga.12710.1.S1_at		Gga.12710.1	3.93	5.23	1.3
Gga.10518.1.A1_s_at	LRRC41	leucine rich repeat containing 41	3.67	4.35	0.69
Gga.14609.1.S1_at	HERC4	HECT and RLD domain containing E3 ubiquitin protein ligase 4	3.59	4.61	1.01
Gga.18200.1.S1_s_at	LTK	leukocyte receptor tyrosine kinase	5.88	6.94	1.06
Gga.10618.1.S1_s_at	MTMR3	myotubularin related protein 3	3.37	4	0.64
Gga.18310.1.S1_at		Gga.18310.1	3.51	4.12	0.61
Gga.19651.1.S1_s_at	PKN2	protein kinase N2	5.43	6.22	0.79
Gga.18569.1.S1_s_at	GTF2H4	general transcription factor IIH, polypeptide 4, 52kDa	3.51	4.21	0.7
Gga.18150.1.S1_at	CAMK2D	calcium/calmodulin-dependent protein kinase II delta	7.37	8.18	0.81
Gga.13087.1.S1_s_at	DCAF7	DDB1 and CUL4 associated factor 7	7.42	8.09	0.66
Gga.12749.1.S1_at		Gga.12749.1	4.55	5.2	0.66
Gga.19738.1.S1_s_at	DIAPH3	diaphanous homolog 3 (Drosophila)	0.15	3.93	3.78
Gga.11169.1.S1_a_at	ANKRD22	ankyrin repeat domain 22	3.5	4.91	1.41
Gga.2654.1.S1_at	CZH9ORF95	chromosome Z open reading frame, human C9orf95	7.96	8.58	0.62
Gga.14745.1.S1_at		Gga.14745.1	4.27	5.13	0.86
Gga.10115.1.S1_s_at	ENPEP	glutamyl aminopeptidase (aminopeptidase A)	2.69	4.02	1.33
Gga.13311.1.S1_s_at	VPS26B	vacuolar protein sorting 26 homolog B (S. pombe)	5.96	7.39	1.43
Gga.11055.1.S1_at		Gga.11055.1	3.37	4.08	0.71
Gga.11091.1.S1_s_at	PHF6	PHD finger protein 6	6.16	6.79	0.62
Gga.12640.1.S1_s_at	WDR33	WD repeat domain 33	6.25	6.95	0.7
Gga.9366.3.S1_a_at	RIOK1	RIO kinase 1 (yeast)	6.19	6.89	0.7
Gga.19329.1.S1_s_at	FAM171A1	family with sequence similarity 171, member A1	6.52	7.26	0.74
Gga.4564.2.S1_a_at	FMO6P	flavin containing monooxygenase 6 pseudogene	4.97	5.61	0.64
Gga.15064.1.S1_at	TNPO1	transportin 1	8.33	9.01	0.68
Gga.7812.2.S1_a_at	ORC6	origin recognition complex, subunit 6	4.79	5.6	0.81
Gga.5687.4.S1_a_at	KIF2C	kinesin family member 2C	2.84	4.44	1.59
Gga.10864.1.S1_at	C16ORF61	chromosome 11 open reading frame, human C16orf61	2.89	3.61	0.72
Gga.18008.1.S1_at		Gga.18008.1	3.63	4.47	0.84
Gga.10348.1.S1_at		Gga.10348.1	5.68	6.69	1
Gga.18903.1.S1_at	LOC423967	uncharacterized LOC423967	3.37	4.76	1.39
Gga.14088.1.S1_s_at	CWF19L2	CWF19-like 2, cell cycle control (S. pombe)	4.99	5.68	0.68
Gga.19953.1.S1_at	ENKUR	enkurin, TRPC channel interacting protein	6.74	7.61	0.87
Gga.19953.1.S1_s_at	ENKUR	enkurin, TRPC channel interacting protein	6.76	7.7	0.94
Gga.18038.1.A1_at		Gga.18038.1	2.12	4.35	2.23
Gga.485.4.S1_a_at	TEAD4	TEA domain family member 4	4.6	5.47	0.87
Gga.10593.1.S1_s_at	RGS9	regulator of G-protein signaling 9	4.95	5.57	0.62
Gga.2885.1.S1_at		Gga.2885.1	2.59	3.89	1.3
Gga.18832.1.S1_at	CCDC79	coiled-coil domain containing 79	5.45	6.06	0.61
Gga.18832.1.S1_s_at	CCDC79	coiled-coil domain containing 79	4.98	6	1.02
Gga.1594.1.S1_at	IGSF11	immunoglobulin superfamily, member 11	4.88	6.78	1.89
Gga.15963.1.S1_s_at	B3GALNT2	beta-1,3-N-acetylgalactosaminyltransferase 2	3.51	4.69	1.19
Gga.14800.1.S1_s_at	CCDC15	coiled-coil domain containing 15	6.23	6.96	0.74
Gga.18452.1.S1_s_at	NBAS	neuroblastoma amplified sequence	6.39	7.09	0.71
Gga.11925.2.S1_a_at	ANXA7	annexin A7	4.76	5.87	1.11
Gga.16853.1.S1_s_at	SREK1	splicing regulatory glutamine/lysine-rich protein 1	8.94	9.71	0.77
Gga.14915.1.A1_s_at	KIF14	kinesin family member 14	3.24	4.27	1.03
Gga.1039.2.S1_at	ITGB3	integrin, beta 3 (platelet glycoprotein IIIa, antigen CD61)	1.27	4.19	2.92
Gga.13230.1.S1_s_at	CZH5ORF35	chromosome Z open reading frame, human C5orf35	7.47	8.17	0.71
Gga.10535.2.S1_s_at	CNOT1	CCR4-NOT transcription complex subunit 1-like /// CCR4-NOT transcription complex subunit 1-like	3.46	4.23	0.77
Gga.10598.2.S1_at	DAPK2	death-associated protein kinase 2	5.97	6.83	0.86
Gga.13741.1.S1_at		Gga.13741.1	4.96	5.59	0.63
Gga.12280.2.S1_a_at	SUV420H1	suppressor of variegation 4-20 homolog 1 (Drosophila)	3.35	4.19	0.84
Gga.4439.2.S1_at	MAP6	microtubule-associated protein 6	5.39	6.01	0.62
Gga.4900.7.S1_at	LOC776458	C-type lectin domain family 2 member D-like	2.54	3.76	1.22
Gga.392.2.S1_a_at	PLEK	pleckstrin	1.63	3.02	1.39
Gga.11127.1.S1_s_at	ABHD2	abhydrolase domain containing 2	4.67	5.29	0.62
Gga.15094.1.S1_at	LRRK1	leucine-rich repeat kinase 1	4.62	5.42	0.79
Gga.9709.2.S1_a_at	CZH9ORF25	chromosome Z open reading frame, human C9orf25	3.44	4.77	1.33
Gga.13001.1.S1_at		Gga.13001.1	2.12	3.08	0.96
Gga.17895.1.S1_at	LOC100859334	uncharacterized LOC100859334	6.45	7.07	0.62
Gga.16575.1.S1_s_at	DDX47	DEAD (Asp-Glu-Ala-Asp) box polypeptide 47	6.56	7.37	0.82
Gga.10845.1.S1_at	ZNF385B	zinc finger protein 385B	5.43	6.43	1
Gga.10078.2.S1_x_at		Gga.10078.2	4	4.61	0.61
Gga.18854.1.S1_s_at	TET2	tet methylcytosine dioxygenase 2	4.8	6.41	1.6
Gga.18756.1.S1_s_at	EML1	echinoderm microtubule associated protein like 1	4.99	5.77	0.78
Gga.4889.1.S1_s_at	NFASC	neurofascin	4.76	6.35	1.6
Gga.18.1.S1_at	NBEA	neurobeachin	5.54	6.25	0.71
Gga.681.2.S1_a_at	NTRK2	neurotrophic tyrosine kinase, receptor, type 2	5.91	6.72	0.81
Gga.11650.2.S1_at	GCNT7	glucosaminyl (N-acetyl) transferase family member 7	5.59	6.58	0.99
Gga.1495.2.S1_s_at	SNCAIP	synuclein, alpha interacting protein	5.38	6.41	1.03
Gga.9714.1.S1_a_at	MLIP	muscular LMNA-interacting protein	3.85	5.04	1.19
Gga.2144.2.S1_a_at	HSF2	heat shock transcription factor 2	3.65	4.43	0.78
Gga.10087.1.S1_at		Gga.10087.1	2.33	3.04	0.71
Gga.6001.2.S1_a_at	C13H5ORF45	chromosome 13 open reading frame, human C5orf45	3.97	5.28	1.31
Gga.16084.1.S1_at	PML	promyelocytic leukemia	5.51	6.61	1.11
Gga.3953.2.S1_a_at	GPBP1L1	GC-rich promoter binding protein 1-like 1	5.02	6.03	1.02
Gga.4358.2.S1_a_at	KIF4A	kinesin family member 4A	3.64	6.39	2.74
Gga.16968.1.S1_s_at	HAUS6	HAUS augmin-like complex, subunit 6	6.56	8	1.44
Gga.19267.1.S1_s_at	RBBP6	retinoblastoma binding protein 6	5.1	5.96	0.86
Gga.3875.2.S1_a_at	AKT1	v-akt murine thymoma viral oncogene homolog 1	2.59	4.06	1.46
GgaAffx.25896.1.S1_s_at	SLC1A3	solute carrier family 1 (glial high affinity glutamate transporter), member 3	11.26	11.93	0.67
Gga.18862.1.S1_at	RSBN1L	round spermatid basic protein 1-like	4.56	5.56	1
Gga.13897.1.S1_at	XPC	xeroderma pigmentosum, complementation group C	4.73	5.68	0.94
Gga.13897.1.S1_x_at		Gga.13897.1	6.51	7.23	0.73
Gga.15399.1.S1_s_at	EVL	Enah/Vasp-like	3.44	4.51	1.07
Gga.609.1.S1_at	THRB	thyroid hormone receptor, beta	4.75	5.5	0.75
Gga.420.1.S1_s_at	EYA4	eyes absent homolog 4 (Drosophila)	4.83	5.75	0.92
Gga.247.1.S1_at	PCSK5	proprotein convertase subtilisin/kexin type 5	6.03	6.92	0.89
Gga.3130.4.S1_x_at	CLIP1	CAP-GLY domain containing linker protein 1	3.8	4.43	0.64
Gga.19693.1.A1_at		Gga.19693.1	4.23	4.84	0.61
Gga.19076.1.A1_at		Gga.19076.1	5.09	6.02	0.93
Gga.14881.1.S1_at		Gga.14881.1	8.28	9.06	0.78
Gga.1139.1.A1_at	MESDC1	mesoderm development candidate 1	4.87	5.83	0.97
Gga.1139.1.S1_at	MESDC1	mesoderm development candidate 1	8.3	9.04	0.74
Gga.11241.1.A1_at	USP30	ubiquitin specific peptidase 30	3.89	4.98	1.1
Gga.2154.1.S1_at		Gga.2154.1	3.79	6.81	3.02
Gga.13742.1.A1_at		Gga.13742.1	4.35	5.57	1.22
Gga.13742.1.S1_at		Gga.13742.1	6.61	7.42	0.81
Gga.16179.1.A1_at		Gga.16179.1	3.81	5.25	1.44
Gga.18411.1.A1_at		Gga.18411.1	7.46	8.68	1.22
Gga.18411.1.S1_at		Gga.18411.1	3.34	4.74	1.4
Gga.12892.1.A1_at		Gga.12892.1	7.05	7.85	0.8
Gga.12892.1.S1_at	FRY	furry homolog (Drosophila)	5.27	5.88	0.61
Gga.15062.1.S1_at	NT5C2	5'-nucleotidase, cytosolic II	4.74	5.45	0.71
Gga.18791.1.S1_at	TRPC4	transient receptor potential cation channel, subfamily C, member 4	4.32	5.57	1.25
Gga.10674.1.S1_at	MAP3K2	mitogen-activated protein kinase kinase kinase 2	5.53	6.74	1.21
Gga.10649.1.S1_at	EVI5	ecotropic viral integration site 5	5.41	6.24	0.82
Gga.13749.1.S1_at	HAUS8	HAUS augmin-like complex, subunit 8	2.12	3.72	1.59
Gga.17962.1.S1_at		Gga.17962.1	2.88	4.08	1.19
Gga.13774.1.A1_at		Gga.13774.1	4.73	5.77	1.05
Gga.13774.1.S1_at		Gga.13774.1	8.85	9.56	0.71
Gga.13692.1.S1_at		Gga.13692.1	4.36	5.24	0.88
Gga.19588.1.A1_at	KCNMA1	potassium large conductance calcium-activated channel, subfamily M, alpha member 1	7.24	7.89	0.65
Gga.19588.1.S1_at	KCNMA1	potassium large conductance calcium-activated channel, subfamily M, alpha member 1	7.44	8.1	0.66
Gga.10490.1.A1_at	TSEN54	tRNA splicing endonuclease 54 homolog (S. cerevisiae)	3.2	4.58	1.38
Gga.13023.1.S1_at	RTKN2	rhotekin 2	4.68	5.9	1.21
Gga.12797.1.S1_at		Gga.12797.1	2.79	3.6	0.81
Gga.13421.1.A1_at	GXYLT1	glucoside xylosyltransferase 1	4.3	5.2	0.9
Gga.19510.1.S1_at		Gga.19510.1	3.45	4.28	0.83
Gga.2606.1.S1_at	RDH10	retinol dehydrogenase 10 (all-trans)	9.82	10.44	0.62
Gga.14823.1.S1_at		Gga.14823.1	5.48	6.5	1.01
Gga.14762.1.S1_at		Gga.14762.1	6.73	7.51	0.78
Gga.14599.1.S1_at		Gga.14599.1	4.49	5.26	0.77
Gga.6213.2.A1_at		Gga.6213.2	3.75	4.94	1.19
Gga.19499.1.S1_at	CACNA1B	calcium channel, voltage-dependent, N type, alpha 1B subunit	3.76	4.44	0.68
Gga.13857.1.A1_at		Gga.13857.1	2.45	4.11	1.66
Gga.14527.1.S1_at		Gga.14527.1	3.55	4.79	1.24
Gga.1558.1.S1_at		Gga.1558.1	6.55	7.26	0.71
Gga.14001.1.S1_at	SPAST	spastin	5.2	5.88	0.68
Gga.8082.1.A1_at	RBM45	RNA binding motif protein 45	4.89	5.57	0.68
Gga.14952.1.A1_at	SCLT1	sodium channel and clathrin linker 1	3.77	4.71	0.94
Gga.13839.1.S1_at		Gga.13839.1	8.07	8.69	0.62
Gga.18004.1.S1_at		Gga.18004.1	4.68	5.3	0.63
Gga.17690.1.S1_at		Gga.17690.1	6.08	6.97	0.89
Gga.9546.1.S1_at	EXD2	exonuclease 3'-5' domain containing 2	3.78	4.39	0.61
Gga.1979.1.S1_at	MDFIC	MyoD family inhibitor domain containing	3.36	4.07	0.71
Gga.4962.4.S1_at		Gga.4962.4	6.06	6.7	0.64
Gga.10530.1.A1_at		Gga.10530.1	3.01	3.91	0.9
Gga.19615.1.S1_at		Gga.19615.1	6.69	7.55	0.86
Gga.19898.1.A1_at		Gga.19898.1	5.04	5.76	0.71
Gga.4491.1.A1_at	LSP1	lymphocyte-specific protein 1	5.38	6.3	0.92
Gga.14046.1.S1_at		Gga.14046.1	4.12	5.07	0.95
Gga.9538.1.S1_at		Gga.9538.1	2.98	3.89	0.91
Gga.12969.1.S1_s_at	POGLUT1	protein O-glucosyltransferase 1	4.66	5.32	0.66
Gga.19925.1.S1_at		Gga.19925.1	4.41	5.37	0.97
Gga.14286.1.A1_at		Gga.14286.1	3.43	4.78	1.35
Gga.14640.1.A1_s_at	ZNF654	zinc finger protein 654	3.47	4.43	0.96
Gga.13738.1.S1_at		Gga.13738.1	3.95	5.01	1.07
Gga.18294.1.S1_at		Gga.18294.1	4.87	5.52	0.65
Gga.18353.1.A1_at	LOC100857363	uncharacterized LOC100857363	2.92	3.62	0.71
Gga.11741.4.A1_at	TFPI	tissue factor pathway inhibitor (lipoprotein-associated coagulation inhibitor)	2.39	3.5	1.12
Gga.18587.1.S1_at		Gga.18587.1	3.51	5.16	1.66
Gga.15002.1.S1_s_at	ZBTB49	zinc finger and BTB domain containing 49	4.54	5.26	0.72
Gga.11123.1.A1_at	ASPH	aspartate beta-hydroxylase	3.95	5.05	1.11
Gga.11123.1.S1_at	ASPH	aspartate beta-hydroxylase	5.71	6.38	0.67
Gga.13834.1.S1_at		Gga.13834.1	3.71	4.36	0.65
Gga.14908.1.S1_at		Gga.14908.1	2.86	4.44	1.58
Gga.13022.1.A1_at	DNAJB4	DnaJ (Hsp40) homolog, subfamily B, member 4	4.35	5.27	0.92
Gga.14781.1.S1_at		Gga.14781.1	3.97	4.76	0.79
Gga.10780.1.S1_at	SLC16A6	solute carrier family 16, member 6 (monocarboxylic acid transporter 7)	3.96	4.68	0.72
Gga.18245.1.S1_at		Gga.18245.1	7.29	8.31	1.02
Gga.18602.1.S1_s_at	LCORL	ligand dependent nuclear receptor corepressor-like	4.64	5.43	0.79
Gga.19373.1.A1_at		Gga.19373.1	6.44	7.1	0.65
Gga.18327.1.S1_at		Gga.18327.1	2.45	3.59	1.15
Gga.12731.1.S1_at		Gga.12731.1	2.63	3.27	0.64
Gga.18888.1.S1_at	NAA35	N(alpha)-acetyltransferase 35, NatC auxiliary subunit	5.3	6.24	0.94
Gga.9951.1.S1_at	ASPM	asp (abnormal spindle) homolog, microcephaly associated (Drosophila)	2.27	5.37	3.1
Gga.14631.1.S1_at		Gga.14631.1	3.36	4.46	1.1
Gga.13910.1.S1_at		Gga.13910.1	6	6.8	0.8
Gga.15224.1.S1_at		Gga.15224.1	4.99	5.65	0.67
Gga.12705.1.S1_at	CHMP5	charged multivesicular body protein 5	3.22	4.01	0.79
Gga.18271.1.S1_at	HELQ	helicase, POLQ-like	4.59	5.27	0.69
Gga.18410.1.A1_at		Gga.18410.1	7.31	8.05	0.74
Gga.18781.1.S1_at		Gga.18781.1	6.93	7.62	0.68
Gga.13873.1.A1_at		Gga.13873.1	1.21	3	1.78
Gga.13668.1.A1_at		Gga.13668.1	3.84	4.82	0.98
Gga.18062.1.A1_at		Gga.18062.1	2.05	3.73	1.68
Gga.14108.1.A1_at	YWHAZ	tyrosine 3-monooxygenase/tryptophan 5-monooxygenase activation protein, zeta polypeptide	3.85	4.84	0.99
Gga.16848.2.A1_at		Gga.16848.2	6.52	7.59	1.08
Gga.20035.1.A1_at	DPH5	DPH5 homolog (S. cerevisiae)	3.01	4.41	1.4
Gga.13891.1.A1_at	GLT1D1	glycosyltransferase 1 domain containing 1	3.97	4.81	0.84
Gga.12020.1.S1_at	MAP2K5	mitogen-activated protein kinase kinase 5	3.91	4.6	0.7
Gga.583.1.A1_at	LOC395987	8 sucrase-isomaltase (alpha-glucosidase)	2.05	3.06	1.01
Gga.15241.1.S1_at		Gga.15241.1	4.91	5.54	0.63
Gga.18037.1.S1_at	ZMAT5	zinc finger, matrin type 5	4.67	5.39	0.72
Gga.11816.3.A1_x_at		Gga.11816.3	5.06	5.78	0.73
Gga.4495.1.A1_at		Gga.4495.1	4.51	5.29	0.78
Gga.177.1.A1_at	GLIS2	GLIS family zinc finger 2	5.26	5.88	0.62
Gga.11128.1.A1_at		Gga.11128.1	3.19	4.34	1.15
Gga.931.1.A1_at		Gga.931.1	4.33	5.1	0.77
Gga.9507.1.A1_at	FAT3	FAT tumor suppressor homolog 3 (Drosophila)	2.97	3.69	0.71
Gga.696.1.A1_at	BDNF	brain-derived neurotrophic factor	3.9	5.31	1.42
Gga.696.1.S1_at	BDNF	brain-derived neurotrophic factor	7.55	8.66	1.11
Gga.11727.3.S1_a_at	CZH9ORF102	chromosome Z open reading frame, human C9orf102	4.15	5.22	1.07
Gga.4964.30.A1_at	TARP	TCR gamma alternate reading frame protein	2.4	3.91	1.5
Gga.534.1.S1_at	KCNG4	potassium voltage-gated channel, subfamily G, member 4	7.12	7.86	0.73
Gga.164.1.A1_at	NR2C2	nuclear receptor subfamily 2, group C, member 2	4.63	5.25	0.62
Gga.88.1.S1_s_at	CDH18	cadherin 18, type 2	2.4	4.1	1.7
Gga.89.1.A1_x_at	CDH8	cadherin 8, type 2	5.14	5.82	0.69
Gga.5805.1.S1_s_at	TRIM59	tripartite motif containing 59	7.95	8.9	0.95
GgaAffx.9790.1.S1_s_at	HJURP	Holliday junction recognition protein	2.95	4.73	1.78
GgaAffx.12080.1.S1_s_at	DCK	deoxycytidine kinase	8.53	9.93	1.4
GgaAffx.11609.1.S1_at	PDE4D	phosphodiesterase 4D, cAMP-specific	6.07	6.73	0.66
GgaAffx.12114.1.S1_at	HAUS6	HAUS augmin-like complex, subunit 6	8.76	9.89	1.13
GgaAffx.11600.1.S1_s_at	DTWD2	DTW domain containing 2	4.51	5.26	0.75
GgaAffx.11749.1.S1_at	NDC80	NDC80 kinetochore complex component homolog (S. cerevisiae)	4.13	7.01	2.88
GgaAffx.11681.1.S1_at	PRIM2	primase, DNA, polypeptide 2 (58kDa)	3.67	7.15	3.48
GgaAffx.13105.1.S1_at	MYEF2	myelin expression factor 2	6.06	6.67	0.62
GgaAffx.11417.1.S1_at	KIF11	kinesin family member 11	3.23	7.02	3.79
GgaAffx.12412.1.S1_at	KIAA1609	KIAA1609	4.34	5.49	1.14
GgaAffx.11696.1.S1_s_at	MCM2	minichromosome maintenance complex component 2	6.2	7.34	1.13
GgaAffx.12642.1.S1_at	SGTB	small glutamine-rich tetratricopeptide repeat (TPR)-containing, beta	8.55	9.25	0.7
GgaAffx.13096.1.S1_at	RASSF5	Ras association (RalGDS/AF-6) domain family member 5	4.31	5.31	1
GgaAffx.13032.1.S1_s_at	KIF23	kinesin family member 23	4.19	7.51	3.32
GgaAffx.13113.1.S1_at	WDR36	WD repeat domain 36	8.82	9.46	0.64
GgaAffx.11898.1.S1_at	FBXO22	F-box protein 22	2.42	4.93	2.51
GgaAffx.11455.1.S1_s_at	MCM3	minichromosome maintenance complex component 3	4.21	5.35	1.14
GgaAffx.11764.1.S1_at	RNF20	ring finger protein 20, E3 ubiquitin protein ligase	8.04	8.8	0.76
GgaAffx.13095.1.S1_at	RUNDC3B	RUN domain containing 3B	5.02	5.8	0.78
GgaAffx.12588.1.S1_at	LOC426385	serine/threonine kinase 35-like	4.27	6.09	1.82
GgaAffx.12224.1.S1_at	DNA2	DNA replication helicase 2 homolog (yeast)	2.2	6.38	4.18
GgaAffx.11436.1.S1_at	SKIV2L2	superkiller viralicidic activity 2-like 2 (S. cerevisiae)	9.61	10.25	0.64
GgaAffx.11652.1.S1_at	TWF2	twinfilin, actin-binding protein, homolog 2 (Drosophila)	9.58	10.28	0.7
GgaAffx.11874.1.S1_at	DIEXF	digestive organ expansion factor homolog (zebrafish)	7.19	9.12	1.92
GgaAffx.12452.1.S1_s_at	KLF11	Kruppel-like factor 11	7.89	8.62	0.72
GgaAffx.13129.1.S1_at	RMI1	RMI1, RecQ mediated genome instability 1, homolog (S. cerevisiae)	8.42	9.43	1.01
GgaAffx.12989.1.S1_at	TTC14	tetratricopeptide repeat domain 14	7.86	8.52	0.66
GgaAffx.9346.1.S1_s_at	DEPDC1B	DEP domain containing 1B	3.55	6.28	2.73
GgaAffx.12587.1.S1_s_at	CKAP2	cytoskeleton associated protein 2	4.77	9	4.23
GgaAffx.11649.1.S1_at	AUH	AU RNA binding protein/enoyl-CoA hydratase	5.7	6.7	1
GgaAffx.12961.1.S1_at	TPX2	TPX2, microtubule-associated, homolog (Xenopus laevis)	4.88	6.57	1.69
GgaAffx.12177.1.S1_s_at	MCM5	minichromosome maintenance complex component 5	4.61	6.05	1.45
GgaAffx.12701.1.S1_at	PLK1	polo-like kinase 1	2.68	7.28	4.6
GgaAffx.11738.1.S1_s_at	EGR1	early growth response 1	6.89	8.45	1.56
GgaAffx.5404.1.S1_s_at	NUSAP1	nucleolar and spindle associated protein 1	2.97	7.63	4.66
Gga.4353.1.S1_s_at	FEN1	flap structure-specific endonuclease 1	8.84	9.48	0.65
GgaAffx.11863.1.S1_at	C22H20ORF30	chromosome 22 open reading frame, human C20orf30	2.7	4.66	1.97
Gga.1727.1.S1_s_at	PPIF	peptidylprolyl isomerase F	3.73	4.47	0.74
GgaAffx.11578.1.S1_s_at	KPNA2	karyopherin alpha 2 (RAG cohort 1, importin alpha 1)	5.06	9.37	4.32
GgaAffx.13010.1.S1_at	NUF2	NUF2, NDC80 kinetochore complex component, homolog (S. cerevisiae)	6.48	9.42	2.94
GgaAffx.12359.1.S1_s_at	POLD3	polymerase (DNA-directed), delta 3, accessory subunit	5.73	6.45	0.72
GgaAffx.12958.1.S1_at	EVL	Enah/Vasp-like	9.6	10.24	0.64
GgaAffx.12438.1.S1_at	LAP3	leucine aminopeptidase 3	7.03	7.75	0.72
GgaAffx.12965.1.S1_at	ANKRA2	ankyrin repeat, family A (RFXANK-like), 2	8.14	9.02	0.89
GgaAffx.12513.1.S1_s_at	DCTD	dCMP deaminase	6.21	7.41	1.21
GgaAffx.11527.1.S1_at	DDT	D-dopachrome tautomerase	7.13	8.84	1.71
GgaAffx.12386.1.S1_at	ITGA1	integrin, alpha 1 /// pelota homolog (Drosophila)	8.65	9.28	0.63
GgaAffx.13051.1.S1_s_at	CDC20	cell division cycle 20 homolog (S. cerevisiae)	4.96	6.36	1.4
GgaAffx.12036.1.S1_s_at	ERI1	exoribonuclease 1	8.64	9.28	0.65
GgaAffx.11402.1.S1_at	NEK2	NIMA (never in mitosis gene a)-related kinase 2	3.39	6.67	3.29
GgaAffx.12839.1.S1_at	TRIM14	tripartite motif containing 14	7.38	8.29	0.91
GgaAffx.9763.1.S1_s_at	TRIM14	tripartite motif containing 14	7.18	7.88	0.7
GgaAffx.9374.1.S1_s_at	CZH5ORF44	chromosome Z open reading frame, human C5orf44	8.65	9.36	0.72
Gga.4144.2.S1_at	COPS5	COP9 constitutive photomorphogenic homolog subunit 5 (Arabidopsis)	5.94	6.56	0.62
GgaAffx.12377.1.S1_at	NSFL1C	NSFL1 (p97) cofactor (p47)	7.09	7.77	0.68
GgaAffx.11992.1.S1_at	NFYB	nuclear transcription factor Y, beta	7.4	8.09	0.69
GgaAffx.11728.1.S1_s_at	BRIX1	BRX1, biogenesis of ribosomes, homolog (S. cerevisiae)	8.67	9.67	1.01
GgaAffx.12568.1.S1_at	HAUS1	HAUS augmin-like complex, subunit 1	8.36	9.55	1.19
GgaAffx.13126.1.S1_at	C15ORF23	chromosome 5 open reading frame, human C15orf23	5.8	7.33	1.53
GgaAffx.8555.1.S1_s_at	C12ORF32	chromosome 1 open reading frame, human C12orf32	2.88	4.79	1.91
GgaAffx.12510.1.S1_at	DGUOK	deoxyguanosine kinase	4.84	8.73	3.89
GgaAffx.13170.1.S1_s_at	CLTA	clathrin, light chain A	10.73	11.4	0.66
GgaAffx.12699.1.S1_s_at	RANBP1	RAN binding protein 1	6.75	7.49	0.73
Gga.2689.2.S1_at	ACP1	acid phosphatase 1, soluble	4.81	5.91	1.1
GgaAffx.12275.1.S1_at	MCM6	minichromosome maintenance complex component 6	4.9	5.6	0.69
GgaAffx.12275.1.S1_s_at	MCM6	minichromosome maintenance complex component 6	4.78	6.27	1.49
GgaAffx.12693.1.S1_at	RIOK2	RIO kinase 2 (yeast)	7.96	8.64	0.68
GgaAffx.9739.1.S1_s_at	RIOK2	RIO kinase 2 (yeast)	7.2	7.92	0.72
GgaAffx.11431.1.S1_at	SNX13	sorting nexin 13	6.38	7.36	0.99
GgaAffx.12535.1.S1_at	TRMT6	tRNA methyltransferase 6 homolog (S. cerevisiae)	4.32	5.65	1.33
GgaAffx.13149.1.S1_at	TMEM164	transmembrane protein 164	7.13	8.45	1.33
GgaAffx.2172.1.S1_s_at	BARD1	BRCA1 associated RING domain 1	3.87	5.4	1.53
GgaAffx.12597.1.S1_at	USP1	ubiquitin specific peptidase 1	8.69	9.52	0.83
GgaAffx.12121.1.S1_at	PDE4B	phosphodiesterase 4B, cAMP-specific	4.9	5.85	0.95
GgaAffx.12210.1.S1_s_at	UBA2	ubiquitin-like modifier activating enzyme 2	9.88	10.63	0.75
Gga.7222.2.S1_s_at	WDR91	WD repeat domain 91	5.62	6.24	0.62
GgaAffx.11573.1.S1_at	SUMO1	SMT3 suppressor of mif two 3 homolog 1 (S. cerevisiae)	5.4	6.23	0.82
GgaAffx.787.1.S1_s_at	DBR1	debranching enzyme homolog 1 (S. cerevisiae)	6.76	7.78	1.02
GgaAffx.12938.10.S1_at	HDX	highly divergent homeobox	5.16	5.89	0.73
GgaAffx.12257.1.S1_s_at	LPGAT1	lysophosphatidylglycerol acyltransferase 1	7.37	8.68	1.31
GgaAffx.11519.1.S1_at	RHOG	ras homolog family member G	9.59	10.22	0.63
GgaAffx.12865.1.S1_at	PLDN	pallidin homolog (mouse)	3.82	4.75	0.93
GgaAffx.11726.1.S1_at	TARS	threonyl-tRNA synthetase	9.74	10.43	0.69
Gga.8057.1.S1_s_at	CCND3	cyclin D3	9.41	10.92	1.51
GgaAffx.12633.1.S1_s_at	ACTR5	ARP5 actin-related protein 5 homolog (yeast)	6.19	6.8	0.61
GgaAffx.10325.1.S1_s_at	LMBRD1	LMBR1 domain containing 1	8.58	9.24	0.66
GgaAffx.11571.1.S1_at	VRK1	vaccinia related kinase 1	6.08	7.18	1.11
GgaAffx.11707.1.S1_s_at	PHAX	phosphorylated adaptor for RNA export	7.84	8.73	0.89
GgaAffx.12087.1.S1_s_at	CENPL	centromere protein L	3.29	5.38	2.09
GgaAffx.11747.1.S1_at	SLBP	stem-loop binding protein	5.16	5.82	0.66
GgaAffx.11836.1.S1_at	DCAF13	DDB1 and CUL4 associated factor 13	8.5	9.13	0.63
GgaAffx.11836.1.S1_s_at	DCAF13	DDB1 and CUL4 associated factor 13	9.35	10.02	0.66
GgaAffx.13137.1.S1_at	UPF3B	UPF3 regulator of nonsense transcripts homolog B (yeast)	6.6	7.39	0.79
GgaAffx.11761.1.S1_s_at	TSPAN14	tetraspanin 14	5.93	6.77	0.84
GgaAffx.12938.13.S1_at	LOC427134	ubiquitin-conjugating enzyme E2 R2-like /// ubiquitin-conjugating enzyme E2R 2	9.72	10.49	0.77
GgaAffx.12282.1.S1_s_at	MTHFD2	methylenetetrahydrofolate dehydrogenase (NADP+ dependent) 2, methenyltetrahydrofolate cyclohydrolase	6.21	6.81	0.61
GgaAffx.12705.1.S1_at	CZH9ORF80	chromosome Z open reading frame, human C9orf80	7.38	8.02	0.63
GgaAffx.12116.1.S1_at	SSB	Sjogren syndrome antigen B (autoantigen La)	3.28	5.39	2.11
GgaAffx.11560.1.S1_s_at	MERTK	c-mer proto-oncogene tyrosine kinase	0	2.98	2.98
GgaAffx.11865.1.S1_s_at	ACTR6	ARP6 actin-related protein 6 homolog (yeast)	6.83	7.53	0.69
GgaAffx.12356.1.S1_s_at	EXOC2	exocyst complex component 2	2.8	4.09	1.29
GgaAffx.11690.1.S1_s_at	TXNDC9	thioredoxin domain containing 9	4.45	5.24	0.79
GgaAffx.11934.1.S1_s_at	DHFR	dihydrofolate reductase	2.33	5.08	2.75
GgaAffx.12774.1.S1_s_at	2014-09-05	septin 5	3.43	4.39	0.95
GgaAffx.12414.1.S1_s_at	HMGCR	3-hydroxy-3-methylglutaryl-CoA reductase	4.35	4.99	0.64
GgaAffx.12350.1.S1_at	SFRP1	secreted frizzled-related protein 1	3.99	4.75	0.76
GgaAffx.7428.1.S1_at	ACPP	acid phosphatase, prostate	3.68	5.16	1.48
GgaAffx.10036.2.S1_s_at		GgaAffx.10036.2	1.95	4.45	2.5
GgaAffx.4028.1.S1_at	PLXNA4B	plexin A4, B	3.11	4.31	1.19
GgaAffx.2333.1.S1_at	FANCD2	Fanconi anemia, complementation group D2	3.89	4.72	0.83
GgaAffx.4318.1.S1_s_at	2014-09-08	septin 8	2.96	4.37	1.41
GgaAffx.10926.1.S1_at	NBEA	neurobeachin	4.83	5.57	0.73
GgaAffx.25860.1.S1_at	LOC428272	gastricsin-like	6.81	7.56	0.75
GgaAffx.3310.1.S1_s_at	CA7	carbonic anhydrase VII	2.91	3.81	0.9
GgaAffx.8456.1.S1_at	CEP152	centrosomal protein 152kDa	4.23	5.44	1.21
GgaAffx.9938.1.S1_at	MSH3	mutS homolog 3 (E. coli)	5.52	6.83	1.31
GgaAffx.9083.1.S1_at	UGDH	UDP-glucose 6-dehydrogenase	6.8	7.47	0.66
GgaAffx.6834.2.S1_s_at	RYR2	ryanodine receptor 2 (cardiac)	2.86	4.63	1.77
GgaAffx.24577.1.S1_s_at	REV3L	REV3-like, polymerase (DNA directed), zeta, catalytic subunit	3.36	4.97	1.61
GgaAffx.23878.1.S1_at	NIN	ninein (GSK3B interacting protein)	2.28	4.28	2
GgaAffx.23757.5.S1_s_at	ANK2	ankyrin 2, neuronal	6.31	6.99	0.68
Gga.2364.1.S1_at	LOC423793	kinesin-like protein KIF20B-like	4.63	6.68	2.05
Gga.2364.1.S1_s_at	LOC423793	kinesin-like protein KIF20B-like	4.86	7.14	2.27
GgaAffx.24709.1.S1_s_at	ARFGEF1	ADP-ribosylation factor guanine nucleotide-exchange factor 1(brefeldin A-inhibited)	5.15	5.9	0.75
GgaAffx.5152.5.S1_at	MADD	MAP-kinase activating death domain	4.96	5.9	0.94
GgaAffx.25418.1.S1_at	KIF14	kinesin family member 14	3.47	4.76	1.29
GgaAffx.24720.1.S1_at	LOC768418	zinc finger FYVE domain-containing protein 16-like /// zinc finger, FYVE domain containing 16	5.97	6.6	0.63
GgaAffx.1974.1.S1_at	ANK3	ankyrin 3, node of Ranvier (ankyrin G)	3.82	4.81	0.99
GgaAffx.22817.1.S1_s_at	ATRNL1	attractin-like 1	5.03	5.78	0.75
GgaAffx.7454.1.S1_at	NPHP3	nephronophthisis 3 (adolescent)	4.74	5.35	0.61
GgaAffx.10985.1.S1_at	CENPJ	centromere protein J	1.98	3.92	1.94
GgaAffx.10484.1.S1_at	ATAD2	ATPase family, AAA domain containing 2	6.11	6.9	0.79
GgaAffx.22528.1.S1_s_at	SLK	STE20-like kinase	6.19	6.9	0.72
GgaAffx.23929.1.S1_at	NFX1	nuclear transcription factor, X-box binding 1	1.15	3.67	2.53
GgaAffx.7375.2.S1_s_at	SLC4A4	solute carrier family 4, sodium bicarbonate cotransporter, member 4	5.94	6.61	0.67
GgaAffx.23050.1.S1_s_at	SRGAP1	SLIT-ROBO Rho GTPase activating protein 1	4.84	5.93	1.08
GgaAffx.3132.1.S1_s_at	DHX30	DEAH (Asp-Glu-Ala-His) box polypeptide 30	6.13	6.75	0.62
GgaAffx.9310.1.S1_s_at	SLC12A2	solute carrier family 12 (sodium/potassium/chloride transporters), member 2	7.05	7.9	0.85
GgaAffx.1051.3.S1_s_at	UNC5D	unc-5 homolog D (C. elegans)	4.4	5.01	0.61
GgaAffx.6396.1.S1_at	INTU	inturned planar cell polarity effector homolog (Drosophila)	4.25	4.98	0.74
GgaAffx.9627.1.S1_s_at	DSC2	desmocollin 2	3.58	4.27	0.69
GgaAffx.7711.1.S1_at	KIF18A	kinesin family member 18A	2.34	5.71	3.38
GgaAffx.25117.1.S1_s_at	DZIP1	DAZ interacting protein 1	4.84	5.7	0.86
GgaAffx.2149.4.S1_s_at	LOC100857794	disintegrin and metalloproteinase domain-containing protein 32-like	4.02	4.91	0.89
GgaAffx.9370.1.S1_at	PPWD1	peptidylprolyl isomerase domain and WD repeat containing 1	7.14	7.89	0.75
GgaAffx.7361.1.S1_at	PTPN4	protein tyrosine phosphatase, non-receptor type 4 (megakaryocyte)	4.62	5.5	0.87
GgaAffx.5543.1.S1_at	IQUB	IQ motif and ubiquitin domain containing	5.07	5.85	0.78
GgaAffx.8002.1.S1_at	C22ORF28	chromosome 1 open reading frame, human C22orf28	6.58	7.46	0.88
GgaAffx.1572.1.S1_at	MARVELD2	MARVEL domain containing 2	4.19	5.29	1.1
GgaAffx.5539.1.S1_s_at	SLC1A4	solute carrier family 1 (glutamate/neutral amino acid transporter), member 4	5.87	6.57	0.7
GgaAffx.23882.1.S1_at	SPOPL	speckle-type POZ protein-like	2.34	3.89	1.54
GgaAffx.25936.1.S1_at	PRKAR1B	protein kinase, cAMP-dependent, regulatory, type I, beta	5.72	7.05	1.33
GgaAffx.7049.1.S1_at	WDR78	WD repeat domain 78	0.84	3.98	3.14
GgaAffx.1042.1.S1_s_at	NARF	nuclear prelamin A recognition factor	4.39	5.61	1.22
GgaAffx.8553.1.S1_s_at	PBX4	pre-B-cell leukemia homeobox 4	2.72	3.32	0.6
GgaAffx.6799.1.S1_s_at	FBXO8	F-box protein 8	4.45	5.17	0.72
GgaAffx.24771.1.S1_at	RRAGD	Ras-related GTP binding D	3.61	4.42	0.81
GgaAffx.9863.1.S1_at	C6ORF168	chromosome 3 open reading frame, human C6orf168	3.01	4.18	1.16
GgaAffx.6091.1.S1_at	SART3	squamous cell carcinoma antigen recognized by T cells 3	5.26	6.37	1.12
GgaAffx.11012.1.S1_at	AASDHPPT	aminoadipate-semialdehyde dehydrogenase-phosphopantetheinyl transferase	5.24	5.86	0.62
GgaAffx.9268.2.S1_s_at	CERS3	ceramide synthase 3	3.17	4.41	1.24
GgaAffx.8303.1.S1_at	RERG	RAS-like, estrogen-regulated, growth inhibitor	3.9	5.07	1.17
GgaAffx.3414.1.S1_at	ZDHHC21	zinc finger, DHHC-type containing 21	5.35	5.96	0.61
GgaAffx.9243.1.S1_s_at	CNOT6	CCR4-NOT transcription complex, subunit 6	5.35	6.19	0.84
GgaAffx.6915.1.S1_at	STK39	serine threonine kinase 39	5.3	5.97	0.67
GgaAffx.26052.1.S1_s_at	UBR4	ubiquitin protein ligase E3 component n-recognin 4	5.29	6.08	0.8
GgaAffx.25462.2.S1_s_at	ASPM	asp (abnormal spindle) homolog, microcephaly associated (Drosophila)	2.68	6.64	3.97
GgaAffx.25459.1.S1_s_at	LOC100857793	E1A-binding protein p400-like	4.31	5.02	0.71
GgaAffx.24360.1.S1_at	FRYL	FRY-like	5.1	5.78	0.68
GgaAffx.24354.5.S1_s_at	ITPR2	inositol 1,4,5-trisphosphate receptor, type 2	5.98	6.61	0.62
GgaAffx.9474.1.S1_s_at	POLQ	polymerase (DNA directed), theta	2.89	4.38	1.49
GgaAffx.6496.2.S1_s_at	NAV3	neuron navigator 3	3.94	4.61	0.67
GgaAffx.24795.4.S1_s_at	DOPEY1	dopey family member 1	4.15	4.92	0.78
GgaAffx.26234.1.S1_s_at	KNTC1	kinetochore associated 1	3.49	5.14	1.66
GgaAffx.23845.1.S1_at	GOLGA4	golgin A4	6	6.72	0.72
GgaAffx.25917.1.S1_s_at	KAT6A	K(lysine) acetyltransferase 6A	4.57	5.17	0.6
GgaAffx.26508.2.S1_s_at		GgaAffx.26508.2	4.35	5.68	1.33
GgaAffx.24001.1.S1_at	KIAA1549	KIAA1549	2.38	3.94	1.56
GgaAffx.22494.1.S1_at	SPG11	spastic paraplegia 11 (autosomal recessive)	6.89	7.62	0.73
GgaAffx.8409.1.S1_at	CENPE	centromere protein E, 312kDa	0.72	3.97	3.25
GgaAffx.22319.1.S1_at	KDM3B	lysine (K)-specific demethylase 3B	4.12	4.79	0.67
GgaAffx.10756.1.S1_at	GCC2	GRIP and coiled-coil domain containing 2	3.58	4.38	0.8
GgaAffx.7825.1.S1_at	THSD7B	thrombospondin, type I, domain containing 7B	5.14	6.1	0.96
GgaAffx.23081.2.S1_s_at	PLEKHH2	pleckstrin homology domain containing, family H (with MyTH4 domain) member 2	3.3	4.27	0.97
GgaAffx.25115.1.S1_s_at	UGGT2	UDP-glucose glycoprotein glucosyltransferase 2	3.99	5.28	1.29
GgaAffx.23051.1.S1_at	AQR	aquarius homolog (mouse)	4.27	5.44	1.18
GgaAffx.1430.1.S1_at	GOLGA3	golgin A3	5.13	5.87	0.73
GgaAffx.23700.2.S1_s_at	KIF15	kinesin family member 15	1.34	4.34	2.99
GgaAffx.25107.5.S1_s_at	DOCK9	dedicator of cytokinesis 9	2.71	3.33	0.62
GgaAffx.24840.3.S1_s_at	BRWD1	bromodomain and WD repeat domain containing 1	5.34	6.01	0.67
GgaAffx.26244.4.S1_s_at	PPFIA1	protein tyrosine phosphatase, receptor type, f polypeptide (PTPRF), interacting protein (liprin), alpha 1	5.22	6.01	0.79
GgaAffx.22675.2.S1_at	KIF16B	kinesin family member 16B	4.53	5.6	1.07
GgaAffx.25904.1.S1_s_at	RPGRIP1L	RPGRIP1-like	5.28	6.11	0.83
GgaAffx.2684.1.S1_s_at	FAT2	FAT tumor suppressor homolog 2 (Drosophila)	2.36	3.57	1.21
GgaAffx.855.1.S1_at	STAG1	stromal antigen 1	4.39	5.44	1.05
GgaAffx.23649.1.S1_s_at	GTF2I	general transcription factor IIi	6.61	7.21	0.6
GgaAffx.26040.1.S1_s_at	ERCC6L	excision repair cross-complementing rodent repair deficiency, complementation group 6-like	3.88	4.53	0.65
GgaAffx.25503.1.S1_at	ZNF592	zinc finger protein 592	2.42	3.68	1.27
GgaAffx.8655.1.S1_s_at	FAT1	FAT tumor suppressor homolog 1 (Drosophila)	5.95	6.55	0.6
GgaAffx.23973.1.S1_at	KIAA1033	KIAA1033 /// WASH complex subunit 7-like	5.05	6.08	1.03
GgaAffx.23435.1.S1_at	COBLL1	COBL-like 1	6.61	7.48	0.87
GgaAffx.7029.1.S1_at	NUP133	nucleoporin 133kDa	7.11	7.76	0.66
GgaAffx.24633.1.S1_at	TTF2	transcription termination factor, RNA polymerase II	4.01	4.89	0.88
GgaAffx.24269.1.S1_at	AASDH	aminoadipate-semialdehyde dehydrogenase	3.54	4.4	0.86
GgaAffx.7162.1.S1_s_at	WDFY3	WD repeat and FYVE domain containing 3	4.21	4.84	0.62
GgaAffx.4141.1.S1_at	SPECC1L	sperm antigen with calponin homology and coiled-coil domains 1-like	4.63	5.33	0.7
GgaAffx.22113.1.S1_s_at	LOC100859109	CDK5 regulatory subunit-associated protein 2-like	4.57	5.17	0.6
GgaAffx.25929.1.S1_at	RBL2	retinoblastoma-like 2 (p130)	2.61	3.72	1.12
GgaAffx.24031.1.S1_at	ZCCHC2	zinc finger, CCHC domain containing 2	4.76	5.46	0.71
GgaAffx.9445.1.S1_s_at	NNT	nicotinamide nucleotide transhydrogenase	5.97	6.75	0.78
GgaAffx.23934.2.S1_at	SLC12A7	solute carrier family 12 (potassium/chloride transporters), member 7	2.76	3.61	0.85
GgaAffx.1175.2.S1_at	LOXHD1	lipoxygenase homology domains 1	6.45	7.05	0.6
GgaAffx.24368.1.S1_s_at	NOL6	nucleolar protein 6 (RNA-associated)	5.43	6.39	0.96
GgaAffx.6073.1.S1_at	SCAF11	SR-related CTD-associated factor 11	5.43	6.14	0.71
GgaAffx.4223.1.S1_s_at	KIF11	kinesin family member 11	1.74	5.9	4.16
GgaAffx.5604.2.S1_at	PLCB4	phospholipase C, beta 4	4.28	5.29	1.02
GgaAffx.349.3.S1_at	PER3	period homolog 3 (Drosophila)	2.3	3.99	1.68
GgaAffx.23342.1.S1_s_at	SNX13	sorting nexin 13	3.4	4.46	1.06
GgaAffx.22356.2.S1_s_at	KIAA1217	KIAA1217	4.36	5.02	0.66
GgaAffx.7375.6.S1_s_at	SLC4A4	solute carrier family 4, sodium bicarbonate cotransporter, member 4	4.33	5.17	0.84
GgaAffx.9904.1.S1_s_at	RNF20	ring finger protein 20, E3 ubiquitin protein ligase	6.88	7.87	0.99
GgaAffx.24617.1.S1_at	WDR52	WD repeat domain 52	4.41	5.18	0.77
GgaAffx.5077.1.S1_at	KIF23	kinesin family member 23	4.38	5.07	0.68
GgaAffx.2572.1.S1_at	MYO1E	myosin IE	4.62	5.31	0.69
GgaAffx.6413.1.S1_s_at	LOC422497	serine/threonine-protein kinase PLK4-like	3.91	5.51	1.6
GgaAffx.2074.1.S1_at	TBC1D2B	TBC1 domain family, member 2B	6.06	6.97	0.91
GgaAffx.8009.1.S1_at	RECK	reversion-inducing-cysteine-rich protein with kazal motifs	3.8	4.4	0.6
GgaAffx.3315.1.S1_at	CLSTN2	calsyntenin 2	4.8	5.5	0.7
GgaAffx.7330.1.S1_at	SCYL2	SCY1-like 2 (S. cerevisiae)	3.67	4.68	1
GgaAffx.5849.1.S1_at	C5H14ORF43	chromosome 5 open reading frame, human C14orf43	3.86	4.47	0.61
GgaAffx.22129.3.S1_s_at	PITRM1	pitrilysin metallopeptidase 1	3.93	4.76	0.83
GgaAffx.22819.1.S1_at	ECT2	epithelial cell transforming sequence 2 oncogene	0	3.3	3.3
GgaAffx.9822.1.S1_at	HACE1	HECT domain and ankyrin repeat containing E3 ubiquitin protein ligase 1	4.66	5.66	1
GgaAffx.10224.1.S1_at	MORC3	MORC family CW-type zinc finger 3	5.88	6.58	0.7
GgaAffx.2849.1.S1_at	GSG2	germ cell associated 2 (haspin)	4.39	5.41	1.02
GgaAffx.26187.1.S1_s_at	WDR66	WD repeat domain 66	4.41	5.66	1.24
GgaAffx.25643.3.S1_s_at	PACS2	phosphofurin acidic cluster sorting protein 2	4.16	4.9	0.74
GgaAffx.22390.1.S1_at	ARMC3	armadillo repeat containing 3	5.6	6.86	1.26
GgaAffx.1175.3.S1_s_at	LOXHD1	lipoxygenase homology domains 1	5.04	6.44	1.4
GgaAffx.7766.1.S1_s_at	GOLGA4	golgin A4	6.59	7.37	0.78
GgaAffx.8863.1.S1_at	AHI1	Abelson helper integration site 1	4.49	5.1	0.61
GgaAffx.23955.1.S1_s_at	CTDP1	CTD (carboxy-terminal domain, RNA polymerase II, polypeptide A) phosphatase, subunit 1	5.79	6.41	0.63
GgaAffx.7325.2.S1_s_at	TDRD9	tudor domain containing 9	4.62	5.44	0.82
GgaAffx.25289.1.S1_at	RASA1	RAS p21 protein activator (GTPase activating protein) 1	5.79	6.56	0.77
GgaAffx.1421.4.S1_s_at	DGKQ	diacylglycerol kinase, theta 110kDa	6.92	7.59	0.67
GgaAffx.24658.1.S1_at	PIGG	phosphatidylinositol glycan anchor biosynthesis, class G	7.09	7.88	0.78
GgaAffx.25580.1.S1_s_at	NEFM	neurofilament, medium polypeptide	6.99	9.13	2.13
GgaAffx.5575.1.S1_at	CCDC39	coiled-coil domain containing 39	4.67	5.34	0.67
GgaAffx.25682.1.S1_s_at	NEDD4L	neural precursor cell expressed, developmentally down-regulated 4-like, E3 ubiquitin protein ligase	6.69	7.46	0.78
GgaAffx.5580.1.S1_s_at	ZNF618	zinc finger protein 618	5.21	5.84	0.64
GgaAffx.8186.2.S1_s_at	BICD1	bicaudal D homolog 1 (Drosophila)	3.89	4.59	0.69
GgaAffx.10448.2.S1_s_at	KIAA0196	KIAA0196	4.62	5.32	0.7
GgaAffx.10033.1.S1_s_at	NCAM2	neural cell adhesion molecule 2	4.61	5.34	0.73
GgaAffx.4742.1.S1_at		GgaAffx.4742.1	4.42	5.63	1.21
GgaAffx.22231.1.S1_at	WAC	WW domain containing adaptor with coiled-coil	5.25	5.94	0.69
GgaAffx.1515.4.S1_s_at	OGDHL	oxoglutarate dehydrogenase-like	4.88	5.56	0.68
GgaAffx.6869.1.S1_at	MACC1	metastasis associated in colon cancer 1	3.47	4.2	0.73
GgaAffx.22779.1.S1_s_at	C2H7ORF63	chromosome 2 open reading frame, human C7orf63	5.8	6.62	0.82
GgaAffx.26247.1.S1_at	LOC100858917	leucine-rich repeat-containing protein 8A-like /// leucine rich repeat containing 8 family, member A	3.34	4.09	0.75
GgaAffx.26671.1.S1_at	EVI5	ecotropic viral integration site 5	5.78	6.67	0.89
GgaAffx.26671.1.S1_s_at	EVI5	ecotropic viral integration site 5	5.14	6.11	0.98
GgaAffx.697.1.S1_s_at	CCDC135	coiled-coil domain containing 135	5.51	6.41	0.9
GgaAffx.7076.1.S1_at	ITGB6	integrin, beta 6	3.67	5.1	1.43
GgaAffx.23892.1.S1_s_at	CUL1	cullin 1	6.89	7.53	0.64
GgaAffx.3918.5.S1_s_at	TRPC7	transient receptor potential cation channel, subfamily C, member 7	2	3.1	1.1
GgaAffx.2887.1.S1_at	TRPV3	transient receptor potential cation channel, subfamily V, member 3	3.14	4.18	1.04
GgaAffx.25664.1.S1_at	LOC426852	mucosa-associated lymphoid tissue lymphoma translocation protein 1 homolog	3.62	4.29	0.67
GgaAffx.6970.1.S1_s_at	LOC428586	mitogen-activated protein kinase kinase kinase MLK4-like	5.66	6.36	0.7
GgaAffx.618.1.S1_s_at	WDTC1	WD and tetratricopeptide repeats 1	2.63	3.92	1.29
GgaAffx.25377.1.S1_s_at	DGCR8	DiGeorge syndrome critical region gene 8	4.79	5.7	0.91
GgaAffx.22889.1.S1_s_at	EIF3A	eukaryotic translation initiation factor 3, subunit A	4.65	5.33	0.68
GgaAffx.24485.1.S1_s_at	ERAP1	endoplasmic reticulum aminopeptidase 1	6.66	7.32	0.67
Gga.3599.2.S1_s_at	SEC23A	Sec23 homolog A (S. cerevisiae)	5.38	6.21	0.83
GgaAffx.3227.1.S1_s_at	LOC423740	neurotrypsin-like	5.02	5.71	0.69
GgaAffx.25142.1.S1_s_at	COG3	component of oligomeric golgi complex 3	3.39	4.18	0.79
GgaAffx.3620.1.S1_at	JPH3	junctophilin 3	5.04	5.82	0.78
GgaAffx.23773.1.S1_s_at	MLH1	mutL homolog 1, colon cancer, nonpolyposis type 2 (E. coli)	4.64	5.33	0.69
GgaAffx.660.1.S1_at	GOLGA1	golgin A1	3.62	4.41	0.79
GgaAffx.1265.1.S1_at		GgaAffx.1265.1	5.17	6.59	1.43
GgaAffx.8095.1.S1_at	GNPTAB	N-acetylglucosamine-1-phosphate transferase, alpha and beta subunits	6.44	7.09	0.66
GgaAffx.5192.1.S1_s_at	SLC26A5	solute carrier family 26, member 5 (prestin)	4.45	5.07	0.62
GgaAffx.9982.4.S1_at	ADD1	adducin 1 (alpha)	3.55	4.81	1.26
GgaAffx.23297.1.S1_at	SECISBP2	SECIS binding protein 2	4.75	5.4	0.66
GgaAffx.22965.1.S1_s_at	TLK1	tousled-like kinase 1	4.37	5.32	0.95
GgaAffx.24551.1.S1_s_at		GgaAffx.24551.1	5.03	5.67	0.64
GgaAffx.22014.2.S1_s_at	EHHADH	enoyl-CoA, hydratase/3-hydroxyacyl CoA dehydrogenase	5.29	5.91	0.62
GgaAffx.6936.1.S1_s_at	USP1	ubiquitin specific peptidase 1	5.1	6.14	1.04
GgaAffx.8356.1.S1_at	MOCOS	molybdenum cofactor sulfurase	2.12	3.01	0.88
GgaAffx.5168.1.S1_at	TRIM36	tripartite motif containing 36	5.07	5.88	0.81
GgaAffx.8913.1.S1_at	CASC1	cancer susceptibility candidate 1	5.55	6.17	0.63
GgaAffx.6199.2.S1_s_at	DIEXF	digestive organ expansion factor homolog (zebrafish)	5.95	6.92	0.97
GgaAffx.6526.1.S1_s_at	PIK3R3	phosphoinositide-3-kinase, regulatory subunit 3 (gamma)	4.48	5.58	1.1
GgaAffx.22965.2.S1_at	TLK1	tousled-like kinase 1	3.91	4.88	0.97
GgaAffx.25791.1.S1_at	DDHD2	DDHD domain containing 2	3.83	5.03	1.2
GgaAffx.23098.3.S1_s_at	DCLK2	doublecortin-like kinase 2	4.89	5.98	1.09
GgaAffx.24496.2.S1_s_at	IPO11	importin 11	4.91	5.77	0.86
GgaAffx.25974.1.S1_s_at	ATP13A2	ATPase type 13A2	3.99	4.65	0.66
GgaAffx.2056.1.S1_at	TARS	threonyl-tRNA synthetase	2.34	3.67	1.32
GgaAffx.2056.1.S1_s_at	TARS	threonyl-tRNA synthetase	8.46	9.36	0.89
GgaAffx.9931.3.S1_s_at	UFL1	UFM1-specific ligase 1	6.08	7.74	1.66
GgaAffx.9798.1.S1_at	SLC26A1	solute carrier family 26 (sulfate transporter), member 1	3.26	3.88	0.62
Gga.3820.1.S1_s_at	NASP	nuclear autoantigenic sperm protein (histone-binding)	7.52	8.22	0.7
GgaAffx.23468.7.S1_at	CAPN9	calpain 9	4.65	5.38	0.74
GgaAffx.23964.7.S1_s_at	POLR3B	polymerase (RNA) III (DNA directed) polypeptide B	4.19	5	0.81
GgaAffx.6883.4.S1_s_at	HOOK1	hook homolog 1 (Drosophila)	4.15	5.23	1.07
GgaAffx.25881.1.S1_at	LOC100859864	platelet endothelial cell adhesion molecule-like /// platelet/endothelial cell adhesion molecule 1	3.86	4.65	0.79
GgaAffx.7587.1.S1_s_at	TMC2	transmembrane channel-like 2	6.42	9.08	2.66
GgaAffx.22240.2.S1_s_at	MPP7	membrane protein, palmitoylated 7 (MAGUK p55 subfamily member 7)	4.86	5.47	0.61
GgaAffx.25098.2.S1_at	PCCA	propionyl CoA carboxylase, alpha polypeptide	3.94	4.94	1
GgaAffx.4438.2.S1_s_at	RPS6KA6	ribosomal protein S6 kinase, 90kDa, polypeptide 6	8.28	8.89	0.6
GgaAffx.26108.1.S1_at	FAM81A	family with sequence similarity 81, member A	4.01	5.22	1.21
GgaAffx.1661.1.S1_at	LOC100859073	uncharacterized LOC100859073 /// transcription factor TFIIIB component B'' homolog	3.01	4.64	1.62
GgaAffx.23971.1.S1_at	APPL2	adaptor protein, phosphotyrosine interaction, PH domain and leucine zipper containing 2 /// DCC-interacting protein 13-beta-like	4.72	5.48	0.76
GgaAffx.6161.1.S1_s_at	PTPRE	protein tyrosine phosphatase, receptor type, E	4.76	5.7	0.94
GgaAffx.9117.2.S1_s_at	MAN1A2	mannosidase, alpha, class 1A, member 2	4.18	5.26	1.08
GgaAffx.9478.1.S1_at	LOC427201	rho-guanine nucleotide exchange factor-like	5.96	6.85	0.89
GgaAffx.9478.1.S1_s_at	LOC427201	rho-guanine nucleotide exchange factor-like	6.05	6.84	0.78
GgaAffx.26607.5.S1_s_at	ZNF143	zinc finger protein 143	5.12	5.73	0.6
GgaAffx.2320.1.S1_at	WDR70	WD repeat domain 70	6.87	7.88	1.01
GgaAffx.26285.1.S1_at	AKAP10	A kinase (PRKA) anchor protein 10	3.63	4.59	0.96
GgaAffx.6912.1.S1_at	SPARCL1	SPARC-like 1 (hevin)	4.57	6.55	1.98
GgaAffx.8850.1.S1_s_at	DCLRE1C	DNA cross-link repair 1C	4.51	5.16	0.65
GgaAffx.6727.2.S1_s_at	EML5	echinoderm microtubule associated protein like 5	5.88	6.55	0.68
GgaAffx.3314.1.S1_s_at	TKT	transketolase	9.26	9.89	0.64
GgaAffx.10059.1.S1_at	ADAMTS5	ADAM metallopeptidase with thrombospondin type 1 motif, 5	4.51	5.44	0.93
GgaAffx.7188.2.S1_s_at	NGLY1	N-glycanase 1	4.91	5.66	0.75
GgaAffx.2415.1.S1_s_at	LRRFIP1	leucine rich repeat (in FLII) interacting protein 1	4.2	5.11	0.91
GgaAffx.4623.1.S1_at	ARMC4	armadillo repeat containing 4	7.11	8.33	1.22
GgaAffx.5182.1.S1_at	FEM1C	fem-1 homolog c (C. elegans)	4.43	5.38	0.96
GgaAffx.26682.1.S1_s_at	TUB	tubby homolog (mouse)	5.8	6.42	0.62
GgaAffx.6980.1.S1_at	RAVER2	ribonucleoprotein, PTB-binding 2	3.83	4.96	1.13
GgaAffx.247.1.S1_at	ENTPD4	ectonucleoside triphosphate diphosphohydrolase 4	4.38	5.07	0.68
GgaAffx.6672.1.S1_at	CEP128	centrosomal protein 128kDa	4.67	5.4	0.73
GgaAffx.5323.2.S1_at	DHX8	DEAH (Asp-Glu-Ala-His) box polypeptide 8 /// ATP-dependent RNA helicase DHX8-like	5	5.9	0.89
GgaAffx.4960.3.S1_at	IQCH	IQ motif containing H	3.89	4.6	0.71
GgaAffx.6460.3.S1_s_at	OSBPL8	oxysterol binding protein-like 8	2.97	3.77	0.8
GgaAffx.6405.2.S1_s_at	HSPA4L	heat shock 70kDa protein 4-like	7.49	8.16	0.68
GgaAffx.2367.1.S1_at	MED26	mediator complex subunit 26	4.43	5.15	0.72
GgaAffx.2078.1.S1_at		GgaAffx.2078.1	4.39	5.11	0.72
GgaAffx.10647.3.S1_s_at	NLGN4X	neuroligin 4, X-linked	4.19	5.06	0.88
GgaAffx.25442.4.S1_s_at	SEMA6A	sema domain, transmembrane domain (TM), and cytoplasmic domain, (semaphorin) 6A	3.49	4.85	1.36
GgaAffx.5257.1.S1_at	RSBN1L	round spermatid basic protein 1-like	5.59	6.49	0.89
GgaAffx.22715.2.S1_at	PIK3C3	phosphoinositide-3-kinase, class 3	4.32	5.68	1.36
GgaAffx.6955.1.S1_s_at	MPP6	membrane protein, palmitoylated 6 (MAGUK p55 subfamily member 6)	4.32	6.18	1.86
GgaAffx.9284.1.S1_at	MCTP1	multiple C2 domains, transmembrane 1	5.4	6.05	0.65
GgaAffx.9882.2.S1_s_at	ROBO2	roundabout, axon guidance receptor, homolog 2 (Drosophila)	6.46	7.31	0.85
GgaAffx.25993.1.S1_at	ANAPC7	anaphase promoting complex subunit 7	4.9	5.6	0.7
GgaAffx.4864.1.S1_at	SHQ1	SHQ1 homolog (S. cerevisiae)	4.41	5.31	0.9
GgaAffx.22910.1.S1_at	GLRB	glycine receptor, beta	3.73	4.64	0.92
GgaAffx.8007.1.S1_at	FANCC	Fanconi anemia, complementation group C	3.66	4.51	0.85
GgaAffx.26630.1.S1_at	TBC1D9B	TBC1 domain family, member 9B (with GRAM domain)	2.77	3.45	0.68
GgaAffx.6854.1.S1_s_at	C8A	complement component 8, alpha polypeptide	3.06	4.46	1.4
GgaAffx.1753.1.S1_at	STK11	serine/threonine kinase 11	2.9	3.54	0.63
GgaAffx.7554.7.S1_s_at	LARS2	leucyl-tRNA synthetase 2, mitochondrial	4.94	5.75	0.81
GgaAffx.26325.3.S1_s_at		GgaAffx.26325.3	4.08	4.69	0.61
GgaAffx.24028.1.S1_s_at	CREB3L2	cAMP responsive element binding protein 3-like 2	5.39	6.02	0.63
GgaAffx.8497.1.S1_at	OTUD7B	OTU domain containing 7B	4.68	5.63	0.95
GgaAffx.25356.1.S1_at	LOC425224	1-phosphatidylinositol-4,5-bisphosphate phosphodiesterase epsilon-1-like	2.01	3.69	1.69
GgaAffx.25567.1.S1_at	NEFL	neurofilament, light polypeptide	5.16	5.9	0.73
GgaAffx.24520.1.S1_at	SREK1	splicing regulatory glutamine/lysine-rich protein 1	8.43	9.06	0.63
GgaAffx.8868.4.S1_s_at	PIEZO2	piezo-type mechanosensitive ion channel component 2	4.25	5.01	0.76
GgaAffx.24062.1.S1_at	TMTC1	transmembrane and tetratricopeptide repeat containing 1	3.3	4.56	1.26
GgaAffx.4973.2.S1_s_at	TRAF6	TNF receptor-associated factor 6, E3 ubiquitin protein ligase	3.44	4.32	0.88
GgaAffx.5240.1.S1_at	FBXL13	F-box and leucine-rich repeat protein 13	4.17	5.1	0.93
GgaAffx.9580.1.S1_at	MLLT3	myeloid/lymphoid or mixed-lineage leukemia (trithorax homolog, Drosophila); translocated to, 3	3.67	4.6	0.93
GgaAffx.25871.1.S1_s_at	SPEF2	sperm flagellar 2	2.94	4.17	1.22
GgaAffx.1347.1.S1_s_at	C19ORF6	chromosome 28 open reading frame, human C19orf6	3.47	4.11	0.64
GgaAffx.2261.2.S1_s_at	DARS2	aspartyl-tRNA synthetase 2, mitochondrial	1.75	3.85	2.1
GgaAffx.5864.1.S1_s_at	WDR26	WD repeat domain 26	5.07	5.83	0.77
GgaAffx.6456.5.S1_s_at	KRT75L1	keratin, type II cytoskeletal 75-like 1 /// 768880 KRT75L1 keratin, type II cytoskeletal 75-like 2 /// keratin, type II cytoskeletal 6A-like	6.07	6.96	0.89
GgaAffx.7959.1.S1_at	GALNT5	UDP-N-acetyl-alpha-D-galactosamine:polypeptide N-acetylgalactosaminyltransferase 5 (GalNAc-T5)	4.36	5.07	0.72
GgaAffx.1218.1.S1_at	LOC423605	protein NDNF-like	3.92	5.01	1.09
GgaAffx.8464.1.S1_at	GLDN	gliomedin	3.04	3.96	0.92
GgaAffx.9287.1.S1_at	TTC37	tetratricopeptide repeat domain 37	6.33	7.19	0.86
GgaAffx.5266.1.S1_s_at	ATG13	autophagy related 13	3.23	3.98	0.75
GgaAffx.8604.1.S1_at	UTP15	UTP15, U3 small nucleolar ribonucleoprotein, homolog (S. cerevisiae)	5.9	7.03	1.12
GgaAffx.8483.1.S1_s_at	ANO3	anoctamin 3	3.29	5.81	2.52
GgaAffx.21893.1.S1_at	GALNS	galactosamine (N-acetyl)-6-sulfate sulfatase	4.1	5.04	0.94
GgaAffx.3906.1.S1_s_at	GALNS	galactosamine (N-acetyl)-6-sulfate sulfatase	4.67	5.49	0.83
GgaAffx.4198.1.S1_at	WDR37	WD repeat domain 37	3.63	4.36	0.73
GgaAffx.9831.1.S1_at	FSD1L	fibronectin type III and SPRY domain containing 1-like	6.64	7.42	0.78
GgaAffx.8293.2.S1_s_at	NSUN2	NOP2/Sun RNA methyltransferase family, member 2	6.17	6.89	0.73
GgaAffx.8698.3.S1_s_at	ZNF236	zinc finger protein 236	4.35	5.58	1.23
GgaAffx.6995.5.S1_at	SCN9A	sodium channel, voltage-gated, type IX, alpha subunit	3.28	4.37	1.09
GgaAffx.2710.1.S1_at	WDR41	WD repeat domain 41	5.09	5.97	0.89
GgaAffx.24208.1.S1_at	SPTLC1	serine palmitoyltransferase, long chain base subunit 1	7.4	8.32	0.93
GgaAffx.9442.1.S1_at	PAIP1	poly(A) binding protein interacting protein 1	5.44	6.17	0.72
GgaAffx.22017.1.S1_at	ABHD2	abhydrolase domain containing 2	6.33	7.32	0.98
GgaAffx.25962.2.S1_s_at	TOX3	TOX high mobility group box family member 3	4.64	5.27	0.64
GgaAffx.6319.1.S1_at	KIF6	kinesin family member 6	4.05	4.69	0.64
GgaAffx.8993.1.S1_at	URI1	chromosome 11 open reading frame, human C19orf2	6.01	6.98	0.97
GgaAffx.24540.1.S1_s_at	DCBLD1	discoidin, CUB and LCCL domain containing 1	4.42	5.55	1.13
GgaAffx.9300.1.S1_at	CAST	calpastatin	6.74	7.62	0.88
GgaAffx.9978.1.S1_s_at	HSPA13	heat shock protein 70kDa family, member 13	3.07	4.01	0.95
GgaAffx.199.1.S1_at	PIGV	phosphatidylinositol glycan anchor biosynthesis, class V	4.37	5.08	0.71
GgaAffx.25304.1.S1_at	KATNAL2	katanin p60 subunit A-like 2	4.17	5.03	0.86
GgaAffx.21963.1.S1_at	HCK	hemopoietic cell kinase	3.7	4.78	1.09
GgaAffx.24673.1.S1_at	ARL13B	ADP-ribosylation factor-like 13B	4.49	5.15	0.65
GgaAffx.24165.1.S1_at	CENPE	centromere protein E, 312kDa	4.02	6.57	2.56
GgaAffx.11092.1.S1_s_at	POLD3	polymerase (DNA-directed), delta 3, accessory subunit	4.73	5.4	0.67
GgaAffx.8557.1.S1_s_at	TULP3	tubby like protein 3	3.71	4.78	1.07
GgaAffx.9400.1.S1_at	SERINC5	serine incorporator 5	4.17	5.37	1.2
GgaAffx.9549.1.S1_at	CDK19	cyclin-dependent kinase 19	4.19	4.86	0.67
GgaAffx.24487.1.S1_at	PRRC1	proline-rich coiled-coil 1	6.16	6.78	0.62
GgaAffx.10174.1.S1_s_at	SMAP1	small ArfGAP 1	6.31	7.81	1.5
GgaAffx.1795.1.S1_at	TFDP2	transcription factor Dp-2 (E2F dimerization partner 2)	5.54	6.26	0.72
GgaAffx.10108.1.S1_at	TTK	TTK protein kinase	3.33	4.21	0.88
GgaAffx.8932.1.S1_at	SOGA2	SOGA family member 2	7.83	8.62	0.79
GgaAffx.7727.2.S1_s_at	BBS9	Bardet-Biedl syndrome 9	3.04	5.07	2.03
GgaAffx.9344.1.S1_s_at	GPBP1	GC-rich promoter binding protein 1	6.71	7.84	1.14
GgaAffx.9663.1.S1_at	CEP78	centrosomal protein 78kDa	8.1	9.13	1.03
GgaAffx.10046.1.S1_at	MDN1	MDN1, midasin homolog (yeast)	6.96	7.9	0.94
GgaAffx.3782.1.S1_at	SMTNL2	smoothelin-like 2	6.78	7.47	0.7
GgaAffx.1212.1.S1_s_at	PIAS2	protein inhibitor of activated STAT, 2	4.37	5.2	0.84
GgaAffx.3808.1.S1_at	MAPK8	mitogen-activated protein kinase 8	6.71	7.46	0.75
GgaAffx.26129.1.S1_at	FAM20A	family with sequence similarity 20, member A	3.93	4.69	0.76
GgaAffx.9584.1.S1_at	PLIN2	perilipin 2	8.85	9.49	0.64
GgaAffx.6738.2.S1_s_at	TTC8	tetratricopeptide repeat domain 8	4.7	5.4	0.7
GgaAffx.10254.1.S1_at	DCSTAMP	dendrocyte expressed seven transmembrane protein	4.27	5	0.72
GgaAffx.3624.1.S1_at	DCAF12	DDB1 and CUL4 associated factor 12	5.78	6.41	0.63
GgaAffx.2508.2.S1_s_at	RGS9	regulator of G-protein signaling 9	3.63	5.03	1.4
GgaAffx.9525.1.S1_at	LYAR	Ly1 antibody reactive homolog (mouse)	5.9	6.52	0.62
GgaAffx.24657.1.S1_at	ZPLD1	zona pellucida-like domain containing 1	3.34	4.4	1.06
GgaAffx.10053.1.S1_at	PM20D2	peptidase M20 domain containing 2	4.28	5.49	1.21
GgaAffx.8823.2.S1_at	LOC426295	meiosis-specific nuclear structural protein 1-like	4.67	5.32	0.65
GgaAffx.2668.1.S1_at	PTDSS2	phosphatidylserine synthase 2	4.61	5.53	0.91
GgaAffx.11309.2.S1_at	C15H12orf51	chromosome 15 open reading frame, human C12orf51	3.01	3.9	0.89
GgaAffx.5357.1.S1_at	ALG3	asparagine-linked glycosylation 3, alpha-1,3- mannosyltransferase homolog (S. cerevisiae)	5.18	5.9	0.73
GgaAffx.1910.1.S1_s_at	WDR69	WD repeat domain 69	5.12	6.75	1.63
GgaAffx.8670.2.S1_s_at	PKD2L2	polycystic kidney disease 2-like 2	4.09	4.7	0.61
GgaAffx.3792.2.S1_s_at	LMNA	lamin A/C	3.55	4.42	0.87
GgaAffx.25283.1.S1_s_at	DCP2	DCP2 decapping enzyme homolog (S. cerevisiae)	4.89	5.61	0.72
GgaAffx.7252.1.S1_at	FGFR1OP	FGFR1 oncogene partner	4.41	5.23	0.82
GgaAffx.1795.3.S1_s_at	TFDP2	transcription factor Dp-2 (E2F dimerization partner 2)	5.18	5.88	0.7
GgaAffx.3229.1.S1_s_at	WDFY1	WD repeat and FYVE domain containing 1	2.92	4.01	1.09
GgaAffx.3192.1.S1_at	SWT1	SWT1 RNA endoribonuclease homolog (S. cerevisiae)	4.01	5.01	1
GgaAffx.6895.1.S1_at	CERS6	ceramide synthase 6	4.07	4.91	0.84
GgaAffx.10838.1.S1_s_at	SLAIN1	SLAIN motif family, member 1	3.5	4.33	0.83
GgaAffx.6162.1.S1_at	C7H2ORF77	chromosome 7 open reading frame, human C2orf77	5.37	6.02	0.65
GgaAffx.4011.3.S1_s_at	TTLL9	tubulin tyrosine ligase-like family, member 9	5.69	6.36	0.67
GgaAffx.9281.1.S1_at	KIAA0825	KIAA0825	5.47	6.22	0.76
GgaAffx.9131.1.S1_s_at	PI4K2B	phosphatidylinositol 4-kinase type 2 beta	3.37	4.59	1.22
GgaAffx.240.5.S1_s_at	HNRNPM	heterogeneous nuclear ribonucleoprotein M	5.68	6.69	1.02
GgaAffx.23918.1.S1_s_at	FANCM	Fanconi anemia, complementation group M	4.91	5.57	0.66
GgaAffx.2456.1.S1_at	LONP2	lon peptidase 2, peroxisomal	1.63	3.51	1.88
GgaAffx.8823.3.S1_at	LOC426295	meiosis-specific nuclear structural protein 1-like	4.71	5.39	0.69
GgaAffx.2867.1.S1_s_at	GPR83-L	uncharacterized LOC428696	3.12	3.92	0.8
GgaAffx.9504.1.S1_at	POC5	POC5 centriolar protein homolog (Chlamydomonas)	6.9	7.6	0.7
GgaAffx.25328.1.S1_at	GNB1L	guanine nucleotide binding protein (G protein), beta polypeptide 1-like	5.23	6.04	0.8
GgaAffx.2922.1.S1_at	TDRD12	tudor domain containing 12	3.15	4.14	0.99
GgaAffx.5613.1.S1_at	NRAP	nebulin-related anchoring protein	3.21	4.3	1.09
GgaAffx.7884.1.S1_at	DDHD1	DDHD domain containing 1	5.62	6.43	0.82
GgaAffx.4834.1.S1_at	IQCD	IQ motif containing D	4.12	4.84	0.71
GgaAffx.8605.1.S1_s_at	ANKRA2	ankyrin repeat, family A (RFXANK-like), 2	4.76	5.81	1.06
GgaAffx.23027.2.S1_s_at	FAM98B	family with sequence similarity 98, member B	3.56	4.41	0.85
GgaAffx.4641.1.S1_s_at	MAP6	microtubule-associated protein 6	3.09	4.45	1.36
GgaAffx.5975.1.S1_at	RAD51B	RAD51 homolog B (S. cerevisiae)	4.34	4.95	0.61
GgaAffx.11051.2.S1_s_at	CCDC67	coiled-coil domain containing 67	0.26	3.54	3.29
GgaAffx.22084.1.S1_at	PLA2G15	phospholipase A2, group XV	3.82	5.07	1.25
GgaAffx.7341.2.S1_at	SLC22A3	solute carrier family 22 (extraneuronal monoamine transporter), member 3	3.13	4	0.87
GgaAffx.1528.1.S1_at	MAPKAPK3	mitogen-activated protein kinase-activated protein kinase 3	5.09	5.69	0.6
GgaAffx.24810.1.S1_s_at	MB21D1	Mab-21 domain containing 1	5.24	6.11	0.87
GgaAffx.3074.1.S1_s_at	ATG7	autophagy related 7	3.57	4.62	1.05
GgaAffx.8657.1.S1_at	CHRNA10	cholinergic receptor, nicotinic, alpha 10	8.14	8.83	0.69
GgaAffx.2006.1.S1_at	MTOR	mechanistic target of rapamycin (serine/threonine kinase)	3.72	4.43	0.71
GgaAffx.25155.1.S1_at	DCLK1	doublecortin-like kinase 1	4.46	5.59	1.13
GgaAffx.9658.1.S1_at	VPS13A	vacuolar protein sorting 13 homolog A (S. cerevisiae)	4.87	5.6	0.73
GgaAffx.10944.1.S1_at	MTUS2	microtubule associated tumor suppressor candidate 2	3.77	4.98	1.22
GgaAffx.137.1.S1_at	APC	adenomatous polyposis coli	3.17	3.97	0.8
GgaAffx.7508.1.S1_at	SGPP1	sphingosine-1-phosphate phosphatase 1	5.32	6.02	0.7
GgaAffx.7640.2.S1_s_at	STAC	SH3 and cysteine rich domain	4.3	6.2	1.91
GgaAffx.1271.1.S1_at	OPN4	opsin 4	2.01	2.95	0.93
GgaAffx.1615.1.S1_at	ZP2	zona pellucida glycoprotein 2 (sperm receptor)	3.69	4.75	1.06
GgaAffx.10981.1.S1_s_at	IFT88	intraflagellar transport 88 homolog (Chlamydomonas)	4.18	5.04	0.86
GgaAffx.9832.1.S1_at	FKTN	fukutin	3.21	4.13	0.92
GgaAffx.22578.1.S1_at	GNAT3	guanine nucleotide binding protein, alpha transducing 3	2.17	4.3	2.13
GgaAffx.3342.2.S1_at	SLC35A3	solute carrier family 35 (UDP-N-acetylglucosamine (UDP-GlcNAc) transporter), member A3	3.44	4.08	0.64
GgaAffx.22713.1.S1_s_at	ZNF618	zinc finger protein 618	2.32	4.25	1.93
GgaAffx.498.1.S1_at	POP1	processing of precursor 1, ribonuclease P/MRP subunit (S. cerevisiae)	4.18	5.21	1.03
GgaAffx.2077.1.S1_s_at	AMACR	alpha-methylacyl-CoA racemase	5.84	6.79	0.95
GgaAffx.3856.1.S1_s_at	NSFL1C	NSFL1 (p97) cofactor (p47)	6.71	7.39	0.68
GgaAffx.23950.1.S1_at	CDC14B	CDC14 cell division cycle 14 homolog B (S. cerevisiae)	3.71	4.43	0.72
GgaAffx.25557.2.S1_at	CALCRL	calcitonin receptor-like	2.48	3.56	1.09
GgaAffx.23950.2.S1_at	CDC14B	CDC14 cell division cycle 14 homolog B (S. cerevisiae)	4.27	5.64	1.37
GgaAffx.24936.1.S1_s_at	PCYT1B	phosphate cytidylyltransferase 1, choline, beta	4.98	5.79	0.82
GgaAffx.5482.2.S1_at	ZNF800	zinc finger protein 800	2.03	3.83	1.8
GgaAffx.10942.1.S1_s_at	MTUS2	microtubule associated tumor suppressor candidate 2	2.45	3.15	0.7
GgaAffx.26365.1.S1_at	TAMM41	TAM41, mitochondrial translocator assembly and maintenance protein, homolog (S. cerevisiae)	4.31	5.29	0.98
GgaAffx.7705.1.S1_at	METTL15	methyltransferase like 15	3.53	4.25	0.72
GgaAffx.8900.1.S1_at		GgaAffx.8900.1	4.59	5.29	0.71
GgaAffx.5966.1.S1_at	CDK6	cyclin-dependent kinase 6	4.24	5.07	0.83
GgaAffx.7558.1.S1_at	ZDHHC3	zinc finger, DHHC-type containing 3	3.97	4.7	0.73
GgaAffx.9932.1.S1_at	MSH3	mutS homolog 3 (E. coli)	3.06	4.5	1.45
GgaAffx.9283.1.S1_at	KIAA0825	KIAA0825	4.45	5.32	0.87
GgaAffx.3574.1.S1_at	TNFAIP1	tumor necrosis factor, alpha-induced protein 1 (endothelial)	4.12	5.3	1.18
GgaAffx.23995.1.S1_at	BMP6	bone morphogenetic protein 6	4.53	6.31	1.78
GgaAffx.4621.1.S1_at	ARMC4	armadillo repeat containing 4	5.11	6.43	1.32
GgaAffx.1000.1.S1_at	FN3KRP	fructosamine 3 kinase related protein	3.72	4.76	1.04
GgaAffx.8932.2.S1_at	SOGA2	SOGA family member 2	4.84	5.84	1.01
GgaAffx.3632.1.S1_at	2014-09-02	septin 2	3.66	4.55	0.9
GgaAffx.26489.1.S1_at	POLR1E	polymerase (RNA) I polypeptide E, 53kDa	8.39	9.01	0.62
GgaAffx.6670.1.S1_at	CYP1B1	cytochrome P450, family 1, subfamily B, polypeptide 1	4.96	5.99	1.03
GgaAffx.23312.2.S1_s_at	TMEM48	transmembrane protein 48	6.46	7.25	0.79
GgaAffx.193.1.S1_at	LOC420050	ceramide synthase 4-like	3.21	3.84	0.64
GgaAffx.22392.1.S1_at	C24H11ORF57	chromosome 24 open reading frame, human C11orf57	2.49	4.07	1.57
GgaAffx.7854.1.S1_at	GPR137C	G protein-coupled receptor 137C	3.68	5	1.32
GgaAffx.9368.2.S1_s_at	ADAMTS6	ADAM metallopeptidase with thrombospondin type 1 motif, 6	4.49	5.1	0.6
GgaAffx.7095.1.S1_at	PDCD2	programmed cell death 2	3.32	4.03	0.71
GgaAffx.7095.1.S1_s_at	PDCD2	programmed cell death 2	5.59	6.28	0.69
GgaAffx.6654.1.S1_at	NRXN3	neurexin 3	3.03	4.77	1.74
GgaAffx.9643.1.S1_at	PCSK5	proprotein convertase subtilisin/kexin type 5	8.09	8.77	0.68
GgaAffx.25450.1.S1_at	FBXL17	F-box and leucine-rich repeat protein 17	5.94	6.54	0.6
GgaAffx.6526.7.S1_s_at	PIK3R3	phosphoinositide-3-kinase, regulatory subunit 3 (gamma)	4.76	5.64	0.88
GgaAffx.2028.1.S1_at	C17H9ORF174	chromosome 17 open reading frame, human C9orf174 /// KIAA1529	3.26	4.34	1.08
GgaAffx.23916.1.S1_at	HUS1	HUS1 checkpoint homolog (S. pombe)	3.83	4.72	0.89
GgaAffx.23034.1.S1_at	NDUFC1	NADH dehydrogenase (ubiquinone) 1, subcomplex unknown, 1, 6kDa	4.9	5.56	0.66
GgaAffx.23127.5.S1_s_at	ST3GAL3	ST3 beta-galactoside alpha-2,3-sialyltransferase 3	3.17	3.91	0.74
GgaAffx.24802.1.S1_at	HTR1B	5-hydroxytryptamine (serotonin) receptor 1B	5.07	5.7	0.63
GgaAffx.23394.1.S1_at	NID1	nidogen 1	2.25	3.93	1.69
GgaAffx.7269.1.S1_at	LOC417921	uncharacterized LOC417921	4.92	5.56	0.65
GgaAffx.26623.1.S1_at		GgaAffx.26623.1	6.9	7.82	0.92
GgaAffx.10001.1.S1_at		GgaAffx.10001.1	4.4	5.25	0.85
GgaAffx.25264.1.S1_at	CCT3	chaperonin containing TCP1, subunit 3 (gamma)	6.38	7.14	0.76
GgaAffx.628.1.S1_at	VWA5A	von Willebrand factor A domain containing 5A	4.62	5.23	0.61
GgaAffx.10980.1.S1_s_at	XPO4	exportin 4	4.78	5.64	0.86
GgaAffx.7289.1.S1_at	PDE10A	phosphodiesterase 10A	4.37	5.07	0.69
GgaAffx.7751.1.S1_at	DNAAF2	dynein, axonemal, assembly factor 2	4.98	5.8	0.82
GgaAffx.9957.1.S1_s_at	LACTB2	lactamase, beta 2	6.94	7.58	0.64
GgaAffx.8132.1.S1_at	MYLK4	myosin light chain kinase family, member 4	5.2	5.83	0.63
GgaAffx.7174.1.S1_at	SGOL1	shugoshin-like 1 (S. pombe)	3.49	5.51	2.02
GgaAffx.9618.1.S1_at	LOC427250	transmembrane protein 2-like	3.54	5	1.46
GgaAffx.4203.2.S1_s_at	XYLT1	xylosyltransferase I	2.38	3.44	1.06
GgaAffx.4568.3.S1_s_at	CCDC64	coiled-coil domain containing 64	2.05	4.28	2.23
GgaAffx.4724.1.S1_at	LOC420491	UPF0061 protein xcc-b100_1894-like	4.23	4.92	0.7
GgaAffx.8993.2.S1_s_at	URI1	chromosome 11 open reading frame, human C19orf2	6.42	7.38	0.95
GgaAffx.10640.1.S1_at	PNPLA4	patatin-like phospholipase domain containing 4	6.32	7.01	0.69
GgaAffx.1612.2.S1_s_at	TSPAN14	tetraspanin 14	3.49	5.12	1.63
GgaAffx.23895.1.S1_at		GgaAffx.23895.1	2.45	3.76	1.31
GgaAffx.4176.3.S1_at	RAB36	RAB36, member RAS oncogene family	2.73	3.78	1.06
GgaAffx.26232.1.S1_at	EFNB1	ephrin-B1	4.44	5.16	0.72
GgaAffx.9042.5.S1_at	LOC425756	alpha-2-macroglobulin-like	4.97	5.69	0.71
GgaAffx.9503.1.S1_at	ANKDD1B	ankyrin repeat and death domain containing 1B	5.85	8.11	2.26
GgaAffx.1849.2.S1_s_at	STC2	stanniocalcin 2	4.9	5.51	0.61
GgaAffx.4789.1.S1_at	ENKUR	enkurin, TRPC channel interacting protein	6.48	7.38	0.9
GgaAffx.412.1.S1_s_at	ESPN	espin	4.19	4.94	0.75
GgaAffx.10971.1.S1_at	ATP8A2	ATPase, aminophospholipid transporter, class I, type 8A, member 2	3.76	6.7	2.95
GgaAffx.24929.1.S1_at	LOC100858809	uncharacterized LOC100858809	4.07	4.73	0.66
GgaAffx.5950.1.S1_at	MIA3	melanoma inhibitory activity family, member 3	3.33	4.18	0.85
GgaAffx.7775.1.S1_at	TMEM184B	transmembrane protein 184B	3.49	4.32	0.83
GgaAffx.291.1.S1_at		GgaAffx.291.1	3.8	4.7	0.9
GgaAffx.1413.1.S1_at	THUMPD1	THUMP domain containing 1	6.06	6.98	0.92
GgaAffx.25905.1.S1_at		GgaAffx.25905.1	3.61	4.28	0.67
GgaAffx.4455.1.S1_at	KCTD6	potassium channel tetramerisation domain containing 6	3.4	4.38	0.98
GgaAffx.11087.1.S1_at	CCDC91	coiled-coil domain containing 91	6.11	7.06	0.95
GgaAffx.2039.1.S1_at	DNAAF1	dynein, axonemal, assembly factor 1	6.29	6.94	0.65
GgaAffx.24733.1.S1_at	XRCC4	X-ray repair complementing defective repair in Chinese hamster cells 4	6.18	7.13	0.95
GgaAffx.4167.1.S1_at	UPF2	UPF2 regulator of nonsense transcripts homolog (yeast)	4.6	5.56	0.96
GgaAffx.2700.1.S1_at	MYLK3	myosin light chain kinase 3	2.96	3.98	1.02
GgaAffx.26293.1.S1_at	ZC4H2	zinc finger, C4H2 domain containing	4.04	4.77	0.73
GgaAffx.5399.1.S1_at	OIP5	Opa interacting protein 5	4.81	5.42	0.62
GgaAffx.11253.1.S1_at	TEX9	testis expressed 9	4.67	5.4	0.73
GgaAffx.22687.1.S1_at		GgaAffx.22687.1	6.09	7.02	0.93
GgaAffx.3712.1.S1_s_at	DGUOK	deoxyguanosine kinase	1.99	7.05	5.06
GgaAffx.6859.2.S1_s_at	MTHFD2L	methylenetetrahydrofolate dehydrogenase (NADP+ dependent) 2-like	1.68	3.79	2.11
GgaAffx.23935.1.S1_at		GgaAffx.23935.1	4.06	5.2	1.14
GgaAffx.6948.3.S1_s_at	TMTC2	transmembrane and tetratricopeptide repeat containing 2	4.13	4.8	0.68
GgaAffx.23333.1.S1_at	SPATA4	spermatogenesis associated 4	3.37	4.15	0.78
GgaAffx.9345.1.S1_at	RAB3C	RAB3C, member RAS oncogene family	4.99	5.64	0.66
GgaAffx.4100.1.S1_at	LOC419749	uncharacterized LOC419749	3.48	4.63	1.15
GgaAffx.4777.1.S1_at	TIPIN	TIMELESS interacting protein	6.26	7.06	0.8
GgaAffx.24687.1.S1_at	LOC421792	uncharacterized LOC421792	3.75	4.48	0.73
GgaAffx.5548.1.S1_at	SAMD13	sterile alpha motif domain containing 13	4.63	5.24	0.61
GgaAffx.8767.1.S1_at	PHACTR2	phosphatase and actin regulator 2	4.38	5.24	0.86
GgaAffx.1328.2.S1_s_at	STXBP3	syntaxin binding protein 3	6.94	7.61	0.67
GgaAffx.26452.1.S1_at	CCDC79	coiled-coil domain containing 79	2.57	3.91	1.34
GgaAffx.25349.3.S1_at	RSF1	remodeling and spacing factor 1	4.48	5.29	0.81
GgaAffx.22396.2.S1_at	SPAG6	sperm associated antigen 6	3.68	5.51	1.83
GgaAffx.23155.1.S1_at	RAB21	RAB21, member RAS oncogene family	6.34	6.99	0.66
GgaAffx.7984.1.S1_at	RASEF	RAS and EF-hand domain containing	6.66	7.78	1.12
GgaAffx.8352.1.S1_at		GgaAffx.8352.1	3.92	4.54	0.62
GgaAffx.6074.1.S1_at	SCAF11	SR-related CTD-associated factor 11	6.16	7.41	1.25
GgaAffx.3035.1.S1_s_at	GTSE1	G-2 and S-phase expressed 1	3.93	4.9	0.97
GgaAffx.3482.4.S1_at	CUEDC1	CUE domain containing 1	0.49	2.21	1.72
GgaAffx.22723.1.S1_at	EHBP1	EH domain binding protein 1	4.85	5.56	0.71
GgaAffx.3373.1.S1_at		GgaAffx.3373.1	2.91	3.84	0.92
GgaAffx.6044.1.S1_at		GgaAffx.6044.1	3.36	4.06	0.71
GgaAffx.24775.2.S1_s_at	SNX16	sorting nexin 16	3.32	3.93	0.61
GgaAffx.4021.3.S1_s_at	LOC423793	kinesin-like protein KIF20B-like	4.03	6.13	2.1
GgaAffx.4452.1.S1_at		GgaAffx.4452.1	2.41	3.62	1.22
GgaAffx.4170.1.S1_at	UPF2	UPF2 regulator of nonsense transcripts homolog (yeast)	2.67	3.62	0.95
GgaAffx.7181.1.S1_at	CRADD	CASP2 and RIPK1 domain containing adaptor with death domain	5.6	6.31	0.7
GgaAffx.7717.1.S1_at	LIN7B	lin-7 homolog B (C. elegans)	4.93	5.66	0.73
GgaAffx.7039.1.S1_at		GgaAffx.7039.1	4.78	5.55	0.78
GgaAffx.24618.1.S1_s_at	ZFAND5	zinc finger, AN1-type domain 5	3.8	4.94	1.13
GgaAffx.4193.1.S1_at	GPC1	glypican 1	2.77	3.95	1.19
GgaAffx.5569.1.S1_s_at	PLCB1	phospholipase C, beta 1 (phosphoinositide-specific)	1.67	3.34	1.67
GgaAffx.10704.2.S1_at	FAM176A	family with sequence similarity 176, member A	5.5	6.14	0.64
GgaAffx.5832.1.S1_s_at	PLD1	phospholipase D1, phosphatidylcholine-specific	5.2	5.88	0.68
GgaAffx.10122.1.S1_at	CNGB3	cyclic nucleotide gated channel beta 3	1.98	3.43	1.45
GgaAffx.4054.1.S1_at	HECTD2	HECT domain containing E3 ubiquitin protein ligase 2	4.29	4.94	0.65
GgaAffx.1153.1.S1_s_at	HAUS1	HAUS augmin-like complex, subunit 1	6.25	7.55	1.29
GgaAffx.8485.2.S1_s_at	SECISBP2L	SECIS binding protein 2-like	5.94	6.82	0.88
GgaAffx.1490.1.S1_at	AGRP	agouti related protein homolog (mouse) /// agouti-related protein-like	3.99	4.65	0.66
GgaAffx.11294.1.S1_s_at	NUDCD1	NudC domain containing 1	6.41	7.29	0.87
GgaAffx.8211.1.S1_at	WASH1	WAS protein family homolog 1	2.55	4.56	2.01
GgaAffx.3270.1.S1_at	ADCYAP1R1	adenylate cyclase activating polypeptide 1 (pituitary) receptor type I	5.01	5.94	0.94
GgaAffx.26349.1.S1_s_at		GgaAffx.26349.1	5.3	5.94	0.64
GgaAffx.9580.2.S1_s_at	MLLT3	myeloid/lymphoid or mixed-lineage leukemia (trithorax homolog, Drosophila); translocated to, 3	4.62	5.33	0.72
GgaAffx.23948.1.S1_at	CZH9ORF102	chromosome Z open reading frame, human C9orf102	6.24	7.57	1.32
GgaAffx.24289.1.S1_at	SYNJ2BP	synaptojanin 2 binding protein	4.84	5.45	0.6
GgaAffx.25232.1.S1_s_at	GADD45B	growth arrest and DNA-damage-inducible, beta	6.76	7.45	0.69
GgaAffx.9662.1.S1_at	GNA11	guanine nucleotide binding protein (G protein), alpha 11 (Gq class) /// guanine nucleotide binding protein (G protein), q polypeptide	4.75	5.75	0.99
GgaAffx.3889.1.S1_s_at	ARID4B	AT rich interactive domain 4B (RBP1-like)	4.1	5.04	0.95
GgaAffx.9274.1.S1_at	FDPS	farnesyl diphosphate synthase (farnesyl pyrophosphate synthetase, dimethylallyltranstransferase, geranyltranstransferase)	6.69	7.37	0.68
GgaAffx.3134.1.S1_at	LOC425215	adenylate kinase isoenzyme 6	4.97	5.74	0.77
GgaAffx.4787.1.S1_at	FAM19A4	family with sequence similarity 19 (chemokine (C-C motif)-like), member A4	5.72	6.47	0.75
GgaAffx.859.1.S1_at	CLIP2	CAP-GLY domain containing linker protein 2	1.14	3.14	2
GgaAffx.9403.1.S1_s_at	NAA50	N(alpha)-acetyltransferase 50, NatE catalytic subunit	4.69	5.72	1.03
GgaAffx.1791.1.S1_at	PCDH15	protocadherin-related 15	4.22	4.99	0.77
GgaAffx.11210.1.S1_s_at	ARL6	ADP-ribosylation factor-like 6	5.86	6.73	0.87
GgaAffx.22887.1.S1_s_at	OLA1	Obg-like ATPase 1	5.78	6.5	0.72
GgaAffx.2113.1.S1_s_at	CDK2AP1	cyclin-dependent kinase 2 associated protein 1	5.56	6.16	0.61
GgaAffx.2462.1.S1_at	XPNPEP2	X-prolyl aminopeptidase (aminopeptidase P) 2, membrane-bound	2.67	5.4	2.72
GgaAffx.8255.1.S1_at		GgaAffx.8255.1	3.05	3.68	0.63
GgaAffx.1745.1.S1_s_at	DYM	dymeclin	3.94	4.64	0.7
GgaAffx.24492.1.S1_at	GABARAPL1	GABA(A) receptor-associated protein like 1	2.51	3.33	0.82
GgaAffx.25291.1.S1_at	VAPA	VAMP (vesicle-associated membrane protein)-associated protein A, 33kDa	5.53	6.31	0.78
GgaAffx.7833.1.S1_s_at	GNG2	guanine nucleotide binding protein (G protein), gamma 2	4.62	5.69	1.07
GgaAffx.9364.1.S1_at	SREK1IP1	SREK1-interacting protein 1	7.05	7.88	0.83
GgaAffx.10107.1.S1_at	TTK	TTK protein kinase	3.57	4.58	1.01
GgaAffx.3415.1.S1_at	ZDHHC21	zinc finger, DHHC-type containing 21	4.87	5.97	1.1
GgaAffx.3660.1.S1_x_at	SRMS	src-related kinase lacking C-terminal regulatory tyrosine and N-terminal myristylation sites	1.74	2.45	0.71
GgaAffx.24925.1.S1_x_at	TINAG	tubulointerstitial nephritis antigen	1.91	3.12	1.21
GgaAffx.9072.1.A1_at		GgaAffx.9072.1	9.75	10.89	1.14
GgaAffx.24946.2.A1_at		GgaAffx.24946.2	3.85	4.57	0.71
GgaAffx.8711.1.A1_at	ZNF407	zinc finger protein 407	2.98	3.87	0.89
GgaAffx.5229.1.S1_at	LRRN1	leucine rich repeat neuronal 1	8.08	8.85	0.77
GgaAffx.9173.1.A1_at	FAM46C	family with sequence similarity 46, member C	2.82	3.81	0.99
GgaAffx.6327.1.A1_at		GgaAffx.6327.1	3.22	4.1	0.88
GgaAffx.10527.1.S1_at	KCNF1	potassium voltage-gated channel, subfamily F, member 1	5.21	7.4	2.19
GgaAffx.9648.1.S1_at	GCNT1	glucosaminyl (N-acetyl) transferase 1, core 2	6.54	7.14	0.6
GgaAffx.10239.1.A1_at	KCNJ15	potassium inwardly-rectifying channel, subfamily J, member 15	3.58	4.53	0.95
GgaAffx.10239.1.S1_at	KCNJ15	potassium inwardly-rectifying channel, subfamily J, member 15	5.11	6.8	1.68
GgaAffx.9934.1.S1_at	FUT9	fucosyltransferase 9 (alpha (1,3) fucosyltransferase)	1.6	3.44	1.84
GgaAffx.2287.1.S1_at		GgaAffx.2287.1	3.34	4.15	0.81
GgaAffx.6557.1.A1_at		GgaAffx.6557.1	3.18	4.41	1.23
GgaAffx.26462.1.A1_at		GgaAffx.26462.1	3.61	6	2.39
GgaAffx.8400.1.A1_at	ANKS6	ankyrin repeat and sterile alpha motif domain containing 6	5.86	6.56	0.69
GgaAffx.418.1.S1_at	TMEM81	transmembrane protein 81	1.51	3.68	2.17
GgaAffx.6473.1.A1_at	LOC425441	electroneutral sodium bicarbonate exchanger 1-like	9.99	10.69	0.71
GgaAffx.249.1.A1_at		GgaAffx.249.1	4.05	4.71	0.66
GgaAffx.4158.1.S1_at		GgaAffx.4158.1	2.69	4.23	1.54
GgaAffx.3494.1.S1_at	USP47	ubiquitin specific peptidase 47	3.59	4.25	0.66
GgaAffx.4181.1.A1_at		GgaAffx.4181.1	2.5	4.54	2.03
GgaAffx.22495.1.S1_at		GgaAffx.22495.1	1.29	3.42	2.13
GgaAffx.26222.1.A1_s_at	NCOR1	nuclear receptor corepressor 1	4.19	4.98	0.79
GgaAffx.1550.1.S1_at		GgaAffx.1550.1	6.83	7.52	0.69
GgaAffx.5663.1.A1_at		GgaAffx.5663.1	4.33	5.49	1.16
GgaAffx.5663.1.S1_at		GgaAffx.5663.1	6.56	7.17	0.61
GgaAffx.22242.2.A1_at		GgaAffx.22242.2	3.99	4.85	0.87
GgaAffx.6981.1.S1_at	DISC1	disrupted in schizophrenia 1	4.57	5.31	0.75
GgaAffx.10097.1.S1_at	TPBG	trophoblast glycoprotein	2.87	3.98	1.11
GgaAffx.11352.1.S1_at	SOGA2	SOGA family member 2	7.09	8.25	1.17
Gga.16625.1.S1_at	TPPP2	tubulin polymerization-promoting protein family member 2	3.37	4.44	1.07
Gga.12437.2.S1_at	CHGA	chromogranin A (parathyroid secretory protein 1)	8.59	9.71	1.12
Gga.7698.1.S1_at		Gga.7698.1	6.54	7.73	1.19
Gga.6364.1.S1_at	CDCA7L	cell division cycle associated 7-like	6.33	7.25	0.93
Gga.7708.1.S1_at	MAOA	monoamine oxidase A	6.44	7.24	0.81
Gga.8194.1.S1_a_at		Gga.8194.1	6.13	6.96	0.83
Gga.6489.1.S1_at	LOC417380	uncharacterized LOC417380	6.19	6.84	0.65
Gga.6651.1.S1_at	FAM83D	family with sequence similarity 83, member D	4.23	7.87	3.64
Gga.2103.3.S1_a_at	LOC100857934	uncharacterized LOC100857934	6.46	7.08	0.63
Gga.7794.1.S1_at	TUBB6	tubulin, beta 6 class V	6.03	8.23	2.2
Gga.5793.1.S1_at	NCAPH	condensin complex subunit 2	6.72	7.81	1.1
Gga.7355.1.S1_at	MIS12	MIS12, MIND kinetochore complex component, homolog (S. pombe)	4.41	7.06	2.65
Gga.1140.1.S1_at	ERAP1	endoplasmic reticulum aminopeptidase 1	7.8	8.45	0.65
Gga.9398.1.S1_at	KIF15	kinesin family member 15	4.77	6.83	2.05
Gga.7391.1.S1_at	HARBI1	harbinger transposase derived 1	4.58	5.22	0.65
Gga.7125.1.S1_a_at	DIS3L	DIS3 mitotic control homolog (S. cerevisiae)-like	6.8	7.79	0.99
Gga.6162.1.S1_at	SPTBN5	spectrin, beta, non-erythrocytic 5	4.36	6.44	2.08
Gga.7609.1.S1_at	ARHGAP19	Rho GTPase activating protein 19	5.29	5.99	0.7
Gga.7382.1.S1_at	NOM1	nucleolar protein with MIF4G domain 1	7.22	7.83	0.61
Gga.5542.1.S1_at	TBC1D8	TBC1 domain family, member 8 (with GRAM domain)	7.66	8.29	0.63
Gga.7545.1.S1_at		Gga.7545.1	5.22	6.51	1.29
Gga.8308.1.S1_at	FAM92A1	family with sequence similarity 92, member A1	7.57	8.24	0.66
Gga.7038.1.S1_at	ZBTB7C	zinc finger and BTB domain containing 7C	5.07	5.77	0.69
Gga.8428.1.S1_at		Gga.8428.1	3.9	5	1.11
Gga.6781.1.S1_at		Gga.6781.1	4.89	5.62	0.73
Gga.8037.1.S1_at		Gga.8037.1	6.54	7.2	0.66
Gga.7608.1.S1_at	OLFM4	olfactomedin 4	3.04	6.28	3.24
Gga.7484.1.S1_at		Gga.7484.1	4.71	5.51	0.8
Gga.7441.1.S1_at		Gga.7441.1	6.71	7.55	0.84
Gga.7572.1.S1_at		Gga.7572.1	2.88	4.38	1.49
Gga.12636.1.A1_at	NPM1	nucleophosmin (nucleolar phosphoprotein B23, numatrin)	5.77	6.68	0.91
Gga.5598.1.S1_at		Gga.5598.1	7.38	8.12	0.74
Gga.5208.1.S1_a_at	UBQLN1	ubiquilin 1	8.3	9.36	1.06
Gga.5208.1.S1_at	UBQLN1	ubiquilin 1	10.09	10.72	0.62
Gga.9372.1.S1_at		Gga.9372.1	7.65	8.49	0.84
Gga.3702.1.S1_a_at	RAB8A	RAB8A, member RAS oncogene family	4.92	6.2	1.28
Gga.7059.2.S1_a_at	LOC100858798	nicotinamide riboside kinase 2-like	3.39	4.57	1.18
Gga.7059.1.S1_at	LOC100858798	nicotinamide riboside kinase 2-like	4.26	7.01	2.75
Gga.7249.1.S1_a_at	CDT1	chromatin licensing and DNA replication factor 1	6.77	7.57	0.79
Gga.1231.1.S1_at	MCTP1	multiple C2 domains, transmembrane 1	8.4	9.03	0.63
Gga.7128.1.S1_at	LOC100858988	hsp70-binding protein 1-like	1.4	3.36	1.96
Gga.2744.1.S1_at	UBE2J2	ubiquitin-conjugating enzyme E2, J2	4.12	5.02	0.91
Gga.9307.1.S1_at	NPTX2	neuronal pentraxin II	8.8	9.99	1.19
Gga.5890.1.S1_at	WDR77	WD repeat domain 77	5.03	5.71	0.68
Gga.7767.1.S1_s_at	ST13	suppression of tumorigenicity 13 (colon carcinoma) (Hsp70 interacting protein)	7.14	7.74	0.61
Gga.5684.1.S1_at	TRMT2A	tRNA methyltransferase 2 homolog A (S. cerevisiae)	4.84	5.45	0.61
Gga.9355.1.S1_at	CZH5ORF43	chromosome Z open reading frame, human C5orf43	6.8	7.47	0.67
Gga.7164.1.S1_at	MCM4	minichromosome maintenance complex component 4	6.87	7.66	0.79
Gga.7221.1.S1_at		Gga.7221.1	6.78	8.57	1.79
Gga.7324.1.S1_at	ARFGAP3	ADP-ribosylation factor GTPase activating protein 3	0.98	2.86	1.88
Gga.7212.1.S1_at	LOC421447	epoxide hydrolase 1-like	7.71	8.49	0.78
Gga.7905.1.S1_at	PRC1	protein regulator of cytokinesis 1	4.96	7.52	2.57
Gga.7530.1.S1_at		Gga.7530.1	8.04	8.79	0.75
Gga.5854.1.S1_at	ENPP7	ectonucleotide pyrophosphatase/phosphodiesterase 7	3.97	4.74	0.76
Gga.2669.1.S1_at		Gga.2669.1	7.35	8.01	0.66
Gga.7182.1.S1_at		Gga.7182.1	7.29	8.14	0.85
Gga.7564.1.S1_at	LOC772106	UPF0691 protein C9orf116 homolog	7.07	7.99	0.91
Gga.8008.1.S1_at		Gga.8008.1	6.42	7.6	1.18
Gga.7706.1.S1_at		Gga.7706.1	3.94	4.67	0.73
Gga.5383.2.S1_at	PDCD2L	programmed cell death 2-like	4.02	4.72	0.7
Gga.6870.1.S1_at	FBXO39	F-box protein 39	2.94	5.06	2.12
Gga.6870.1.S1_s_at		Gga.6870.1	2.53	4.34	1.82
Gga.7281.1.S1_at	FBXL21	F-box and leucine-rich repeat protein 21	4.08	4.81	0.73
Gga.9409.1.S1_at		Gga.9409.1	4.69	5.55	0.86
Gga.9367.1.S1_at	TDRD3	tudor domain containing 3	5.14	5.74	0.6
Gga.6045.1.S1_at		Gga.6045.1	3.51	4.39	0.87
Gga.7419.1.S1_at		Gga.7419.1	5.92	6.63	0.71
Gga.9214.1.S1_at	KIF11	kinesin family member 11	4.14	5.94	1.81
Gga.1334.1.S1_at		Gga.1334.1	3.32	6.12	2.8
Gga.16647.1.S1_at	DNAI1	dynein, axonemal, intermediate chain 1	4.87	6.36	1.5
Gga.16174.1.S1_at	TMCC2	transmembrane and coiled-coil domain family 2	9.88	11.11	1.23
Gga.1994.1.S1_at	STIL	SCL/TAL1 interrupting locus	4.43	6	1.58
Gga.8467.1.S1_a_at	NCAPG	non-SMC condensin I complex, subunit G	4.29	6.49	2.2
Gga.9241.1.S1_at		Gga.9241.1	7.53	8.15	0.62
Gga.16621.1.S1_at	C17H9ORF171	chromosome 17 open reading frame, human C9orf171	4.31	4.92	0.61
Gga.15780.1.S1_at	WDR66	WD repeat domain 66	3.66	5.53	1.87
Gga.11604.2.S1_a_at	LOC100857970	zinc finger protein 36, C3H1 type-like 1-like	5.11	6.17	1.06
Gga.11602.1.S1_at		Gga.11602.1	3.23	6.19	2.96
Gga.9191.1.S1_at		Gga.9191.1	5.14	6.78	1.64
Gga.16608.1.S1_at		Gga.16608.1	5.22	5.89	0.67
Gga.15387.1.S1_at		Gga.15387.1	4.09	4.96	0.86
Gga.3505.1.S1_at	PTPRA	protein tyrosine phosphatase, receptor type, A	5.35	6.1	0.76
Gga.7207.1.S1_at		Gga.7207.1	3.82	4.52	0.7
Gga.8327.2.S1_at	FXR1	fragile X mental retardation, autosomal homolog 1	5.64	6.31	0.66
Gga.9160.2.S1_a_at	DNAJB6	DnaJ (Hsp40) homolog, subfamily B, member 6	7.35	7.97	0.62
Gga.2324.1.S1_s_at	LAP3	leucine aminopeptidase 3	7.14	7.81	0.66
Gga.2895.1.S1_a_at	RAD18	RAD18 homolog (S. cerevisiae)	5.34	5.96	0.63
Gga.5208.2.S1_x_at	UBQLN1	ubiquilin 1	7.31	8.19	0.88
Gga.1375.1.S1_at	SRP54	signal recognition particle 54kDa	4.9	5.65	0.75
Gga.2363.1.S1_at	NCAPD2	non-SMC condensin I complex, subunit D2	5.14	6.07	0.93
Gga.2316.1.S1_at		Gga.2316.1	8.38	9.05	0.67
Gga.9219.1.S1_at	MPHOSPH10	M-phase phosphoprotein 10 (U3 small nucleolar ribonucleoprotein)	6.67	7.37	0.71
Gga.2289.2.S1_a_at		Gga.2289.2	6.41	7.31	0.9
Gga.7410.1.S1_at		Gga.7410.1	6.81	8	1.2
Gga.3007.1.S1_at	LOC431656	probable phospholipid-transporting ATPase FetA-like	7.08	8.39	1.31
Gga.15791.2.S1_x_at	EIF1AY	eukaryotic translation initiation factor 1A, Y-linked	1.25	2.74	1.49
Gga.3062.2.S1_at	LOC423006	protein CASC5-like	3.71	6.01	2.3
Gga.2552.1.S1_at		Gga.2552.1	5.55	6.31	0.75
Gga.9393.1.S1_at	MLC1	megalencephalic leukoencephalopathy with subcortical cysts 1	8.76	9.39	0.63
Gga.3743.1.S1_at	TRIP13	thyroid hormone receptor interactor 13	5.02	5.86	0.84
Gga.16284.1.S1_at	LOC100857361	uncharacterized LOC100857361	8.36	9.94	1.58
Gga.9185.1.S1_at	NNT	nicotinamide nucleotide transhydrogenase	6.92	7.76	0.84
Gga.3145.2.S1_a_at	MSN	moesin	2.68	4.02	1.33
Gga.2708.1.S1_at	CLGN	calmegin	1.92	2.63	0.71
Gga.7672.2.S1_a_at	PPP6R3	protein phosphatase 6, regulatory subunit 3	7.16	7.79	0.63
Gga.5543.2.S1_at	UBE2K	ubiquitin-conjugating enzyme E2K	7.31	8.27	0.96
Gga.16106.1.S1_at	GRIA3	glutamate receptor, ionotropic, AMPA 3	3.61	4.49	0.87
Gga.8748.1.S1_s_at	FBXO22	F-box protein 22	4.15	4.82	0.67
Gga.8391.2.S1_at	FAM21A	family with sequence similarity 21, member A	3.28	4.09	0.81
Gga.9244.2.S1_a_at	TEKT4	tektin 4	5.69	6.41	0.72
Gga.2536.1.S1_at	RTN4R	reticulon 4 receptor	5.81	6.69	0.88
Gga.9195.1.S1_at		Gga.9195.1	7.71	8.31	0.61
Gga.2232.1.S1_at		Gga.2232.1	7.13	7.77	0.64
Gga.6299.2.S1_s_at	PRPSAP2	phosphoribosyl pyrophosphate synthetase-associated protein 2	4.49	5.1	0.61
Gga.4558.2.S1_s_at	MXD4	MAX dimerization protein 4	4.19	5.31	1.12
Gga.1025.1.S1_at	TNFAIP3	tumor necrosis factor, alpha-induced protein 3	5.59	6.36	0.77
Gga.8992.1.S1_at		Gga.8992.1	7.44	8.1	0.66
Gga.3820.3.S1_s_at	NASP	nuclear autoantigenic sperm protein (histone-binding)	5.18	6.23	1.05
Gga.16675.1.S1_at		Gga.16675.1	3.72	4.97	1.25
Gga.5221.2.S1_at	NUP98	nucleoporin 98kDa	5	5.68	0.68
Gga.4795.2.S1_a_at	KLHDC2	kelch domain containing 2	6.06	6.69	0.63
Gga.5900.3.S1_a_at	DNAJA4	DnaJ (Hsp40) homolog, subfamily A, member 4	8.94	10.12	1.18
Gga.2029.1.S1_at	BORA	bora, aurora kinase A activator	5.87	7.12	1.26
Gga.15424.1.S1_at	DCAF13	DDB1 and CUL4 associated factor 13	3.29	4.15	0.86
Gga.9363.2.S1_a_at		Gga.9363.2	4.22	5.11	0.89
Gga.1221.1.S1_at	WHSC1	Wolf-Hirschhorn syndrome candidate 1	3.7	4.31	0.61
Gga.1690.1.S1_at		Gga.1690.1	6.43	7.23	0.8
Gga.2964.2.S1_at	CCT6A	chaperonin containing TCP1, subunit 6A (zeta 1)	4.72	5.43	0.7
Gga.2077.1.S1_at	LOC425215	adenylate kinase isoenzyme 6	7.63	8.29	0.67
Gga.2006.1.S1_at	CD109	CD109 molecule	4.43	5.16	0.73
Gga.9362.2.S1_at	LOC423783	putative uncharacterized protein C10orf128-like	2.71	3.55	0.84
Gga.3228.1.S1_at	ANKRD32	ankyrin repeat domain 32	7.74	8.39	0.65
Gga.16468.1.S1_at	DPP6	dipeptidyl-peptidase 6	6.43	8.26	1.83
Gga.7763.2.S1_at	MYCBPAP	MYCBP associated protein	4.92	5.78	0.86
Gga.3242.2.S1_at	BCAS1	breast carcinoma amplified sequence 1 /// breast carcinoma-amplified sequence 1-like	4.88	5.77	0.88
Gga.15578.1.S1_a_at	FOXN4	forkhead box N4 /// forkhead box protein N4-like	5.93	8	2.07
Gga.9154.3.S1_x_at	PACS2	phosphofurin acidic cluster sorting protein 2	6.7	7.45	0.75
Gga.16555.1.S1_at		Gga.16555.1	6.07	7.65	1.58
Gga.2607.3.S1_at	LOC100857441	uncharacterized LOC100857441	3.89	4.69	0.79
Gga.8854.1.S1_at	ZBTB43	zinc finger and BTB domain containing 43	6.37	6.99	0.62
Gga.9179.1.S1_at	DAPK1	death-associated protein kinase 1	6.28	6.89	0.61
Gga.5681.2.S1_at	PDCD7	programmed cell death 7	4.24	4.93	0.69
Gga.5412.2.S1_at	LONP1	lon peptidase 1, mitochondrial	3.05	3.68	0.63
Gga.7447.2.S1_s_at	LOC772080	keratin, type I cytoskeletal 17-like	6.59	7.43	0.84
Gga.4485.2.S1_s_at	RPN2	ribophorin II	3.74	4.36	0.62
Gga.1481.1.S1_at	PRTG	protogenin	4.39	5.3	0.92
Gga.6938.1.S1_at		Gga.6938.1	7.76	8.68	0.92
Gga.3963.1.S1_at		Gga.3963.1	3.86	4.6	0.73
Gga.4370.2.S1_s_at	MCM6	minichromosome maintenance complex component 6	5.27	8.17	2.9
Gga.2449.3.S1_a_at	RANBP9	RAN binding protein 9	4.29	4.99	0.7
Gga.2302.2.S1_at	NVL	nuclear VCP-like	2.72	3.68	0.97
Gga.8295.1.S1_at	LOC100857376	uncharacterized LOC100857376	4.99	5.79	0.8
Gga.4485.3.S1_at	RPN2	ribophorin II	3.59	4.4	0.81
Gga.2141.2.S1_at	FAM172A	family with sequence similarity 172, member A	4.8	5.42	0.62
Gga.5190.2.S1_x_at	ELFN1	extracellular leucine-rich repeat and fibronectin type III domain containing 1	3.53	5.58	2.04
Gga.7647.2.S1_at		Gga.7647.2	3.11	3.85	0.74
Gga.3497.1.S1_at	FEM1C	fem-1 homolog c (C. elegans)	7.71	8.58	0.87
Gga.7913.2.S1_s_at	SHROOM3	shroom family member 3	4.09	4.83	0.74
Gga.8310.2.S1_s_at	C8H1ORF9	chromosome 8 open reading frame, human C1orf9	2.56	4.46	1.9
Gga.8559.3.S1_at	TADA1L	transcriptional adaptor 1 (HFI1 homolog, yeast)-like	1.71	3.47	1.76
Gga.6689.1.S1_at		Gga.6689.1	4.51	5.64	1.13
Gga.6791.1.A1_s_at	NFIB	nuclear factor I/B	6.87	7.49	0.62
Gga.6163.1.S1_at		Gga.6163.1	0.84	4.36	3.52
Gga.6736.1.S1_at	LOC100858588	poly(rC)-binding protein 4-like	5.68	6.43	0.74
Gga.6939.1.A1_at	DNAH9	dynein, axonemal, heavy chain 9	5.74	6.46	0.72
Gga.6794.1.A1_s_at		Gga.6794.1	5.44	6.84	1.4
Gga.15674.1.S1_at		Gga.15674.1	2.31	3.08	0.77
Gga.15402.1.S1_at		Gga.15402.1	6.4	7.52	1.12
Gga.1680.1.A1_at	FGFR2	fibroblast growth factor receptor 2	4.42	5.09	0.67
Gga.1577.1.A1_at		Gga.1577.1	5.95	6.66	0.7
Gga.9246.1.S1_at		Gga.9246.1	5.21	5.83	0.62
Gga.11555.1.S1_at		Gga.11555.1	3.77	4.82	1.05
Gga.11562.1.A1_at	CRELD2	cysteine-rich with EGF-like domains 2	3.25	4.46	1.21
Gga.15433.1.S1_x_at	CDC14B	CDC14 cell division cycle 14 homolog B (S. cerevisiae)	1.77	4.04	2.28
Gga.11526.1.S1_at		Gga.11526.1	4.04	4.72	0.68
Gga.4357.1.A1_at		Gga.4357.1	3.21	4.73	1.52
Gga.9255.1.S1_at		Gga.9255.1	3.4	4.86	1.45
Gga.9098.1.S1_at		Gga.9098.1	3.84	4.97	1.13

## Sheet: 48h vs 0h dn 0.6
Probe_Set	Gene_Symbol	Gene_Name	Log2 (Expression-0hr)	Log2 (Expression-48hr)	Log2 (fold change)
AF243438.CDS49.S1_s_at		AF243438.CDS49	4.49	3.75	-0.74
AF243438.CDS60.S1_s_at		AF243438.CDS60	6.24	5.21	-1.03
AF243438.CDS98.S1_s_at		AF243438.CDS98	4.07	3.34	-0.73
AY013303.CDS1.S1_s_at	LOC100859419	envelope glycoprotein gp95-like	9.42	7.99	-1.43
NC-001958.CDS9.S1_at		NC-001958.CDS9	3.05	1.56	-1.49
NC-002188.CDS19.S1_at		NC-002188.CDS19	3.28	0.68	-2.61
NC-002188.CDS162.S1_at		NC-002188.CDS162	3.62	2.09	-1.53
Gga.2551.2.S1_a_at	TF	transferrin (ovotransferrin)	5.01	4.11	-0.9
Gga.1171.1.S1_at	LY6E	lymphocyte antigen 6 complex, locus E	5.86	4.67	-1.19
Gga.9713.2.S1_a_at	HINTW	histidine triad nucleotide binding protein W /// histidine triad nucleotide-binding protein 1-like	11.51	10.79	-0.72
Gga.540.1.S1_at	MGP	matrix Gla protein	5.05	3.54	-1.51
Gga.739.1.S1_at	LCN8	lipocalin 8	7.68	6.63	-1.05
Gga.2913.1.S1_at	MBP	myelin basic protein	9.32	8.65	-0.66
Gga.1035.1.S1_at	TGM2	transglutaminase 2 (C polypeptide, protein-glutamine-gamma-glutamyltransferase)	6.3	5.58	-0.72
Gga.3986.2.S1_a_at	CA2	carbonic anhydrase II	7.2	6.24	-0.96
Gga.4422.2.S1_a_at	AK1	adenylate kinase 1	10.7	9.98	-0.72
Gga.1114.1.S1_at	CIP1	cdk inhibitor CIP1 (p21)	6.16	5.41	-0.75
Gga.2663.1.S1_at	FKBP9	FK506 binding protein 9, 63 kDa	10.63	10.01	-0.62
Gga.156.1.S1_at	NBL1	neuroblastoma, suppression of tumorigenicity 1	8.68	7.92	-0.76
Gga.3111.1.S1_at	CLDN5	claudin 5	6.69	5.68	-1.01
Gga.3111.1.S2_at	CLDN5	claudin 5	7.03	5.85	-1.18
Gga.4051.1.S1_at	CTGF	connective tissue growth factor	9.04	8.17	-0.87
Gga.4723.1.S1_at	LECT1	leukocyte cell derived chemotaxin 1	10.73	9.35	-1.38
Gga.137.1.S1_at	EDNRA	endothelin receptor type A	5.1	4.18	-0.92
Gga.4916.1.S1_s_at	PDCD4	programmed cell death 4 (neoplastic transformation inhibitor)	6.76	6.15	-0.6
Gga.8515.1.S1_at	LHFPL5	lipoma HMGIC fusion partner-like 5	8.47	7.78	-0.69
Gga.9513.1.S2_at	CXCL12	chemokine (C-X-C motif) ligand 12	8.7	8.07	-0.63
Gga.8774.1.S1_s_at	TNFSF10	tumor necrosis factor (ligand) superfamily, member 10	5.91	4.8	-1.11
Gga.8774.1.S2_s_at	TNFSF10	tumor necrosis factor (ligand) superfamily, member 10	8.34	7.05	-1.29
Gga.3330.1.S1_at	SPON1	spondin 1, extracellular matrix protein	4.37	3.57	-0.79
Gga.153.1.S2_at	ZIC1	Zic family member 1	6.44	5.31	-1.14
Gga.4988.1.S1_at	CALD1	caldesmon 1	10.24	9.63	-0.62
Gga.606.1.S1_at	KIT	v-kit Hardy-Zuckerman 4 feline sarcoma viral oncogene homolog	9.8	9.05	-0.76
Gga.2613.1.S1_s_at	SPARC	secreted protein, acidic, cysteine-rich (osteonectin)	8.98	8.29	-0.69
Gga.3652.1.S1_at	CLEC3B	C-type lectin domain family 3, member B	6.81	4.51	-2.3
Gga.4358.1.S1_at	KIF4A	kinesin family member 4A	7.23	6.37	-0.87
Gga.3351.1.S1_at	SNCG	synuclein, gamma (breast cancer-specific protein 1)	9.48	8.82	-0.66
Gga.4974.1.S1_at	VCAN	versican	5.44	4.06	-1.38
Gga.5111.1.S1_at	CCDC80	coiled-coil domain containing 80	8.13	7.14	-0.98
Gga.5171.1.S1_at	CDH5	cadherin 5, type 2 (vascular endothelium)	5.63	3.34	-2.29
Gga.8434.1.S1_at	IGFBP4	insulin-like growth factor binding protein 4	7.72	6.99	-0.73
Gga.3477.1.S2_at	FGFR2	fibroblast growth factor receptor 2	9.45	8.68	-0.77
Gga.2996.1.S2_at	ALDH1A2	aldehyde dehydrogenase 1 family, member A2	7.31	4.55	-2.76
Gga.3864.1.S1_at	PSEN1	presenilin 1	8.82	8.17	-0.64
Gga.13484.1.S1_at	IL15	interleukin 15	4.92	3.62	-1.29
Gga.3339.1.S1_at	ARSH	arylsulfatase family, member H	6.63	5.53	-1.1
Gga.2631.1.S1_at	NR0B1	nuclear receptor subfamily 0, group B, member 1	7.42	6.52	-0.9
Gga.4194.1.S1_at	OGN	osteoglycin	6.11	4.43	-1.68
Gga.2810.1.S1_at	PFKM	phosphofructokinase, muscle	6.81	5.74	-1.07
Gga.166.1.S1_at	FECH	ferrochelatase	4.1	3.29	-0.81
Gga.4109.1.S2_at	ABCB1LB	ATP-binding cassette, sub-family B (MDR/TAP), member 1-like B	4	3	-0.99
Gga.31.1.S1_at	CENPI	centromere protein I	6.09	5.11	-0.98
Gga.1845.1.S1_at	SPINW	spindlin 1	7.17	6.35	-0.83
Gga.1899.1.S1_a_at	NES	nestin	4.59	3.74	-0.86
Gga.144.1.S1_at	ENTPD8	ectonucleoside triphosphate diphosphohydrolase 8	4.58	3.91	-0.67
Gga.11873.2.S1_a_at	TNMD	tenomodulin	7.49	5.1	-2.39
Gga.3673.1.S2_at	LDB2	LIM domain binding 2	5.25	3.72	-1.53
Gga.1747.2.S1_a_at	CASP1	caspase 1, apoptosis-related cysteine peptidase	7.7	7	-0.7
Gga.1906.1.S2_at	CRISPLD1	cysteine-rich secretory protein LCCL domain containing 1	6.66	5.86	-0.8
Gga.2805.1.S1_at	COCH	coagulation factor C homolog, cochlin (Limulus polyphemus)	7.58	5.54	-2.04
Gga.3973.1.S1_at	TWIST1	twist homolog 1 (Drosophila)	5.37	3.64	-1.73
Gga.408.1.S1_at	RPE65	retinal pigment epithelium-specific protein 65kDa	8.62	7.37	-1.25
Gga.603.1.S1_at	OCLN	occludin	3.49	2.87	-0.62
Gga.16038.1.S1_at	ADIPOQ	adiponectin, C1Q and collagen domain containing	4.78	3.82	-0.96
Gga.3416.4.S1_a_at	HESX1	HESX homeobox 1	5.49	4.46	-1.03
Gga.846.1.S1_at	IL1R1	interleukin 1 receptor, type I	6.34	5.66	-0.67
Gga.283.1.S1_at	CHRNA9	cholinergic receptor, nicotinic, alpha 9	7.81	6.66	-1.15
Gga.2640.1.S1_at	CFC1B	cripto, FRL-1, cryptic family 1B	4.95	4.2	-0.74
Gga.3225.1.S1_at	MYH11	myosin, heavy chain 11, smooth muscle	10.81	9.89	-0.92
Gga.4965.1.S1_at	COL12A1	collagen, type XII, alpha 1	8.39	7.35	-1.04
Gga.1918.1.S1_at	LMBR1	limb region 1 homolog (mouse)	8.11	7.36	-0.76
Gga.51.1.S1_at	BCHE	butyrylcholinesterase	6.46	5.77	-0.7
Gga.3696.1.S1_at	SOX11	SRY (sex determining region Y)-box 11	7.1	6.43	-0.68
Gga.3665.1.S2_at	CDH20	cadherin 20, type 2	5.97	5.15	-0.82
Gga.4000.1.S1_at	CHRNA7	cholinergic receptor, nicotinic, alpha 7 (neuronal)	8.94	7.52	-1.42
Gga.654.1.S1_at	RET	ret proto-oncogene	5.95	5.08	-0.87
Gga.669.1.S1_at	LOC100857418	hepatocyte growth factor receptor-like /// hepatocyte growth factor receptor-like /// met proto-oncogene (hepatocyte growth factor receptor)	5.2	4.42	-0.79
Gga.15675.1.S1_at	VKORC1	vitamin K epoxide reductase complex, subunit 1	5.15	4.19	-0.96
Gga.399.1.S1_at	TECTA	tectorin alpha	6.46	5.77	-0.68
GgaAffx.21650.1.S1_at		GgaAffx.21650.1	6.07	5.41	-0.66
Gga.243.3.S1_a_at	NTM	neurotrimin	4.91	4.29	-0.62
GgaAffx.21811.1.S1_s_at	SLC24A2	solute carrier family 24 (sodium/potassium/calcium exchanger), member 2	5.65	4.28	-1.38
GgaAffx.20159.1.S1_at		GgaAffx.20159.1	5.6	4.33	-1.27
GgaAffx.21787.1.S1_s_at	BETA3	bHLH transcription factor beta3	6.45	4.66	-1.8
GgaAffx.20998.1.S1_s_at	PASK	PAS domain containing serine/threonine kinase	4.38	3.45	-0.93
GgaAffx.20680.1.S1_s_at	SCN2A	sodium channel, voltage-gated, type II, alpha subunit	6.88	6.26	-0.62
GgaAffx.20433.1.S1_at	MBOAT2	membrane bound O-acyltransferase domain containing 2	6.63	5.95	-0.67
GgaAffx.20614.1.S1_at		GgaAffx.20614.1	6.3	5.47	-0.83
GgaAffx.21078.1.S1_at		GgaAffx.21078.1	7.85	7.13	-0.73
GgaAffx.21640.1.S1_s_at	TMEM229B	transmembrane protein 229B	10.2	9.56	-0.63
GgaAffx.20909.1.S1_at		GgaAffx.20909.1	4.88	4.22	-0.66
GgaAffx.21342.1.S1_at		GgaAffx.21342.1	8.03	7.07	-0.96
GgaAffx.20666.1.S1_at		GgaAffx.20666.1	5.67	4.93	-0.74
GgaAffx.20643.1.S1_at	OLFML2B	olfactomedin-like 2B	9.02	8.41	-0.6
GgaAffx.20432.1.S1_at	GALNT9	UDP-N-acetyl-alpha-D-galactosamine:polypeptide N-acetylgalactosaminyltransferase 9 (GalNAc-T9)	4.75	4.05	-0.71
GgaAffx.20606.1.S1_s_at	TACC2	transforming, acidic coiled-coil containing protein 2	4.54	3.64	-0.9
GgaAffx.21598.1.S1_s_at		GgaAffx.21598.1	6.79	5.91	-0.87
GgaAffx.20160.1.S1_at	HEBP2	heme binding protein 2	5.81	5	-0.81
GgaAffx.20341.1.S1_s_at	EMC1	ER membrane protein complex subunit 1	5.97	5.1	-0.87
Gga.6027.1.S1_s_at	SUCLG1	succinate-CoA ligase, alpha subunit	8.19	7.46	-0.73
GgaAffx.20471.1.S1_at	WDR96	WD repeat domain 96	9.9	8.91	-0.99
GgaAffx.20447.1.S1_at		GgaAffx.20447.1	4.35	3.19	-1.16
GgaAffx.20259.1.S1_at		GgaAffx.20259.1	6.09	5.3	-0.79
GgaAffx.21369.1.S1_at	HNRPDL	heterogeneous nuclear ribonucleoprotein D-like	8.47	7.75	-0.72
GgaAffx.21413.1.S1_s_at	ZBTB16	zinc finger and BTB domain containing 16	7.92	5.87	-2.05
GgaAffx.21053.1.S1_at	BCOR	BCL6 corepressor	5	4.17	-0.83
GgaAffx.20377.1.S1_at		GgaAffx.20377.1	6.67	5.97	-0.7
GgaAffx.20471.2.A1_at		GgaAffx.20471.2	6.23	5.58	-0.65
GgaAffx.21265.1.S1_at	LOC771108	uncharacterized LOC771108	3.96	3.34	-0.62
GgaAffx.21349.1.S1_s_at	NIPA1	non imprinted in Prader-Willi/Angelman syndrome 1	8.33	7.49	-0.84
GgaAffx.21412.1.S1_at		GgaAffx.21412.1	6.2	5.41	-0.79
GgaAffx.20265.1.S1_at		GgaAffx.20265.1	7.73	6.73	-1
GgaAffx.20695.1.S1_at		GgaAffx.20695.1	7.9	7.03	-0.87
GgaAffx.20208.1.S1_at		GgaAffx.20208.1	5.22	4.61	-0.61
GgaAffx.21212.1.S1_s_at	TRIL	TLR4 interactor with leucine-rich repeats	5.88	5.24	-0.65
GgaAffx.20722.1.S1_at		GgaAffx.20722.1	7.68	7.07	-0.61
GgaAffx.21719.1.S1_s_at		GgaAffx.21719.1	4.04	2.17	-1.87
Gga.1657.1.S1_s_at	LOC100858792	rhombotin-1-like	8.15	7.39	-0.76
GgaAffx.20659.1.S1_at		GgaAffx.20659.1	4.73	3.97	-0.76
GgaAffx.20238.1.S1_at	PRPSAP1	phosphoribosyl pyrophosphate synthetase-associated protein 1	8.46	7.46	-0.99
GgaAffx.20188.1.S1_at	LOC422929	histamine H2 receptor-like	8.18	7.09	-1.08
Gga.2533.1.S1_s_at	GSTA3	glutathione S-transferase alpha 3	6.64	5.5	-1.14
GgaAffx.21359.1.S1_at	LOC418249	uncharacterized LOC418249	7.74	7.14	-0.61
GgaAffx.20558.1.S1_at		GgaAffx.20558.1	9.03	7.69	-1.34
GgaAffx.12757.1.S1_s_at	RGL1	ral guanine nucleotide dissociation stimulator-like 1	7.01	6.15	-0.86
GgaAffx.20173.1.S1_s_at	TBC1D9	TBC1 domain family, member 9 (with GRAM domain)	8.17	7.36	-0.82
GgaAffx.21290.1.S1_at	DDX50	DEAD (Asp-Glu-Ala-Asp) box polypeptide 50	5.34	3.92	-1.42
GgaAffx.20811.1.S1_at		GgaAffx.20811.1	7.22	6.32	-0.9
GgaAffx.21365.1.S1_s_at	ABHD12	abhydrolase domain containing 12	5.69	4.73	-0.96
GgaAffx.21534.1.S1_s_at	LOC417962	uncharacterized LOC417962	8.84	6.63	-2.2
GgaAffx.21720.1.S1_at	OC90	otoconin 90	6.02	4.98	-1.04
GgaAffx.21720.1.S1_s_at	OC90	otoconin 90	5.94	4.18	-1.76
GgaAffx.21221.1.S1_at	GGT7	gamma-glutamyltransferase 7	10.4	9.24	-1.16
Gga.16099.1.S1_s_at		Gga.16099.1	4.73	3.97	-0.77
GgaAffx.21834.1.S1_s_at	CCK	cholecystokinin	10.28	9.59	-0.7
Gga.11378.1.S1_s_at	PMP2	peripheral myelin protein 2	8.12	6.49	-1.63
GgaAffx.20754.1.S1_at		GgaAffx.20754.1	6.27	5.55	-0.72
Gga.4856.1.S1_s_at	PMP22	peripheral myelin protein 22	7.82	7.13	-0.69
Gga.1796.1.S1_s_at	PLEKHB1	pleckstrin homology domain containing, family B (evectins) member 1	9.23	8.58	-0.64
Gga.4981.1.S1_s_at	HBG2	hemoglobin, gamma G	9.63	8.57	-1.06
Gga.3802.1.S1_s_at	PDIA3	protein disulfide isomerase family A, member 3	9.86	9.25	-0.61
Gga.2039.1.S1_at	HMOX1	heme oxygenase (decycling) 1	5.42	4.3	-1.12
Gga.2163.1.S1_at	MAPK1	mitogen-activated protein kinase 1	4.27	3.6	-0.68
Gga.8541.1.S1_at	TNKS	tankyrase, TRF1-interacting ankyrin-related ADP-ribose polymerase	7.34	6.68	-0.66
Gga.693.1.S1_at	CSRP1	cysteine and glycine-rich protein 1	5.98	5.32	-0.65
Gga.4675.1.S2_at	SDC2	syndecan 2	10.36	9.58	-0.79
Gga.4675.1.S1_at	CPQ	carboxypeptidase Q /// syndecan 2	9.5	8.74	-0.76
Gga.595.1.S1_at	NELL2	NEL-like 2	9.96	9.35	-0.61
Gga.1712.2.S1_a_at	ATP6V1A	ATPase, H+ transporting, lysosomal 70kDa, V1 subunit A	8.11	7.32	-0.78
Gga.3583.1.S1_at	EPYC	epiphycan	7.17	5.22	-1.95
Gga.42.1.S1_at	PCDH10	protocadherin 10	6.7	5.88	-0.82
Gga.3334.1.S1_at	CDH4	cadherin 4, type 1, R-cadherin (retinal)	7.53	6.75	-0.78
Gga.3253.1.S1_at	CDH10	cadherin 10, type 2 (T2-cadherin)	4.32	3.66	-0.66
Gga.633.1.S1_at	EPHB6	EPH receptor B6	7.52	6.89	-0.63
Gga.633.1.S2_at	EPHB6	EPH receptor B6	3.33	1.39	-1.94
Gga.72.1.S1_at	CAPN3	calpain 3, (p94)	7.79	6.7	-1.09
Gga.11409.1.S1_at	ADCYAP1	adenylate cyclase activating polypeptide 1 (pituitary)	5.48	4.09	-1.39
Gga.2909.1.S1_a_at	HBAA	hemoglobin, alpha 1 /// hemoglobin subunit alpha-A-like	9.64	8.33	-1.31
Gga.2909.1.S1_at	HBAA	hemoglobin, alpha 1 /// hemoglobin subunit alpha-A-like	8.67	7.15	-1.52
Gga.2902.1.S1_a_at	HBAD	alpha-D-globin /// hemoglobin subunit alpha-D-like	5.62	5.02	-0.6
Gga.3109.1.A1_s_at	SEPP1	selenoprotein P, plasma, 1	8.6	7.8	-0.79
Gga.6277.1.S1_at	C8ORF4	chromosome 22 open reading frame, human C8orf4	7.91	5.77	-2.14
Gga.4590.1.S1_s_at	LOC422090	uncharacterized LOC422090	8.83	8.2	-0.63
Gga.5360.2.S1_a_at	TSC22D3	TSC22 domain family, member 3	6.41	5.73	-0.69
Gga.6322.1.S1_a_at	LOC100857946	uncharacterized LOC100857946	8.63	8.03	-0.6
Gga.8347.1.S1_at	TUBAL3	tubulin, alpha-like 3	9.12	8.44	-0.67
Gga.7900.2.S1_a_at	FIBIN	fin bud initiation factor homolog (zebrafish)	6.51	5.7	-0.81
Gga.5640.1.S1_at	PRSS23	protease, serine, 23	10.5	9.69	-0.82
Gga.8029.1.S1_at		Gga.8029.1	6.41	5.8	-0.61
Gga.1791.1.S1_at		Gga.1791.1	10.71	9.28	-1.44
Gga.6141.1.S1_at	IGSF21	immunoglobin superfamily, member 21	7	6.33	-0.67
Gga.8436.2.S1_a_at		Gga.8436.2	11.72	10.78	-0.94
Gga.1166.1.S1_at	SERPIND1	serpin peptidase inhibitor, clade D (heparin cofactor), member 1	5.67	4.27	-1.4
Gga.8241.1.S1_at	TCF21	transcription factor 21	5.65	3.58	-2.07
Gga.3078.1.S1_at	LOC430910	transcription factor BTF3-like	9.54	8.42	-1.12
Gga.2807.1.S1_at	ATP2A3	ATPase, Ca++ transporting, ubiquitous	10.45	9.62	-0.83
Gga.4078.1.S1_at	LUM	lumican	9.04	5.59	-3.46
Gga.7792.1.S1_s_at	ACSBG2	acyl-CoA synthetase bubblegum family member 2	9.75	9.15	-0.6
Gga.3249.1.S1_at	GLT25D2	glycosyltransferase 25 domain containing 2	6.38	5.78	-0.6
Gga.3095.1.S1_a_at	PLBD1	phospholipase B domain containing 1	9.67	8.33	-1.34
Gga.7661.1.S1_at		Gga.7661.1	8.63	7.88	-0.74
Gga.5544.1.S1_at	LOC395100	cryptochrome 4	5.02	4.16	-0.86
Gga.7573.1.S1_at	TTYH2	tweety homolog 2 (Drosophila)	9.9	9.28	-0.61
Gga.5879.1.S1_at	PDGFD	platelet derived growth factor D	8.78	7.88	-0.9
Gga.8714.1.S1_at		Gga.8714.1	5.88	5.16	-0.72
Gga.5130.1.S1_at	F8	coagulation factor VIII, procoagulant component	2.37	0.88	-1.49
Gga.4990.1.S1_at	COL9A1	collagen, type IX, alpha 1	10.51	9.51	-1
Gga.9293.1.S1_at	FN1	fibronectin 1	8.97	7.08	-1.89
Gga.5666.2.S1_a_at	G0S2	G0/G1switch 2	10.13	9.06	-1.07
Gga.8460.1.S1_s_at	GCAT	glycine C-acetyltransferase	6.44	5.79	-0.65
Gga.2441.1.S1_at	CCK	cholecystokinin	7.97	7.24	-0.74
Gga.1719.1.S1_at	DCN	decorin	10.09	7.11	-2.98
Gga.2073.1.S1_at	COL1A1	collagen, type I, alpha 1	9.93	7.86	-2.07
Gga.1064.1.S1_at	COX7A2	cytochrome c oxidase subunit VIIa polypeptide 2 (liver)	5.18	4.55	-0.63
GgaAffx.12272.1.S1_s_at	PCSK7	proprotein convertase subtilisin/kexin type 7	4.84	4.02	-0.81
Gga.3296.1.S1_at		Gga.3296.1	7.06	6.25	-0.8
Gga.5871.1.S1_a_at	BAP1	BRCA1 associated protein-1 (ubiquitin carboxy-terminal hydrolase)	8.11	7.1	-1.01
Gga.3104.1.S1_at	COL4A2	collagen, type IV, alpha 2	8.96	8.11	-0.85
Gga.13294.1.S1_at		Gga.13294.1	6.52	5.51	-1.01
Gga.4115.1.S1_at	ADH1C	alcohol dehydrogenase 1C (class I), gamma polypeptide	4.68	4	-0.68
Gga.8030.1.S1_at	TFPI2	tissue factor pathway inhibitor 2	8.57	5.77	-2.79
Gga.7809.1.S1_at	LOC771069	C-factor-like	11.85	11.24	-0.61
Gga.1710.1.S1_at		Gga.1710.1	6.85	5.67	-1.18
Gga.3751.1.S1_at	RYK	receptor-like tyrosine kinase	5.14	4.53	-0.61
Gga.7779.1.S1_s_at		Gga.7779.1	7.11	6.49	-0.61
Gga.16253.1.S1_at	WWP2	WW domain containing E3 ubiquitin protein ligase 2	3.81	1.79	-2.02
Gga.19409.1.S1_s_at	COL4A2	collagen, type IV, alpha 2	7.07	6.18	-0.9
Gga.7492.2.S1_a_at	RASL11B	RAS-like, family 11, member B	6.46	5.81	-0.65
Gga.7309.1.S1_at	LOC431003	E3 ubiquitin-protein ligase KCMF1-like	6.14	5.52	-0.63
Gga.2266.1.S1_at	KIAA1429	KIAA1429	4.68	3.93	-0.75
Gga.5710.1.S1_a_at	HTRA3	HtrA serine peptidase 3	8.2	7.01	-1.19
Gga.1081.1.S1_at	PAPSS2	3'-phosphoadenosine 5'-phosphosulfate synthase 2	9.97	9.16	-0.81
Gga.6424.1.S1_s_at		Gga.6424.1	5.97	5.3	-0.67
Gga.14888.1.S1_at		Gga.14888.1	5.44	4.83	-0.61
Gga.558.1.S1_at		Gga.558.1	9.78	8.95	-0.83
Gga.1330.1.S1_s_at		Gga.1330.1	7.39	6.75	-0.63
Gga.12028.1.S1_a_at	TOP3A	topoisomerase (DNA) III alpha	6.8	6.1	-0.7
Gga.9003.1.S1_at		Gga.9003.1	6.13	5.48	-0.65
Gga.2309.1.S1_at	DNAJC9	DnaJ (Hsp40) homolog, subfamily C, member 9	6.93	6.3	-0.63
Gga.3115.1.S1_at	CXCL12	chemokine (C-X-C motif) ligand 12	6.02	5.36	-0.65
Gga.14171.1.S1_at		Gga.14171.1	9.25	8.61	-0.64
GgaAffx.11973.1.S1_s_at	GIF	gastric intrinsic factor (vitamin B synthesis)	9.32	6.81	-2.51
Gga.1149.1.S1_at		Gga.1149.1	9.32	8.56	-0.76
Gga.19070.1.S1_s_at		Gga.19070.1	9.85	9.1	-0.75
Gga.11946.1.S1_at	ACBD7	acyl-CoA binding domain containing 7	5.95	5.07	-0.88
Gga.1752.1.S1_at		Gga.1752.1	4.29	2.15	-2.14
Gga.4138.2.S1_at	EIF4G2	eukaryotic translation initiation factor 4 gamma, 2	5.47	4.86	-0.6
Gga.7753.1.S1_at	DDX19B	DEAD (Asp-Glu-Ala-Asp) box polypeptide 19B	4.14	3.04	-1.1
Gga.3562.1.S1_at	COL11A1	collagen, type XI, alpha 1	10.64	10.02	-0.62
Gga.19447.1.S1_at	LOC100859419	envelope glycoprotein gp95-like	10.56	9.08	-1.49
Gga.13105.1.S1_at	ITM2C	integral membrane protein 2C	11.44	10.47	-0.96
Gga.17359.1.S1_at	LOC422895	uncharacterized LOC422895	8.7	8	-0.69
Gga.8743.1.S1_at	ADIPOR1	adiponectin receptor 1	8.79	8.02	-0.77
Gga.16252.1.S1_at	RCBTB1	regulator of chromosome condensation (RCC1) and BTB (POZ) domain containing protein 1	10.38	9.73	-0.65
Gga.4567.3.S1_a_at	ATP5J2	ATP synthase, H+ transporting, mitochondrial Fo complex, subunit F2	6.16	5.56	-0.6
Gga.15754.1.S1_at	AMD1	adenosylmethionine decarboxylase 1	8.12	7.51	-0.61
Gga.1128.2.S1_a_at	SOD3	superoxide dismutase 3, extracellular	7.36	6.45	-0.9
Gga.16553.1.S1_at	CD81	CD81 molecule	9.34	8.63	-0.71
Gga.1776.1.S1_at	NID1	nidogen 1	8.18	6.42	-1.76
Gga.2674.2.S1_a_at	FAM69B	family with sequence similarity 69, member B	5.6	4.79	-0.81
Gga.4320.1.S1_a_at		Gga.4320.1	7.37	6.59	-0.78
GgaAffx.12062.1.S1_s_at	FLI1	Friend leukemia virus integration 1	6.05	3.43	-2.62
Gga.19450.1.S1_at	SPON1	spondin 1, extracellular matrix protein	7.23	6.42	-0.81
GgaAffx.22999.1.S1_s_at	COL1A2	collagen, type I, alpha 2	8.37	5.97	-2.4
Gga.13268.1.S1_at		Gga.13268.1	6.8	5.9	-0.9
Gga.19202.1.S1_at		Gga.19202.1	9	7.88	-1.12
Gga.12601.1.S1_at	EXOSC1	exosome component 1	6.35	5.42	-0.93
Gga.12266.1.S1_at	FABP3	fatty acid binding protein 3, muscle and heart (mammary-derived growth inhibitor)	9.53	8.12	-1.41
Gga.4841.2.S1_a_at		Gga.4841.2	7.6	6.96	-0.64
Gga.8864.1.S1_s_at	AMD1	adenosylmethionine decarboxylase 1	9.27	8.2	-1.07
Gga.11914.1.S1_at	WAPAL	wings apart-like homolog (Drosophila)	10.01	9.29	-0.73
Gga.16105.1.S1_at		Gga.16105.1	4.55	3.86	-0.69
Gga.4096.3.S1_a_at	PVALB	parvalbumin	4.55	3.6	-0.95
Gga.9675.1.S1_at	PDGFD	platelet derived growth factor D	6.46	4.9	-1.56
Gga.17674.1.S1_at	BLVRA	biliverdin reductase A	5.52	4.82	-0.7
Gga.9168.1.S1_at	S100B	S100 calcium binding protein B	6.17	5.37	-0.8
Gga.16836.1.S1_at		Gga.16836.1	9.04	7.05	-1.99
Gga.9949.1.S1_at	NSDHL	NAD(P) dependent steroid dehydrogenase-like	9.11	8.29	-0.82
Gga.13342.1.S1_at	TST	thiosulfate sulfurtransferase (rhodanese)	4.13	3.27	-0.86
Gga.11969.1.S1_at	CYTL1	cytokine-like 1	6.26	5.26	-0.99
Gga.16260.1.S1_at		Gga.16260.1	5.5	4.85	-0.64
Gga.13384.1.S1_at		Gga.13384.1	5.23	3.35	-1.88
Gga.12306.1.S1_at	NARFL	nuclear prelamin A recognition factor-like	4.5	3.74	-0.77
Gga.11242.1.S1_at	HES5	hairy and enhancer of split 5 (Drosophila)	9.57	8.03	-1.54
Gga.17025.1.S1_at	GPM6B	glycoprotein M6B	4.55	3.58	-0.97
Gga.3108.1.S1_at	FHL2	four and a half LIM domains 2	7.98	6.25	-1.73
Gga.18984.1.S1_at	PDGFRA	platelet-derived growth factor receptor, alpha polypeptide	7.29	3.81	-3.48
Gga.19077.1.S1_at		Gga.19077.1	9.76	9.14	-0.61
Gga.17163.1.S1_at		Gga.17163.1	9.08	8.36	-0.72
Gga.1615.1.S1_at	TMTC1	transmembrane and tetratricopeptide repeat containing 1	10.45	9.81	-0.64
Gga.12406.1.S1_at	SLC16A10	solute carrier family 16, member 10 (aromatic amino acid transporter)	7.11	6.43	-0.69
Gga.12237.1.S1_at	STX18	syntaxin 18	4.69	3.8	-0.89
Gga.19049.1.S1_at	IL18	interleukin 18 (interferon-gamma-inducing factor)	4.32	3.54	-0.78
Gga.19447.2.S1_s_at	LOC100859544	uncharacterized LOC100859544	4.74	4.01	-0.74
Gga.12111.1.S1_at	ANGPTL1	angiopoietin-like 1	9.95	9.26	-0.69
Gga.9984.1.S1_s_at	NBR1	neighbor of BRCA1 gene 1	7.24	6.58	-0.66
Gga.16046.1.S1_at		Gga.16046.1	6.96	6.31	-0.65
Gga.16962.1.S1_at	PIWIL1	piwi-like 1 (Drosophila)	8.86	8.21	-0.65
Gga.13063.1.S1_at		Gga.13063.1	8.76	8.12	-0.63
Gga.9791.1.S1_at		Gga.9791.1	6.48	5.83	-0.64
Gga.12171.1.S1_s_at	DDX24	DEAD (Asp-Glu-Ala-Asp) box polypeptide 24	4.47	3.49	-0.99
Gga.12339.1.S1_at	HNMT	histamine N-methyltransferase	4.16	2.04	-2.12
Gga.16683.1.S1_at		Gga.16683.1	8.62	8.01	-0.61
Gga.9617.1.S1_at	PRR5	proline rich 5 (renal)	9.96	8.89	-1.06
Gga.17394.1.S1_at		Gga.17394.1	10.75	9.77	-0.99
Gga.12634.1.S1_at	AGPAT5	1-acylglycerol-3-phosphate O-acyltransferase 5 (lysophosphatidic acid acyltransferase, epsilon)	7.19	6.58	-0.6
Gga.2573.1.S1_at	NRIP3	nuclear receptor interacting protein 3	8.91	7.52	-1.39
Gga.16799.1.S1_s_at		Gga.16799.1	7.06	5.41	-1.65
Gga.12978.1.S1_at	C1QTNF6	C1q and tumor necrosis factor related protein 6	6.44	5.64	-0.8
Gga.1939.1.S1_at	EMP1	epithelial membrane protein 1	9.65	8.62	-1.03
Gga.13006.1.S1_at	LOC100858914	uncharacterized LOC100858914	6.1	5.06	-1.04
Gga.11941.1.S1_at	AK5	adenylate kinase 5	4.63	3.92	-0.71
Gga.8806.1.S1_at	POFUT2	protein O-fucosyltransferase 2	9.46	8.86	-0.6
Gga.16916.1.S1_at	GLA	galactosidase, alpha	5.01	4.03	-0.98
Gga.9731.1.S1_at	SPON2	spondin 2, extracellular matrix protein	4.27	1.65	-2.62
Gga.17069.1.S1_s_at	SERTAD2	SERTA domain containing 2	6.17	5.28	-0.89
Gga.4950.1.S1_at	NOTCH2	notch 2	8.82	8.02	-0.8
Gga.5710.2.S1_a_at	HTRA3	HtrA serine peptidase 3	8.4	7.07	-1.34
Gga.4879.1.S1_at	BMP7	bone morphogenetic protein 7	4.64	3.54	-1.1
Gga.14013.1.S1_at		Gga.14013.1	5.36	4.43	-0.93
Gga.14013.1.S1_s_at		Gga.14013.1	7.27	6.66	-0.61
Gga.15923.1.S1_at		Gga.15923.1	9.58	8.98	-0.61
Gga.18560.1.S1_at		Gga.18560.1	8.12	7.27	-0.85
Gga.16155.1.S1_at		Gga.16155.1	9.33	8.32	-1
Gga.17043.1.S1_at		Gga.17043.1	7.09	6.47	-0.62
Gga.19449.1.S1_at		Gga.19449.1	10.06	8.92	-1.14
Gga.14263.1.S1_at		Gga.14263.1	5.4	4.43	-0.96
Gga.15310.1.S1_at		Gga.15310.1	6.08	5.47	-0.61
Gga.4785.2.S1_at	NIT2	nitrilase family, member 2	6.88	6.25	-0.64
Gga.9470.2.S1_at	RPLP2	ribosomal protein, large, P2	4.01	3.02	-0.98
Gga.19200.1.S1_at		Gga.19200.1	10.61	9.48	-1.12
Gga.12441.1.S1_at	RFTN2	raftlin family member 2	6.61	5.95	-0.66
Gga.2942.2.S1_at	LAMP2	lysosomal-associated membrane protein 2	8.31	7.58	-0.73
GgaAffx.22486.4.S1_s_at	SRPK2	SRSF protein kinase 2	10.64	10	-0.64
Gga.18991.1.S1_at		Gga.18991.1	3.76	1.88	-1.89
Gga.12383.1.S1_at	CRHBP	corticotropin releasing hormone binding protein /// corticotropin-releasing factor-binding protein-like	5.71	3.75	-1.97
Gga.9606.1.S1_at	TCF7L2	transcription factor 7-like 2 (T-cell specific, HMG-box)	4.74	3.43	-1.31
Gga.15364.1.S1_at		Gga.15364.1	4.27	2.87	-1.4
Gga.10727.1.S1_s_at	PAPSS1	3'-phosphoadenosine 5'-phosphosulfate synthase 1	7.78	7.09	-0.7
Gga.19150.1.S1_s_at	CRYBG3	beta-gamma crystallin domain containing 3	5.79	5.15	-0.63
Gga.19142.1.S1_at		Gga.19142.1	4.22	3.16	-1.06
Gga.16032.1.A1_at		Gga.16032.1	9.13	8.49	-0.64
Gga.14381.1.S1_a_at	LOC769848	uncharacterized LOC769848	8.29	7.27	-1.01
Gga.10310.1.S1_at	ZNF462	zinc finger protein 462	4.67	3.48	-1.19
Gga.18594.1.S1_at	C18H17ORF67	chromosome 18 open reading frame, human C17orf67	7.33	6.02	-1.31
Gga.15699.1.S1_at	TNPO3	transportin 3	4.88	4.2	-0.68
Gga.7938.2.S1_a_at	MMD2	monocyte to macrophage differentiation-associated 2	5.57	4.7	-0.88
Gga.4900.5.S1_at		Gga.4900.5	7.61	6.45	-1.16
Gga.10913.1.S1_at	ATP5G1	ATP synthase, H+ transporting, mitochondrial Fo complex, subunit C1 (subunit 9)	7.05	6.25	-0.81
Gga.12409.1.S1_at	LOC100858846	uncharacterized LOC100858846	6.87	5.39	-1.48
Gga.12409.1.S1_s_at	LOC100858846	uncharacterized LOC100858846	6.88	4.85	-2.03
Gga.13434.1.S1_at	HACL1	2-hydroxyacyl-CoA lyase 1	4.2	3.22	-0.98
Gga.9667.1.S1_s_at	CHODL	chondrolectin	4.32	3	-1.32
Gga.18215.1.S1_at		Gga.18215.1	4.91	4.29	-0.62
Gga.13240.1.S1_at		Gga.13240.1	8.3	7.67	-0.63
Gga.15102.1.S1_at		Gga.15102.1	9.39	8.67	-0.72
Gga.12155.1.S1_at	CSGALNACT1	chondroitin sulfate N-acetylgalactosaminyltransferase 1	6.78	6.01	-0.77
Gga.10496.1.S1_at	FAM102A	family with sequence similarity 102, member A	4.72	3.25	-1.47
Gga.17103.1.S1_at		Gga.17103.1	6.65	6	-0.65
Gga.10351.1.S1_s_at	C11H19ORF12	chromosome 11 open reading frame, human C19orf12 /// chromosome 11 open reading frame, human C19orf12-like	6.14	5.51	-0.62
Gga.13349.1.S1_at		Gga.13349.1	5.64	5.02	-0.62
Gga.15021.1.S1_at	PLN	phospholamban	7.59	4.68	-2.92
Gga.12192.1.S1_at	OSMR	oncostatin M receptor	4.35	3.31	-1.04
Gga.9941.1.S1_s_at	THSD7A	thrombospondin, type I, domain containing 7A	7.59	6.12	-1.46
Gga.939.1.S1_at	LOC423849	prominin 1-like	6.95	6.3	-0.66
Gga.11619.1.S1_at	DEPDC1	DEP domain containing 1	7.35	6.15	-1.2
Gga.2470.1.S1_at		Gga.2470.1	6.21	5.53	-0.67
Gga.13535.1.S1_at		Gga.13535.1	11.12	10.31	-0.81
Gga.8463.1.S1_s_at	LOC374195	chromodomain helicase DNA binding protein 1	8.8	7.45	-1.35
Gga.14857.1.S1_at	ATP5C1	ATP synthase, H+ transporting, mitochondrial F1 complex, gamma polypeptide 1	7.54	6.94	-0.6
Gga.14250.1.S1_at		Gga.14250.1	10.73	9.97	-0.75
Gga.12623.2.S1_a_at	FGL1	fibrinogen-like 1	6.37	5.66	-0.71
Gga.14928.1.S1_at		Gga.14928.1	6.32	5.58	-0.75
Gga.16813.1.S1_at	KCNMB2	potassium large conductance calcium-activated channel, subfamily M, beta member 2	5.38	3.79	-1.59
Gga.9731.2.S1_a_at	SPON2	spondin 2, extracellular matrix protein	4.99	4.23	-0.76
Gga.17146.1.S1_at	MGLL	monoglyceride lipase	5.04	3.72	-1.32
Gga.18620.1.S1_at		Gga.18620.1	6.8	6.11	-0.69
Gga.9187.1.S1_s_at	PRPSAP1	phosphoribosyl pyrophosphate synthetase-associated protein 1	7.01	6.25	-0.76
Gga.15206.1.S1_s_at	ZGPAT	zinc finger, CCCH-type with G patch domain	4.01	1.78	-2.23
Gga.12323.1.S1_at	KDELR3	KDEL (Lys-Asp-Glu-Leu) endoplasmic reticulum protein retention receptor 3	4.09	3.35	-0.74
Gga.13510.1.S1_at	SLC39A12	solute carrier family 39 (zinc transporter), member 12	6.25	5.06	-1.18
GgaAffx.22642.1.S1_s_at	SLC39A12	solute carrier family 39 (zinc transporter), member 12	5.76	4.69	-1.07
Gga.10868.1.S1_s_at	ATF6	activating transcription factor 6	5.81	5.07	-0.73
Gga.13383.1.S1_at		Gga.13383.1	4.61	2.31	-2.3
Gga.14228.1.S1_at		Gga.14228.1	9.16	8.22	-0.94
Gga.15044.1.S1_at		Gga.15044.1	6.39	5.47	-0.92
Gga.17743.1.S1_at	LOC100857586	uncharacterized LOC100857586	4.7	3.93	-0.77
Gga.18747.1.S1_at	LOC100857625	uncharacterized LOC100857625	5.33	4.25	-1.08
Gga.8948.1.S1_s_at	SULF1	sulfatase 1	5.88	4.22	-1.65
Gga.17443.1.S1_at	SPATS2L	spermatogenesis associated, serine-rich 2-like	7.74	7.1	-0.64
Gga.14270.1.S1_at		Gga.14270.1	5.6	4.94	-0.66
Gga.11487.1.S1_s_at	KCTD3	potassium channel tetramerisation domain containing 3	3.73	2.46	-1.27
Gga.16410.1.S1_at	CHRNA7	cholinergic receptor, nicotinic, alpha 7 (neuronal)	8.72	7.74	-0.98
Gga.9576.1.S1_s_at	KALRN	kalirin, RhoGEF kinase	4.8	3.23	-1.58
Gga.14814.1.S1_s_at	CENPO	centromere protein O	6.34	5.58	-0.76
Gga.13148.1.S1_at		Gga.13148.1	8.02	7.36	-0.65
Gga.12347.1.S1_at	VEGFC	vascular endothelial growth factor C	8.06	7.45	-0.61
Gga.4965.2.S1_at	COL12A1	collagen, type XII, alpha 1	6.7	5.51	-1.19
Gga.19162.1.S1_at	RET	ret proto-oncogene	9.4	8.6	-0.8
Gga.19182.1.S1_at	PYROXD2	pyridine nucleotide-disulphide oxidoreductase domain 2	4.27	3.49	-0.78
Gga.13056.1.S1_at		Gga.13056.1	8.67	7.79	-0.88
Gga.5232.1.S1_s_at	PNISR	PNN-interacting serine/arginine-rich protein	8.24	7.55	-0.7
Gga.19440.1.S1_at	ZFAND4	zinc finger, AN1-type domain 4	9.69	9	-0.69
Gga.18249.1.S1_at	LOC419602	uncharacterized LOC419602	8.52	6.94	-1.58
Gga.19394.1.S1_at		Gga.19394.1	5.55	4.65	-0.89
Gga.12315.1.S1_s_at	CDKL2	cyclin-dependent kinase-like 2 (CDC2-related kinase)	9.77	9.14	-0.62
Gga.11406.1.S1_a_at	LOC426545	ADP-ribosylarginine hydrolase-like	6.77	5.79	-0.97
Gga.14066.1.S1_at	FGFR3	fibroblast growth factor receptor 3	10.26	9.47	-0.78
Gga.19665.1.S1_at		Gga.19665.1	5.03	4.11	-0.91
Gga.13241.1.S1_at	SERPINA10	serpin peptidase inhibitor, clade A (alpha-1 antiproteinase, antitrypsin), member 10	6.14	5.06	-1.07
Gga.19380.1.S1_at		Gga.19380.1	7.24	6.52	-0.72
Gga.19322.1.S1_at		Gga.19322.1	7.79	7	-0.8
Gga.7797.1.S1_s_at	PRDX6	peroxiredoxin 6	6.12	5.36	-0.76
Gga.12423.1.S1_s_at	EFR3A	EFR3 homolog A (S. cerevisiae)	6.62	6.02	-0.6
Gga.17204.1.S1_at		Gga.17204.1	7.62	6.31	-1.31
Gga.19102.1.S1_at		Gga.19102.1	5.69	4.34	-1.35
Gga.15902.1.S1_s_at	SNRNP200	small nuclear ribonucleoprotein 200kDa (U5)	5.56	4.86	-0.7
Gga.17465.1.S1_at	MYT1	myelin transcription factor 1	3.39	0.76	-2.63
Gga.12815.1.S1_at		Gga.12815.1	5.66	4.54	-1.12
Gga.4083.1.S1_at	NKX6-1	NK6 homeobox 1	6.51	4.83	-1.68
Gga.8995.1.S1_at		Gga.8995.1	3.72	2.85	-0.88
Gga.11270.1.S1_at	GPR160	G protein-coupled receptor 160	8.66	7.56	-1.09
Gga.11680.1.S1_at		Gga.11680.1	3.82	1.81	-2
Gga.10149.1.S1_at	C6H10ORF71	chromosome 6 open reading frame, human C10orf71	4.59	3.91	-0.68
Gga.16346.1.S1_at	OPHN1	oligophrenin 1	5.22	4.51	-0.71
Gga.18242.1.S1_s_at		Gga.18242.1	5.91	5.27	-0.63
Gga.14449.1.S1_at	PLEKHB1	pleckstrin homology domain containing, family B (evectins) member 1	5.97	5.31	-0.66
Gga.14440.1.A1_at		Gga.14440.1	4.49	3.79	-0.7
Gga.10686.1.S1_at	NSUN3	NOP2/Sun domain family, member 3	3.69	2.43	-1.26
Gga.17024.1.S1_at	ZFC3H1	zinc finger, C3H1-type containing	5.25	4.63	-0.62
Gga.17434.1.S1_at		Gga.17434.1	4.75	3.97	-0.78
Gga.2690.2.S1_a_at	FZD6	frizzled family receptor 6	4.87	3.1	-1.77
Gga.6263.6.S1_at	LOC424014	putative methyltransferase	6.28	5.45	-0.84
Gga.13676.1.S1_at		Gga.13676.1	5.33	4.27	-1.06
Gga.14935.1.S1_at		Gga.14935.1	4.29	3.53	-0.76
Gga.18232.1.S1_at		Gga.18232.1	7.36	6.64	-0.72
Gga.14425.1.S1_at	ANO5	anoctamin 5	5.12	3.19	-1.93
Gga.3904.1.S1_at	SDR16C5	short chain dehydrogenase/reductase family 16C, member 5	7.14	6.2	-0.94
Gga.16592.1.S1_s_at	LOC100857689	uncharacterized LOC100857689	9.18	8.56	-0.62
Gga.12564.1.S1_at	LATS1	LATS, large tumor suppressor, homolog 1 (Drosophila)	3.54	2.28	-1.26
Gga.17352.1.S1_at		Gga.17352.1	8.51	7.76	-0.74
Gga.19343.1.S1_at	RIMBP2	RIMS binding protein 2	9.64	8.87	-0.77
Gga.11630.2.S1_at	LOC426615	mesoderm induction early response protein 3-like	5.73	4.9	-0.83
Gga.17708.1.S1_s_at	CNST	consortin, connexin sorting protein	4.05	1.81	-2.24
Gga.17984.1.S1_at	LOC420606	multidrug resistance protein 1-like	5.59	2.74	-2.86
Gga.9829.1.S1_at	CA5B	carbonic anhydrase VB, mitochondrial	9.16	7.89	-1.27
Gga.17136.1.S1_at		Gga.17136.1	4.95	3.99	-0.96
Gga.10635.1.S1_at		Gga.10635.1	3.44	2.43	-1.01
Gga.12781.1.S1_at	LSM11	LSM11, U7 small nuclear RNA associated	4.76	4.03	-0.73
Gga.12830.1.S1_at	TBC1D14	TBC1 domain family, member 14	4.52	3.71	-0.81
Gga.14936.1.S1_at	IL23R	interleukin 23 receptor	4.55	3.78	-0.77
Gga.13762.1.S1_at	COL4A6	collagen, type IV, alpha 6	5.56	4.62	-0.94
Gga.14134.1.S1_at		Gga.14134.1	4.89	3.87	-1.02
Gga.14777.1.S1_at		Gga.14777.1	7.95	6.47	-1.49
Gga.12869.1.S1_at		Gga.12869.1	3.89	3.15	-0.74
Gga.11097.1.S1_at		Gga.11097.1	3.54	2.88	-0.65
Gga.15271.1.S1_at		Gga.15271.1	7.95	6.59	-1.36
Gga.10683.1.S1_at	FAS	Fas (TNF receptor superfamily, member 6)	4.07	3.06	-1.01
Gga.17689.1.S1_s_at	MICAL3	microtubule associated monoxygenase, calponin and LIM domain containing 3	4.66	3.97	-0.68
Gga.13274.1.S1_at		Gga.13274.1	11.5	10.8	-0.7
Gga.14590.1.S1_s_at	MGLL	monoglyceride lipase	7.28	6.66	-0.62
Gga.11282.1.S1_at	KIAA1244	KIAA1244	4.61	3.72	-0.9
Gga.12911.1.S1_at	RASL11B	RAS-like, family 11, member B	4.58	3.16	-1.41
Gga.5747.1.S1_a_at	SAV1	salvador homolog 1 (Drosophila)	4.78	3.71	-1.07
Gga.10284.1.S1_s_at	VPS13C	vacuolar protein sorting 13 homolog C (S. cerevisiae)	4.15	3.32	-0.83
Gga.18018.1.S1_s_at	PIK3R1	phosphoinositide-3-kinase, regulatory subunit 1 (alpha)	3.76	3.14	-0.62
GgaAffx.22079.1.S1_s_at	CCNI2	cyclin I family, member 2	4.11	3.35	-0.76
Gga.14934.1.A1_at		Gga.14934.1	6.05	5.39	-0.66
Gga.12256.1.S1_at	C14H7ORF62	chromosome 14 open reading frame, human C7orf62	7.97	7.33	-0.65
Gga.13318.1.S1_at		Gga.13318.1	6.21	5.59	-0.63
Gga.16394.1.S1_at	C4	complement 4	4.72	4.08	-0.64
Gga.9701.2.S1_a_at	DPAGT1	dolichyl-phosphate (UDP-N-acetylglucosamine) N-acetylglucosaminephosphotransferase 1 (GlcNAc-1-P transferase)	7.08	6.07	-1
Gga.18737.1.S1_at		Gga.18737.1	6.79	6.09	-0.7
Gga.18472.1.S1_at	PDHA1	pyruvate dehydrogenase (lipoamide) alpha 1	5.87	5.24	-0.63
Gga.18494.1.S1_at	WWC1	WW and C2 domain containing 1	7.07	6.37	-0.7
Gga.18494.1.S1_s_at	WWC1	WW and C2 domain containing 1	7.81	7.13	-0.69
Gga.15011.1.S1_s_at	EFCAB5	EF-hand calcium binding domain 5	4.57	3.91	-0.67
Gga.14282.1.A1_s_at	KIAA1199	KIAA1199	7.45	4.94	-2.5
Gga.10330.1.S1_at		Gga.10330.1	6.45	5.8	-0.64
Gga.207.1.S1_at		Gga.207.1	9.22	7.39	-1.83
Gga.10688.3.S1_a_at		Gga.10688.3	4.1	3.11	-0.99
Gga.11143.1.S1_at	UBAP2	ubiquitin associated protein 2	5.21	4.61	-0.6
Gga.14131.1.S1_s_at	DPYSL3	dihydropyrimidinase-like 3	5.32	4.72	-0.6
Gga.14504.1.S1_at	ADAMTSL1	ADAMTS-like 1	8.71	7.96	-0.74
Gga.19148.1.S1_at		Gga.19148.1	4.88	4.16	-0.72
Gga.18100.1.S1_at		Gga.18100.1	5.58	4.59	-0.99
Gga.18402.1.S1_at		Gga.18402.1	6.33	5.42	-0.91
Gga.17834.1.S1_at	ESRP1	epithelial splicing regulatory protein 1	5.13	4.13	-1
Gga.16784.1.S1_at		Gga.16784.1	3.45	0.94	-2.5
Gga.10724.1.S1_at	REL	v-rel reticuloendotheliosis viral oncogene homolog (avian)	4.56	3.79	-0.78
Gga.12721.1.A1_at		Gga.12721.1	3.79	2.26	-1.52
Gga.13597.1.S1_at	MAPK12	mitogen-activated protein kinase 12	4.05	3.35	-0.7
Gga.11115.1.S1_at	UNKL	unkempt homolog (Drosophila)-like	6.13	5.2	-0.92
Gga.17228.1.S1_at	YLPM1	YLP motif containing 1	4.13	3.09	-1.04
Gga.10281.1.S1_at	OLAH	oleoyl-ACP hydrolase	7.25	6.29	-0.97
Gga.14734.1.S1_at	XPO5	exportin 5	4.71	4.01	-0.69
Gga.17573.1.S1_at		Gga.17573.1	7.93	7.13	-0.8
Gga.19656.1.S1_at	INSC	inscuteable homolog (Drosophila)	4.44	3.81	-0.63
Gga.14984.1.S1_at		Gga.14984.1	7.19	6.37	-0.82
Gga.10829.1.S1_s_at	EDNRB	endothelin receptor type B	4.89	3.19	-1.7
Gga.15185.1.S1_at		Gga.15185.1	7.72	5.83	-1.89
Gga.4349.2.S1_s_at	MMP11	matrix metallopeptidase 11 (stromelysin 3)	5.76	5.12	-0.64
Gga.18316.1.S1_at	SLC16A10	solute carrier family 16, member 10 (aromatic amino acid transporter)	4.59	3.63	-0.96
Gga.19553.1.S1_s_at	TMTC1	transmembrane and tetratricopeptide repeat containing 1	6.42	5.58	-0.85
Gga.11203.1.S1_s_at	LRRFIP1	leucine rich repeat (in FLII) interacting protein 1	6.54	5.84	-0.69
Gga.10214.1.S1_s_at	MAPK12	mitogen-activated protein kinase 12	4.49	2.44	-2.05
Gga.13942.1.S1_at	DCUN1D4	DCN1, defective in cullin neddylation 1, domain containing 4 (S. cerevisiae)	4.74	4.04	-0.7
Gga.19908.1.S1_at		Gga.19908.1	5.22	4.29	-0.93
Gga.19241.1.S1_s_at	BRWD1	bromodomain and WD repeat domain containing 1	5.27	4.5	-0.77
Gga.11204.2.S1_a_at	ANKRD46	ankyrin repeat domain 46	6.13	5.48	-0.65
Gga.13036.1.S1_at	SORBS2	sorbin and SH3 domain containing 2	7.24	6.31	-0.93
Gga.14200.1.S1_s_at	CUZD1	CUB and zona pellucida-like domains 1	3.79	1.42	-2.37
Gga.13978.1.S1_s_at	LHFPL5	lipoma HMGIC fusion partner-like 5	8.98	8.26	-0.71
Gga.5270.1.S1_at		Gga.5270.1	4.38	3.34	-1.04
Gga.18915.2.S1_s_at	CDK8	cyclin-dependent kinase 8	7.01	6.35	-0.66
Gga.10805.1.S1_at	TBC1D24	TBC1 domain family, member 24	5.81	5.09	-0.73
Gga.11597.2.S1_s_at	STAT1	signal transducer and activator of transcription 1, 91kDa	3.86	3.13	-0.73
Gga.9460.3.S1_a_at	SURF4	surfeit 4	6.84	6.17	-0.68
Gga.3102.1.S1_at	ASB18	ankyrin repeat and SOCS box containing 18	5.14	4.36	-0.78
Gga.11015.1.S1_at	CTNNA1	catenin (cadherin-associated protein), alpha 1, 102kDa	3.08	2.41	-0.67
Gga.14869.1.S1_at	VPS13B	vacuolar protein sorting 13 homolog B (yeast)	5.54	4.83	-0.71
Gga.17604.1.S1_s_at	PRDM4	PR domain containing 4	5.2	4.55	-0.65
Gga.18777.1.S1_at	LOC100859278	protein FAM208B-like	4.44	3.37	-1.07
Gga.14915.1.A1_s_at	KIF14	kinesin family member 14	3.24	1.83	-1.41
Gga.10535.2.S1_s_at	CNOT1	CCR4-NOT transcription complex subunit 1-like /// CCR4-NOT transcription complex subunit 1-like	3.46	2.25	-1.21
Gga.17812.1.S1_at	ATP11A	ATPase, class VI, type 11A	4.85	3.61	-1.24
Gga.17812.1.S1_s_at	ATP11A	ATPase, class VI, type 11A	4.48	3.86	-0.62
Gga.12737.1.S1_at	LOC427025	Nipped-B homolog-like	6.77	6.04	-0.74
Gga.12432.2.S1_a_at	C10ORF57	chromosome 6 open reading frame, human C10orf57	7.71	6.98	-0.74
Gga.18505.1.S1_s_at	TIAM2	T-cell lymphoma invasion and metastasis 2	4.94	4.2	-0.73
Gga.20080.1.S1_at	EPS15	epidermal growth factor receptor pathway substrate 15	4.34	3.47	-0.87
Gga.19498.1.S1_s_at	CRISP2	cysteine-rich secretory protein 2	6.37	5.61	-0.76
Gga.16445.3.S1_a_at	SPICE1	spindle and centriole associated protein 1	6.17	5.56	-0.6
Gga.15235.1.S1_at		Gga.15235.1	7.8	5.53	-2.27
Gga.17309.1.S1_at	CNO	cappuccino homolog (mouse)	3.92	3.13	-0.79
Gga.16115.1.S1_s_at	GPR162	G protein-coupled receptor 162	7.94	7.2	-0.75
Gga.10560.1.S1_at	MYO3A	myosin IIIA	5.07	4.21	-0.85
Gga.4750.1.S1_s_at	FKBP5	FK506 binding protein 5	6.33	5.12	-1.21
Gga.10138.2.S1_a_at		Gga.10138.2	5.01	4.36	-0.65
Gga.348.1.S1_x_at	LOC395617	regulator of G-protein signalling 9	7.48	6.81	-0.67
Gga.528.1.S1_at	CACNA1D	calcium channel, voltage-dependent, L type, alpha 1D subunit	6.61	5.98	-0.63
Gga.845.1.S1_at		Gga.845.1	4.68	3.72	-0.96
Gga.18668.1.A1_at		Gga.18668.1	3.85	3.1	-0.75
Gga.12536.1.A1_at		Gga.12536.1	7.01	6.27	-0.74
Gga.18623.1.S1_at	SIRT4	sirtuin 4	4.66	3.73	-0.92
Gga.10818.2.S1_s_at		Gga.10818.2	4.85	2.39	-2.46
Gga.16546.1.S1_at		Gga.16546.1	5.45	4.33	-1.12
Gga.15245.1.A1_at	SURF4	surfeit 4	4.78	3.43	-1.35
Gga.16330.1.S1_at		Gga.16330.1	8.85	8.24	-0.61
Gga.19919.1.S1_at	TLR3	toll-like receptor 3	5.59	4.93	-0.65
Gga.12833.1.S1_at		Gga.12833.1	6.49	5.85	-0.64
Gga.19244.1.A1_at	VPS13B	vacuolar protein sorting 13 homolog B (yeast)	4.07	3.08	-0.99
Gga.14796.1.S1_at		Gga.14796.1	7.67	6.44	-1.23
Gga.13628.1.A1_at	VRK1	vaccinia related kinase 1	3.99	3.37	-0.62
Gga.19524.1.S1_at		Gga.19524.1	4.61	3.57	-1.04
Gga.19631.1.S1_at		Gga.19631.1	7.26	6.4	-0.85
Gga.18660.1.A1_at		Gga.18660.1	4.22	2.53	-1.69
Gga.13622.1.A1_at	TMEM14A	transmembrane protein 14A	4.77	4.02	-0.74
Gga.18657.1.A1_at		Gga.18657.1	5.53	4.76	-0.78
Gga.10999.1.S1_at	DCX	doublecortin	5.44	4.82	-0.62
Gga.19666.1.S1_at		Gga.19666.1	4.32	1.61	-2.71
Gga.19559.1.A1_at		Gga.19559.1	4.79	4.12	-0.68
Gga.15965.1.A1_at		Gga.15965.1	5.82	4.94	-0.88
Gga.17718.1.S1_at		Gga.17718.1	4.59	3.67	-0.92
Gga.10411.1.S1_at		Gga.10411.1	4.54	3.8	-0.74
Gga.14502.1.A1_at		Gga.14502.1	7.76	6.86	-0.9
Gga.14952.1.A1_at	SCLT1	sodium channel and clathrin linker 1	3.77	2.41	-1.36
Gga.13832.1.A1_at		Gga.13832.1	8.07	6.74	-1.34
Gga.19750.1.S1_at		Gga.19750.1	5	4.17	-0.83
Gga.15083.1.S1_at		Gga.15083.1	4.9	4.19	-0.71
Gga.17566.1.A1_at		Gga.17566.1	5.18	4.39	-0.78
Gga.14176.1.S1_at		Gga.14176.1	4.61	3.81	-0.8
Gga.10953.1.A1_at		Gga.10953.1	4.28	3.55	-0.74
Gga.11846.1.S1_at		Gga.11846.1	7.46	6.84	-0.62
Gga.2894.2.S1_a_at	JAG1	jagged 1	4.38	3.57	-0.81
Gga.10530.1.S1_at		Gga.10530.1	3.71	2.81	-0.91
Gga.10939.1.A1_at	ARG2	arginase, type II	4.03	2.87	-1.16
Gga.9656.1.S1_at	LPHN2	latrophilin 2	7.15	6.1	-1.05
Gga.17770.1.S1_at		Gga.17770.1	4.2	3.22	-0.97
Gga.18871.1.S1_at		Gga.18871.1	4.31	3.62	-0.69
Gga.11408.1.A1_at		Gga.11408.1	5.12	3.69	-1.42
Gga.13921.1.A1_at		Gga.13921.1	4.49	2.96	-1.52
Gga.19575.1.S1_at	HNRNPK	heterogeneous nuclear ribonucleoprotein K-like /// heterogeneous nuclear ribonucleoprotein K	7.4	6.29	-1.11
Gga.19187.1.S1_at	ERLIN1	ER lipid raft associated 1	6.5	5.87	-0.63
Gga.19781.1.S1_at		Gga.19781.1	7.83	7.14	-0.69
Gga.18421.1.S1_at		Gga.18421.1	6.56	5.55	-1.01
Gga.18524.1.A1_at		Gga.18524.1	4.49	3.33	-1.16
Gga.15162.1.S1_at	VSTM2A	V-set and transmembrane domain containing 2A	3.9	2.74	-1.15
Gga.18044.1.A1_at		Gga.18044.1	3.17	0.12	-3.05
Gga.14635.1.A1_at		Gga.14635.1	5.45	4.85	-0.6
Gga.15265.1.S1_at		Gga.15265.1	4.96	3.05	-1.91
Gga.10607.1.S1_at	LOC421332	uncharacterized LOC421332	6.71	5.75	-0.96
Gga.15008.1.S1_at	WSCD1	WSC domain containing 1	4.83	3.61	-1.21
Gga.10144.1.S1_at	PLBD1	phospholipase B domain containing 1	5.55	4.77	-0.78
Gga.4851.1.A1_at	LOC100857855	uncharacterized LOC100857855	4.86	3.17	-1.69
Gga.4851.1.S1_at	COL3A1	collagen, type III, alpha 1	9.37	6.38	-2.99
Gga.10603.1.S1_at	HDAC1	histone deacetylase 1	5.68	5.08	-0.6
Gga.15093.1.S1_at	CSRP2	cysteine and glycine-rich protein 2	9.23	8.42	-0.81
Gga.15069.1.S1_at		Gga.15069.1	5.11	4.28	-0.83
Gga.14677.1.A1_at		Gga.14677.1	5.42	4.77	-0.65
Gga.18186.1.S1_at		Gga.18186.1	4.94	3.99	-0.95
Gga.17737.1.S1_at		Gga.17737.1	9.15	6.51	-2.64
Gga.469.2.A1_at		Gga.469.2	7.24	5.72	-1.53
Gga.4797.1.A1_at		Gga.4797.1	8.68	7.43	-1.24
Gga.17920.1.A1_at	MRPL3	mitochondrial ribosomal protein L3	4.56	3.93	-0.63
Gga.17912.1.S1_at	FANCA	Fanconi anemia, complementation group A	4.65	2.3	-2.35
Gga.17873.1.S1_at		Gga.17873.1	5.68	5.02	-0.66
Gga.14980.1.A1_at	MTMR10	myotubularin related protein 10	4.98	3.82	-1.16
Gga.2166.3.A1_at		Gga.2166.3	4.76	3.82	-0.94
Gga.15156.1.S1_at		Gga.15156.1	4.13	3.08	-1.05
Gga.13950.1.A1_at		Gga.13950.1	4.6	3.24	-1.36
Gga.14896.1.A1_at		Gga.14896.1	4.22	2.45	-1.77
Gga.18272.1.S1_at		Gga.18272.1	9.1	8.32	-0.78
Gga.16848.2.A1_at		Gga.16848.2	6.52	5.79	-0.72
Gga.16848.2.S1_a_at		Gga.16848.2	6.4	5.76	-0.64
Gga.16790.1.S1_at		Gga.16790.1	8.05	6.84	-1.21
Gga.3398.2.S1_a_at	PITX2	paired-like homeodomain 2	4.46	3.41	-1.06
Gga.8814.1.A1_at	NANS	N-acetylneuraminic acid synthase	4.83	4.04	-0.79
Gga.14654.1.S1_at		Gga.14654.1	6.94	5.41	-1.53
Gga.20008.1.A1_at		Gga.20008.1	4.26	3.6	-0.65
Gga.10138.3.S1_at		Gga.10138.3	6.83	6.18	-0.65
Gga.4519.2.A1_at	MRPS28	mitochondrial ribosomal protein S28	4.5	3.54	-0.96
Gga.11245.1.A1_s_at		Gga.11245.1	4.08	2.66	-1.42
Gga.5051.1.S1_at		Gga.5051.1	2.9	0.98	-1.93
Gga.3994.1.A1_s_at	FN1	fibronectin 1	8.71	6.98	-1.73
Gga.3994.3.S1_x_at	FN1	fibronectin 1	7.91	6.11	-1.8
Gga.19487.1.A1_at		Gga.19487.1	4.04	2.8	-1.24
Gga.3994.3.A1_x_at	FN1	fibronectin 1	5.85	4.6	-1.25
GgaAffx.12475.1.S1_at	TRAF5	TNF receptor-associated factor 5	7.29	6.57	-0.72
GgaAffx.13172.1.S1_at	EIF2B3	eukaryotic translation initiation factor 2B, subunit 3 gamma, 58kDa	5.94	5.16	-0.78
Gga.8408.2.S1_s_at	TNFSF10	tumor necrosis factor (ligand) superfamily, member 10	7.3	5.83	-1.47
GgaAffx.13213.1.S1_at	VNN1	vanin 1	4.73	3.91	-0.82
GgaAffx.11833.1.S1_s_at	GBGT1	globoside alpha-1,3-N-acetylgalactosaminyltransferase 1	5.55	3.94	-1.61
GgaAffx.12086.1.S1_at	FKBP5	FK506 binding protein 5	9.08	7.84	-1.24
GgaAffx.12634.1.S1_at	CDR2	cerebellar degeneration-related protein 2, 62kDa	6.34	5.59	-0.75
Gga.5716.1.S1_s_at	SEC23B	Sec23 homolog B (S. cerevisiae)	9.11	8.38	-0.74
GgaAffx.13014.1.S1_at	CMTM3	CKLF-like MARVEL transmembrane domain containing 3	5.26	4.64	-0.62
GgaAffx.11541.1.S1_at	SEPP1	selenoprotein P, plasma, 1	8.9	7.95	-0.95
GgaAffx.12846.1.S1_at	TOR1A	torsin family 1, member A (torsin A)	7.81	6.98	-0.82
GgaAffx.12875.1.S1_at	VPS29	vacuolar protein sorting 29 homolog (S. cerevisiae)	8.74	7.66	-1.08
GgaAffx.11425.1.S1_at	UMPS	uridine monophosphate synthetase	7.66	7	-0.65
GgaAffx.13119.1.S1_s_at	RPS14	ribosomal protein S14	10.88	10.24	-0.64
GgaAffx.12658.1.S1_at	NCF4	neutrophil cytosolic factor 4, 40kDa	8.91	6.9	-2.01
GgaAffx.12834.1.S1_at	HNRNPK	heterogeneous nuclear ribonucleoprotein K-like /// heterogeneous nuclear ribonucleoprotein K	8.64	7.88	-0.76
Gga.4811.3.S1_s_at	HNRNPK	heterogeneous nuclear ribonucleoprotein K-like /// heterogeneous nuclear ribonucleoprotein K	7.29	6.23	-1.06
GgaAffx.12477.1.S1_s_at	NRG4	neuregulin 4	9.92	9.28	-0.63
Gga.6025.1.S1_s_at	CTSS	cathepsin S	6.61	5.82	-0.79
GgaAffx.11659.1.S1_at	SRI	sorcin	9.18	8.48	-0.71
GgaAffx.11665.1.S1_at	ITGA9	integrin, alpha 9	5.38	4.74	-0.64
GgaAffx.12478.1.S1_at	CEP170	centrosomal protein 170kDa	3.84	3.14	-0.7
GgaAffx.12027.1.S1_s_at	SLC6A9	solute carrier family 6 (neurotransmitter transporter, glycine), member 9	8.8	7.96	-0.84
GgaAffx.12893.1.S1_at	CD200R1L	CD200 receptor 1-like	4.19	3.36	-0.83
GgaAffx.13006.1.S1_at	DPP4	dipeptidyl-peptidase 4	6.14	3.01	-3.13
GgaAffx.12920.1.S1_at	ACSL5	acyl-CoA synthetase long-chain family member 5	5.35	4.06	-1.29
GgaAffx.11519.1.S1_at	RHOG	ras homolog family member G	9.59	8.21	-1.38
GgaAffx.11475.1.S1_s_at	RASSF2	Ras association (RalGDS/AF-6) domain family member 2	6.56	5.85	-0.71
GgaAffx.13015.1.S1_at	HNRPDL	heterogeneous nuclear ribonucleoprotein D-like	10.83	10.23	-0.6
GgaAffx.12409.1.S1_at	SLC25A14	solute carrier family 25 (mitochondrial carrier, brain), member 14	6.39	5.51	-0.88
GgaAffx.23512.1.S1_s_at	DEPDC1	DEP domain containing 1	5.71	3.9	-1.81
GgaAffx.13227.1.S1_s_at	ATP6V0D2	ATPase, H+ transporting, lysosomal 38kDa, V0 subunit d2	8.95	8.08	-0.87
Gga.6289.2.S1_at	CAB39L	calcium binding protein 39-like	6.34	5.66	-0.68
Gga.6289.2.S1_s_at	CAB39L	calcium binding protein 39-like	8.18	7.56	-0.62
GgaAffx.12833.1.S1_s_at	ENO1	enolase 1, (alpha)	10.7	9.97	-0.73
GgaAffx.12601.1.S1_s_at	ANP32E	acidic (leucine-rich) nuclear phosphoprotein 32 family, member E	4.95	4.18	-0.77
GgaAffx.12938.15.A1_at	LOC422308	exocyst complex component 1-like	4.31	3.64	-0.67
GgaAffx.9602.1.S1_at	APBA1	amyloid beta (A4) precursor protein-binding, family A, member 1	4.84	4.2	-0.63
GgaAffx.24924.1.S1_at	GK	glycerol kinase	4.88	3.93	-0.95
GgaAffx.1082.3.S1_s_at	SLC22A7	solute carrier family 22 (organic anion transporter), member 7	6.57	5.82	-0.75
GgaAffx.10770.1.S1_at	FAM70B	family with sequence similarity 70, member B	6.48	5.55	-0.93
GgaAffx.9087.2.S1_s_at	ARL2BP	ADP-ribosylation factor-like 2 binding protein	6.31	5.7	-0.61
GgaAffx.23355.1.S1_at	LRP2	low density lipoprotein receptor-related protein 2	7.58	6.5	-1.08
GgaAffx.26475.1.S1_s_at	LAMA5	laminin, alpha 5	5.05	4.09	-0.96
GgaAffx.1135.1.S1_at	EPG5	ectopic P-granules autophagy protein 5 homolog (C. elegans)	5.31	4.67	-0.64
GgaAffx.25229.1.S1_at	VWF	von Willebrand factor	7.59	5.1	-2.49
GgaAffx.23153.1.S1_s_at	ZFC3H1	zinc finger, C3H1-type containing	6.04	4.98	-1.06
GgaAffx.7503.1.S1_s_at	SHANK2	SH3 and multiple ankyrin repeat domains 2	5.9	5.21	-0.69
GgaAffx.25423.1.S1_at	PPL	periplakin	6.66	5.52	-1.14
GgaAffx.24729.1.S1_s_at	NCOA2	nuclear receptor coactivator 2	5.3	4.52	-0.79
GgaAffx.2690.1.S1_at	RASAL2	RAS protein activator like 2	4.92	4.07	-0.85
GgaAffx.10827.7.S1_s_at	ABCC4	ATP-binding cassette, sub-family C (CFTR/MRP), member 4	4.1	2.87	-1.23
GgaAffx.4955.1.S1_at	LAMB1	laminin, beta 1	9.23	8.5	-0.73
GgaAffx.3132.1.S1_at	DHX30	DEAH (Asp-Glu-Ala-His) box polypeptide 30	6.72	6	-0.72
GgaAffx.8258.1.S1_at	2014-03-06	membrane-associated ring finger (C3HC4) 6, E3 ubiquitin protein ligase	9.89	9.24	-0.66
GgaAffx.26593.1.S1_s_at	VILL	villin-like	8.05	7.42	-0.63
GgaAffx.5973.1.S1_at	FSTL5	follistatin-like 5	5.1	4.02	-1.08
GgaAffx.3321.1.S1_s_at	OVCH2	ovochymase 2	4.83	3.65	-1.18
GgaAffx.1521.1.S1_at	UNK	unkempt homolog (Drosophila)	5.14	4.24	-0.89
GgaAffx.10515.1.S1_at	ENPP2	ectonucleotide pyrophosphatase/phosphodiesterase 2	4.65	3.22	-1.44
GgaAffx.1548.1.S1_at	LOC431649	aminopeptidase Q-like	6.15	4.41	-1.74
GgaAffx.22263.1.S1_at	DENND4A	DENN/MADD domain containing 4A	4.73	4.1	-0.63
GgaAffx.22932.2.S1_s_at		GgaAffx.22932.2	5.39	4.6	-0.8
GgaAffx.5840.1.S1_at	TMEM63A	transmembrane protein 63A	6.18	5.25	-0.93
GgaAffx.824.1.S1_at	ANKRD24	ankyrin repeat domain 24	6.71	6.1	-0.6
GgaAffx.7709.1.S1_at	DPP10	dipeptidyl-peptidase 10 (non-functional)	6.74	5.68	-1.07
GgaAffx.2450.1.S1_at	LOC415934	HEAT repeat-containing protein 8-like /// HEAT repeat-containing protein 8-like	4.65	4.01	-0.65
GgaAffx.6033.1.S1_at	ADAM5P	ADAM metallopeptidase domain 5, pseudogene	7.3	6.38	-0.92
GgaAffx.1857.1.S1_s_at	AACS	acetoacetyl-CoA synthetase	5.68	4.74	-0.94
GgaAffx.1489.1.S1_at	GALNT9	UDP-N-acetyl-alpha-D-galactosamine:polypeptide N-acetylgalactosaminyltransferase 9 (GalNAc-T9)	7.55	6.85	-0.69
GgaAffx.8228.5.S1_at	LOC100858230	sodium- and chloride-dependent GABA transporter 2-like	3.51	2.47	-1.03
GgaAffx.2862.1.S1_s_at	MTHFR	methylenetetrahydrofolate reductase (NAD(P)H)	6.94	6.17	-0.77
GgaAffx.10747.1.S1_at	SLC9A4	solute carrier family 9, subfamily A (NHE4, cation proton antiporter 4), member 4	7.2	6.31	-0.89
GgaAffx.3750.1.S1_at	CSRNP1	cysteine-serine-rich nuclear protein 1	8.18	7.54	-0.64
GgaAffx.26483.1.S1_s_at	CHDH	choline dehydrogenase	4.09	2.8	-1.29
GgaAffx.2005.1.S1_s_at	LOC768480	monocarboxylate transporter 9-like /// solute carrier family 16, member 9 (monocarboxylic acid transporter 9)	4.35	3.5	-0.85
GgaAffx.594.1.S1_at	ADAT1	adenosine deaminase, tRNA-specific 1	6.63	6	-0.63
GgaAffx.2936.1.S1_at	SLC7A10	solute carrier family 7, (neutral amino acid transporter, y+ system) member 10	5.63	4.65	-0.99
GgaAffx.24643.1.S1_at	SESN1	sestrin 1	8.16	7.32	-0.84
GgaAffx.10526.1.S1_at	ATP6V1C2	ATPase, H+ transporting, lysosomal 42kDa, V1 subunit C2	7.49	6.26	-1.23
GgaAffx.10526.2.S1_s_at	ATP6V1C2	ATPase, H+ transporting, lysosomal 42kDa, V1 subunit C2	11.94	10.92	-1.02
GgaAffx.22647.3.S1_s_at	MAPK12	mitogen-activated protein kinase 12	5.75	5.04	-0.72
GgaAffx.2722.1.S1_at	GNA12	guanine nucleotide binding protein (G protein) alpha 12	4.87	4.09	-0.78
GgaAffx.10830.1.S1_at	TGDS	TDP-glucose 4,6-dehydratase	5.26	4.44	-0.82
GgaAffx.8405.1.S1_at	GABBR2	gamma-aminobutyric acid (GABA) B receptor, 2	4.24	3.11	-1.13
GgaAffx.25031.1.S1_at	CRISP2	cysteine-rich secretory protein 2	9.71	8.83	-0.88
GgaAffx.4811.1.S1_at	NAT9	N-acetyltransferase 9 (GCN5-related, putative)	6.43	5.79	-0.64
GgaAffx.3466.1.S1_at		GgaAffx.3466.1	4.98	4.02	-0.96
GgaAffx.25909.3.S1_at	BPTF	bromodomain PHD finger transcription factor	3.12	1.43	-1.69
GgaAffx.23927.1.S1_s_at	CHD6	chromodomain helicase DNA binding protein 6	5.86	5.26	-0.6
GgaAffx.2211.1.S1_s_at	ABCA12	ATP-binding cassette, sub-family A (ABC1), member 12	4.1	2.89	-1.21
GgaAffx.24845.1.S1_at	LOC100857907	Alstrom syndrome protein 1-like	3.35	2.66	-0.69
GgaAffx.25630.2.S1_s_at	MAP2	microtubule-associated protein 2	6.32	5.58	-0.74
GgaAffx.23766.3.S1_s_at	TNRC6B	trinucleotide repeat containing 6B	5.92	5.32	-0.6
GgaAffx.22312.2.S1_s_at	MYO3A	myosin IIIA	7.23	6.56	-0.67
Gga.2105.2.S1_a_at	MPRIP	myosin phosphatase Rho interacting protein	5.77	4.85	-0.92
GgaAffx.6069.1.S1_s_at	ARID2	AT rich interactive domain 2 (ARID, RFX-like)	4.54	3.82	-0.72
GgaAffx.26175.1.S1_at	ABCA5	ATP-binding cassette, sub-family A (ABC1), member 5	4.44	3.62	-0.82
GgaAffx.23309.1.S1_at	THSD7A	thrombospondin, type I, domain containing 7A	5.27	4.07	-1.2
GgaAffx.7415.3.S1_s_at	KIAA0284	KIAA0284	3.56	2.55	-1.02
GgaAffx.24932.3.S1_s_at	POLA1	polymerase (DNA directed), alpha 1, catalytic subunit	4.68	3.6	-1.08
GgaAffx.5241.1.S1_at		GgaAffx.5241.1	5.94	5	-0.94
GgaAffx.24260.1.S1_s_at	SYNJ2	synaptojanin 2	6.2	5.5	-0.69
GgaAffx.26278.1.S1_at	PTCHD2	patched domain containing 2	6.51	5.57	-0.93
GgaAffx.22445.1.S1_s_at	MTMR3	myotubularin related protein 3	5.19	4.51	-0.68
GgaAffx.25789.4.S1_s_at	ATP8B1	ATPase, class I, type 8B, member 1	5.17	4.41	-0.76
GgaAffx.23183.1.S1_s_at		GgaAffx.23183.1	4.81	4.05	-0.76
GgaAffx.24699.1.S1_at	MMS22L	MMS22-like, DNA repair protein	5.16	4.55	-0.61
GgaAffx.23885.1.S1_at	PLEKHG1	pleckstrin homology domain containing, family G (with RhoGef domain) member 1	7.4	6.75	-0.64
GgaAffx.2243.2.S1_at	ATP2B4	ATPase, Ca++ transporting, plasma membrane 4	5.95	4.9	-1.05
GgaAffx.11302.1.S1_at	MOV10L1	Mov10l1, Moloney leukemia virus 10-like 1, homolog (mouse)	3.81	2.66	-1.15
GgaAffx.26045.1.S1_at	ZNF423	zinc finger protein 423	5.35	4.72	-0.63
GgaAffx.23283.1.S1_s_at	AUTS2	autism susceptibility candidate 2	5.15	4.43	-0.71
GgaAffx.8702.1.S1_at	ZNF516	zinc finger protein 516	5.72	4.69	-1.03
GgaAffx.4497.2.S1_at	ATP13A5	ATPase type 13A5	6.87	6.03	-0.84
GgaAffx.23061.5.S1_s_at	TBC1D9	TBC1 domain family, member 9 (with GRAM domain)	6.58	5.9	-0.68
GgaAffx.24149.1.S1_at	KIAA0528	KIAA0528	2.67	1.45	-1.22
GgaAffx.6732.1.S1_s_at	C4H4ORF41	chromosome 4 open reading frame, human C4orf41	5.69	4.89	-0.8
GgaAffx.26384.1.S1_at	TOP3A	topoisomerase (DNA) III alpha	5.21	4.32	-0.89
GgaAffx.26501.1.S1_s_at	OGT	O-linked N-acetylglucosamine (GlcNAc) transferase	8.98	8.04	-0.94
GgaAffx.22454.1.S1_s_at		GgaAffx.22454.1	7.13	6.38	-0.74
GgaAffx.8737.1.S1_at	DLC1	deleted in liver cancer 1	4.58	3.88	-0.7
GgaAffx.24097.1.S1_s_at	MICAL3	microtubule associated monoxygenase, calponin and LIM domain containing 3	4.74	3.66	-1.08
GgaAffx.10236.3.S1_s_at	TTC3	tetratricopeptide repeat domain 3	3.49	2.69	-0.8
GgaAffx.22144.1.S1_s_at	OTOA	otoancorin	8.57	7.48	-1.09
GgaAffx.22602.1.S1_s_at	CACNA2D1	calcium channel, voltage-dependent, alpha 2/delta subunit 1	6.84	5.92	-0.92
GgaAffx.23129.1.S1_s_at	RALGAPA1	Ral GTPase activating protein, alpha subunit 1 (catalytic)	4.11	3.36	-0.75
GgaAffx.21985.1.S1_at	KIAA1324L	KIAA1324-like	4.46	3.78	-0.68
GgaAffx.282.3.S1_at	TMPRSS9	transmembrane protease, serine 9	8.51	7.63	-0.88
GgaAffx.22087.1.S1_s_at	EIF4ENIF1	eukaryotic translation initiation factor 4E nuclear import factor 1	4.3	3.08	-1.21
GgaAffx.4969.1.S1_at	CNTN6	contactin 6	4.06	2.74	-1.32
GgaAffx.10057.1.S1_at	ADAMTS1	ADAM metallopeptidase with thrombospondin type 1 motif, 1	4.73	3.94	-0.79
GgaAffx.4615.1.S1_s_at	IGDCC4	immunoglobulin superfamily, DCC subclass, member 4	5.03	4.1	-0.93
GgaAffx.493.1.S1_s_at	TJP3	tight junction protein 3 (zona occludens 3)	5.15	4.51	-0.65
GgaAffx.9290.2.S1_s_at	CLSTN3	calsyntenin 3	6.07	4.87	-1.2
GgaAffx.2096.1.S1_at	USP42	ubiquitin specific peptidase 42	3.85	2.74	-1.12
GgaAffx.10082.3.S1_at	GRIK1	glutamate receptor, ionotropic, kainate 1	6.62	5.9	-0.72
GgaAffx.22257.1.S1_at	LRIG1	leucine-rich repeats and immunoglobulin-like domains 1	5.69	4.09	-1.61
GgaAffx.23508.1.S1_at	ATP2B1	ATPase, Ca++ transporting, plasma membrane 1	6.27	5.6	-0.67
GgaAffx.3307.1.S1_at	PPFIBP2	PTPRF interacting protein, binding protein 2 (liprin beta 2)	8.01	7.34	-0.67
GgaAffx.10285.1.S1_at	DSCAM	Down syndrome cell adhesion molecule	3.75	2.67	-1.07
GgaAffx.9051.1.S1_s_at	APBB2	amyloid beta (A4) precursor protein-binding, family B, member 2	6.48	5.79	-0.69
GgaAffx.6968.1.S1_s_at	OSBPL3	oxysterol binding protein-like 3	6.41	5.78	-0.64
GgaAffx.22041.1.S1_s_at	PM5	pM5 protein	5.77	5.06	-0.72
GgaAffx.26404.1.S1_at	NDST2	N-deacetylase/N-sulfotransferase (heparan glucosaminyl) 2	4.07	2.53	-1.54
GgaAffx.23867.1.S1_at	NHEDC2	Na+/H+ exchanger domain containing 2	7.6	6.91	-0.69
GgaAffx.5091.1.S1_at	ATXN7L1	ataxin 7-like 1	4.4	3.7	-0.71
GgaAffx.5091.1.S1_s_at	ATXN7L1	ataxin 7-like 1	5.62	4.9	-0.72
GgaAffx.4536.1.S1_s_at	ARHGAP12	Rho GTPase activating protein 12	4.77	3.69	-1.08
GgaAffx.4921.3.S1_s_at	BCL11A	B-cell CLL/lymphoma 11A (zinc finger protein)	4.9	4.05	-0.84
GgaAffx.26697.2.S1_s_at	PRPF6	PRP6 pre-mRNA processing factor 6 homolog (S. cerevisiae)	5.6	4.94	-0.66
GgaAffx.22651.1.S1_s_at	GTF2H4	general transcription factor IIH, polypeptide 4, 52kDa	6.44	5.74	-0.7
GgaAffx.5529.1.S1_at	GPAM	glycerol-3-phosphate acyltransferase, mitochondrial	5.56	4.74	-0.81
GgaAffx.23349.1.S1_at	PANK4	pantothenate kinase 4	6.72	5.98	-0.74
GgaAffx.22231.1.S1_s_at	WAC	WW domain containing adaptor with coiled-coil	4.62	3.57	-1.04
GgaAffx.26593.2.S1_s_at	VILL	villin-like	7.82	7.19	-0.63
GgaAffx.5290.1.S1_s_at	WDR96	WD repeat domain 96	8.63	7.69	-0.94
GgaAffx.24101.1.S1_at	MTRR	5-methyltetrahydrofolate-homocysteine methyltransferase reductase	5.24	4.61	-0.62
GgaAffx.2014.2.S1_s_at	LOC100857289	pre-rRNA-processing protein TSR1 homolog	7.32	6.71	-0.61
GgaAffx.10777.2.S1_s_at	MCF2L	MCF.2 cell line derived transforming sequence-like	5.69	5.04	-0.65
GgaAffx.4421.1.S1_s_at	OTOA	otoancorin	7.46	6.06	-1.4
GgaAffx.780.1.S1_s_at	HK3	hexokinase 3 (white cell)	4.95	4.25	-0.7
GgaAffx.7774.4.S1_s_at	UTRN	utrophin	7.36	5.8	-1.56
GgaAffx.2883.1.S1_s_at	SMURF1	SMAD specific E3 ubiquitin protein ligase 1	4.16	3.35	-0.82
GgaAffx.5665.1.S1_at	VWA2	von Willebrand factor A domain containing 2	6.5	5.54	-0.96
GgaAffx.22749.2.S1_s_at	EFTUD2	elongation factor Tu GTP binding domain containing 2	6.66	6.01	-0.65
GgaAffx.22307.1.S1_s_at	DIS3L	DIS3 mitotic control homolog (S. cerevisiae)-like	4.76	3.89	-0.86
GgaAffx.22965.1.S1_s_at	TLK1	tousled-like kinase 1	4.37	3.74	-0.63
GgaAffx.24097.2.S1_s_at	MICAL3	microtubule associated monoxygenase, calponin and LIM domain containing 3	6.66	5.91	-0.75
GgaAffx.11009.3.S1_s_at	GUCY1A2	guanylate cyclase 1, soluble, alpha 2	5.19	4.5	-0.69
GgaAffx.26075.1.S1_s_at	TWF2	twinfilin, actin-binding protein, homolog 2 (Drosophila)	5.37	4.58	-0.79
GgaAffx.375.2.S1_s_at	CDC27	cell division cycle 27 homolog (S. cerevisiae)	3.6	2.61	-0.99
GgaAffx.8939.1.S1_s_at	CWH43	cell wall biogenesis 43 C-terminal homolog (S. cerevisiae)	8.6	7.77	-0.83
GgaAffx.22799.1.S1_at	MTM1	myotubularin 1	4.68	3.33	-1.34
GgaAffx.9931.3.S1_s_at	UFL1	UFM1-specific ligase 1	6.08	5.4	-0.67
GgaAffx.22063.1.S1_at	ODF2L	outer dense fiber of sperm tails 2-like	5.25	4.5	-0.75
GgaAffx.24144.4.S1_s_at	CTNNAL1	catenin (cadherin-associated protein), alpha-like 1	6.46	5.83	-0.63
GgaAffx.26643.1.S1_at	LRCH2	leucine-rich repeats and calponin homology (CH) domain containing 2	7.37	6.77	-0.61
GgaAffx.23250.1.S1_s_at	PAPSS1	3'-phosphoadenosine 5'-phosphosulfate synthase 1	10.2	9.39	-0.81
GgaAffx.2732.1.S1_at	LOC428824	SITS-binding protein-like	6.6	5.96	-0.64
GgaAffx.24672.1.S1_s_at	PROS1	protein S (alpha)	7.01	6.39	-0.62
GgaAffx.176.1.S1_at	ARID4B	AT rich interactive domain 4B (RBP1-like)	4.74	3.93	-0.81
GgaAffx.24934.1.S1_at	GCLC	glutamate-cysteine ligase, catalytic subunit	3.62	1.72	-1.9
GgaAffx.24934.1.S1_s_at	GCLC	glutamate-cysteine ligase, catalytic subunit	5.19	4.52	-0.68
GgaAffx.689.2.S1_s_at	OLFML2A	olfactomedin-like 2A	4.24	3.31	-0.93
GgaAffx.2529.1.S1_at	THSD4	thrombospondin, type I, domain containing 4	8.28	7.48	-0.8
GgaAffx.10572.3.S1_s_at	PPEF1	protein phosphatase, EF-hand calcium binding domain 1	5.59	4.37	-1.22
GgaAffx.26357.1.S1_at	SLC6A1	solute carrier family 6 (neurotransmitter transporter, GABA), member 1	4.68	3.51	-1.16
GgaAffx.7597.1.S1_at	GLB1	galactosidase, beta 1	5.79	5.11	-0.67
GgaAffx.23815.1.S1_at	AVL9	AVL9 homolog (S. cerevisiase)	6.73	5.87	-0.86
GgaAffx.2925.1.S1_at	ZC3H12B	zinc finger CCCH-type containing 12B	4.94	3.4	-1.54
GgaAffx.24133.3.S1_s_at	LOC418189	solute carrier organic anion transporter family member 1C1-like	3.74	1.9	-1.83
GgaAffx.3989.1.S1_at	SLC6A6	solute carrier family 6 (neurotransmitter transporter, taurine), member 6	5.83	4.8	-1.03
GgaAffx.2552.1.S1_at	STOX1	storkhead box 1	4.87	3.94	-0.92
GgaAffx.24722.1.S1_at	MAP3K7	mitogen-activated protein kinase kinase kinase 7	6.89	6.29	-0.6
GgaAffx.6102.5.S1_s_at	DYNC1I1	dynein, cytoplasmic 1, intermediate chain 1	5.85	4.95	-0.9
GgaAffx.3950.1.S1_at	LOC416036	netrin-4-like	4.85	3.68	-1.18
GgaAffx.3950.2.S1_s_at	LOC416036	netrin-4-like	5.95	4.47	-1.48
GgaAffx.7939.2.S1_s_at	SLC9A3	solute carrier family 9, subfamily A (NHE3, cation proton antiporter 3), member 3	6.71	5.59	-1.12
GgaAffx.24590.1.S1_s_at	SLC22A16	solute carrier family 22 (organic cation/carnitine transporter), member 16	2.7	2.02	-0.68
GgaAffx.24493.1.S1_at	PLK2	polo-like kinase 2	8.15	7.39	-0.76
GgaAffx.22186.2.S1_s_at	IL1RAP	interleukin 1 receptor accessory protein	8.44	7.82	-0.62
GgaAffx.7965.1.S1_s_at	CCDC148	coiled-coil domain containing 148	4.11	3.07	-1.04
GgaAffx.10312.5.S1_at	BAI1	brain-specific angiogenesis inhibitor 1	4.07	3.38	-0.69
GgaAffx.24912.1.S1_s_at	BCOR	BCL6 corepressor	4.83	2.1	-2.74
GgaAffx.3437.2.S1_s_at	PTH1R	parathyroid hormone 1 receptor	6.79	5.04	-1.74
GgaAffx.8659.1.S1_at	FAM114A1	family with sequence similarity 114, member A1	5.84	5.14	-0.7
GgaAffx.1197.1.S1_s_at	FAM13C	family with sequence similarity 13, member C	4.1	3.28	-0.81
GgaAffx.9631.1.S1_at	TMC1	transmembrane channel-like 1	6.84	5.34	-1.5
GgaAffx.3483.1.S1_at	PTBP2	polypyrimidine tract binding protein 2	6.49	5.47	-1.02
GgaAffx.24144.3.S1_s_at	CTNNAL1	catenin (cadherin-associated protein), alpha-like 1	5.12	4.51	-0.61
GgaAffx.26351.2.S1_s_at	SLC24A5	solute carrier family 24, member 5	3.83	3.18	-0.65
GgaAffx.7493.1.S1_s_at	UGT2A3	UDP glucuronosyltransferase 2 family, polypeptide A3	5.3	3.94	-1.37
GgaAffx.2985.1.S1_s_at	TRAFD1	TRAF-type zinc finger domain containing 1	6.56	5.7	-0.86
GgaAffx.23815.2.S1_s_at	AVL9	AVL9 homolog (S. cerevisiase)	6.53	5.32	-1.2
GgaAffx.8602.2.S1_s_at	CASC3	cancer susceptibility candidate 3	4.19	2.91	-1.29
GgaAffx.5942.1.S1_at	FOXP2	forkhead box P2	5.16	4.41	-0.75
GgaAffx.7602.1.S1_s_at	UBP1	upstream binding protein 1 (LBP-1a)	4.93	3.98	-0.94
GgaAffx.25425.1.S1_at	TRIM47	tripartite motif containing 47	6.26	5.53	-0.74
GgaAffx.22637.1.S1_s_at	FKBP5	FK506 binding protein 5	7.93	6.36	-1.57
GgaAffx.9631.2.S1_s_at	TMC1	transmembrane channel-like 1	6	4.74	-1.26
GgaAffx.24538.1.S1_at	FAM184A	family with sequence similarity 184, member A	4.8	4.1	-0.7
GgaAffx.5684.1.S1_s_at	FAM179A	family with sequence similarity 179, member A	4.9	3.55	-1.35
GgaAffx.8698.3.S1_s_at	ZNF236	zinc finger protein 236	4.35	3.14	-1.21
GgaAffx.24015.3.S1_s_at	SLC37A3	solute carrier family 37 (glycerol-3-phosphate transporter), member 3	5.43	4.42	-1.01
GgaAffx.3818.1.S1_s_at	EARS2	glutamyl-tRNA synthetase 2, mitochondrial (putative)	4.09	2.64	-1.45
GgaAffx.23789.1.S1_at	STEAP3	STEAP family member 3, metalloreductase	4.7	3.47	-1.23
GgaAffx.23993.3.S1_s_at	GNPTAB	N-acetylglucosamine-1-phosphate transferase, alpha and beta subunits	4.37	1.96	-2.41
GgaAffx.23502.2.S1_s_at	PPP2R3A	protein phosphatase 2, regulatory subunit B'', alpha	5.99	5.28	-0.71
GgaAffx.5391.1.S1_at	DYTN	dystrotelin	7.65	6.93	-0.72
GgaAffx.6806.1.S1_at	GLRA3	glycine receptor, alpha 3	5.85	5	-0.84
GgaAffx.7403.3.S1_at	SLC5A8	solute carrier family 5 (iodide transporter), member 8	4.14	3.03	-1.11
GgaAffx.23472.1.S1_at	CHN2	chimerin (chimaerin) 2	4.14	2.47	-1.67
GgaAffx.4996.1.S1_at	ALG13	ALG13, UDP-N-acetylglucosaminyltransferase subunit	7.17	6.5	-0.67
GgaAffx.24503.1.S1_s_at	STYK1	serine/threonine/tyrosine kinase 1	4.71	4.01	-0.71
GgaAffx.4503.1.S1_at	TMC6	transmembrane channel-like 6	3.32	2.43	-0.89
GgaAffx.22425.1.S1_s_at	SLC16A5	solute carrier family 16, member 5 (monocarboxylic acid transporter 6)	5.59	4.55	-1.04
GgaAffx.22200.1.S1_at	ZFP91	zinc finger protein 91 homolog (mouse)	8.89	8.21	-0.68
GgaAffx.10650.3.S1_s_at	EXTL3	exostoses (multiple)-like 3	5	4.27	-0.72
GgaAffx.7081.1.S1_at	RASSF9	Ras association (RalGDS/AF-6) domain family (N-terminal) member 9	5.98	5.37	-0.61
GgaAffx.6849.1.S1_at	ERO1LB	ERO1-like beta (S. cerevisiae)	5.25	4.61	-0.64
GgaAffx.9673.1.S1_at	SLC35A5	solute carrier family 35, member A5	5.05	4.44	-0.61
GgaAffx.24091.1.S1_at	CTNND2	catenin (cadherin-associated protein), delta 2 (neural plakophilin-related arm-repeat protein)	6.17	5.33	-0.85
GgaAffx.7263.1.S1_at	GADL1	glutamate decarboxylase-like 1	10.38	9.08	-1.3
GgaAffx.7580.1.S1_at	OVSTL	ovostatin-like	3.53	2.64	-0.9
GgaAffx.2213.1.S1_at	PAOX	peroxisomal N(1)-acetyl-spermine/spermidine oxidase-like	4.5	2.96	-1.54
GgaAffx.7131.1.S1_at	CDS1	CDP-diacylglycerol synthase (phosphatidate cytidylyltransferase) 1	4.75	4.08	-0.67
GgaAffx.21874.3.S1_s_at	SLC41A3	solute carrier family 41, member 3	6.21	5.58	-0.63
GgaAffx.25709.1.S1_s_at	SERPINF2	serpin peptidase inhibitor, clade F (alpha-2 antiplasmin, pigment epithelium derived factor), member 2	8.08	7.46	-0.63
GgaAffx.4497.3.S1_s_at	ATP13A4	ATPase type 13A4	6.06	4.85	-1.21
GgaAffx.10284.1.S1_at	LOC100857179	ubiquitin carboxyl-terminal hydrolase CYLD-like	4.98	4.15	-0.83
GgaAffx.24300.1.S1_s_at	PCYOX1	prenylcysteine oxidase 1	7.08	6.31	-0.77
GgaAffx.8307.3.S1_s_at	ABCA13	ATP-binding cassette, sub-family A (ABC1), member 13	5.82	5.13	-0.69
GgaAffx.22276.4.S1_x_at	ABI1	abl-interactor 1	4	2.85	-1.15
GgaAffx.6185.1.S1_at	CAMK1D	calcium/calmodulin-dependent protein kinase ID	5.37	4.45	-0.92
GgaAffx.6758.1.S1_at		GgaAffx.6758.1	4.81	4.18	-0.63
GgaAffx.11032.1.S1_at	ARHGAP42	Rho GTPase activating protein 42	4.55	3.37	-1.18
GgaAffx.22654.1.S1_at	HDAC10	histone deacetylase 10	5.57	2.56	-3.01
GgaAffx.5357.2.S1_s_at	ALG3	asparagine-linked glycosylation 3, alpha-1,3- mannosyltransferase homolog (S. cerevisiae)	5.71	5.02	-0.68
GgaAffx.4726.1.S1_s_at	KBTBD8	kelch repeat and BTB (POZ) domain containing 8	4.3	3.58	-0.72
GgaAffx.7169.1.S1_at	PPM1K	protein phosphatase, Mg2+/Mn2+ dependent, 1K	4.56	3.91	-0.64
GgaAffx.2929.1.S1_at	ASPN	asporin	7.18	6.37	-0.81
GgaAffx.24816.1.S1_at	OGFRL1	opioid growth factor receptor-like 1	4.06	3.44	-0.63
GgaAffx.638.1.S1_at	LOC419584	discoidin, CUB and LCCL domain-containing protein 1-like	5.39	4.4	-0.99
GgaAffx.10492.1.S1_s_at	TSSC1	tumor suppressing subtransferable candidate 1	4.58	3.41	-1.17
GgaAffx.10691.2.S1_s_at	ENPP4	ectonucleotide pyrophosphatase/phosphodiesterase 4 (putative)	8.41	7.63	-0.78
GgaAffx.4355.1.S1_at	SDR42E2	short chain dehydrogenase/reductase family 42E, member 2	8.32	6.18	-2.15
GgaAffx.5267.1.S1_at	LMCD1	LIM and cysteine-rich domains 1	6.23	5.61	-0.61
GgaAffx.21896.1.S1_at	ACTR3B	ARP3 actin-related protein 3 homolog B (yeast)	4.54	2.73	-1.81
GgaAffx.24459.2.S1_s_at	LPCAT3	lysophosphatidylcholine acyltransferase 3	4.64	3.78	-0.85
GgaAffx.10104.2.S1_s_at	ATP6V0D2	ATPase, H+ transporting, lysosomal 38kDa, V0 subunit d2	5.78	4.94	-0.84
GgaAffx.3670.1.S1_at	MLST8	MTOR associated protein, LST8 homolog (S. cerevisiae)	5.4	4.65	-0.76
GgaAffx.6070.1.S1_at	USH2A	Usher syndrome 2A (autosomal recessive, mild)	7	5.97	-1.03
GgaAffx.3251.1.S1_s_at	SEL1L3	sel-1 suppressor of lin-12-like 3 (C. elegans)	5.65	4.74	-0.9
GgaAffx.11117.1.S1_at	SMPD1	sphingomyelin phosphodiesterase 1, acid lysosomal	5.7	5.01	-0.69
GgaAffx.2075.1.S1_at	SETD8	SET domain containing (lysine methyltransferase) 8	5.21	4.52	-0.7
GgaAffx.11119.1.S1_at	LOC100859796	olfactory receptor 52K2-like	4.41	3.75	-0.67
GgaAffx.7642.1.S1_at	DCLK3	doublecortin-like kinase 3	7.8	7.08	-0.72
GgaAffx.1011.1.S1_at	ZP3L1	zona pellucida sperm-binding protein 3-like	5.62	4.77	-0.85
GgaAffx.1523.1.S1_s_at	CSNK1G1	casein kinase 1, gamma 1	5.52	4.75	-0.77
GgaAffx.25241.1.S1_at	FAM168A	family with sequence similarity 168, member A	4.14	3.43	-0.71
GgaAffx.8698.4.S1_s_at	ZNF236	zinc finger protein 236	4.32	3.47	-0.85
GgaAffx.8198.1.S1_at		GgaAffx.8198.1	4.76	3.48	-1.28
GgaAffx.8727.1.S1_at	FAM69C	family with sequence similarity 69, member C	5.52	4.16	-1.36
GgaAffx.23316.1.S1_x_at	CYB5RL	cytochrome b5 reductase-like	4.96	3.55	-1.42
GgaAffx.4601.1.S1_at	SUDS3	suppressor of defective silencing 3 homolog (S. cerevisiae)	4.24	3.59	-0.65
GgaAffx.4299.1.S1_at	LOC771467	leucine-rich repeat-containing protein 56-like	4.43	3.78	-0.65
GgaAffx.4825.1.S1_at	COPS7B	COP9 constitutive photomorphogenic homolog subunit 7B (Arabidopsis)	5.22	4.59	-0.63
GgaAffx.4324.1.S1_at	NXPH3	neurexophilin 3	3.74	3	-0.74
GgaAffx.9048.2.S1_at	LIMCH1	LIM and calponin homology domains 1	3.95	2.11	-1.84
GgaAffx.9594.1.S1_at	C9ORF39	centlein, centrosomal protein	4.39	3.56	-0.84
GgaAffx.1642.2.S1_s_at	AQP7	aquaporin 7	5.37	3.9	-1.47
GgaAffx.8640.1.S1_at	AKAP8	A kinase (PRKA) anchor protein 8	5.3	3.96	-1.34
GgaAffx.7275.3.S1_s_at	RPS6KA2	ribosomal protein S6 kinase, 90kDa, polypeptide 2	5.72	4.42	-1.3
GgaAffx.8960.1.S1_at	TXK	TXK tyrosine kinase	4.02	2.71	-1.32
GgaAffx.1535.1.S1_s_at		GgaAffx.1535.1	5.94	4.82	-1.12
GgaAffx.2370.1.S1_at	FYB	FYN binding protein	3.68	2.6	-1.07
GgaAffx.9094.1.S1_s_at	RELL1	RELT-like 1	5.37	3.43	-1.94
GgaAffx.23388.1.S1_at	ACSS3	acyl-CoA synthetase short-chain family member 3	6.24	5.4	-0.84
GgaAffx.21977.1.S1_at	RFTN2	raftlin family member 2	8.25	7.45	-0.8
GgaAffx.7503.2.S1_s_at	SHANK2	SH3 and multiple ankyrin repeat domains 2	5.45	4.84	-0.61
GgaAffx.10125.4.S1_x_at	LOC422922	T-cell surface glycoprotein CD8 alpha chain-like	4.2	1.99	-2.2
GgaAffx.1722.2.S1_s_at	RBP7	retinol binding protein 7, cellular	4.39	3.41	-0.98
GgaAffx.26382.1.S1_at	DUSP13	dual specificity phosphatase 13	5.09	4.16	-0.93
GgaAffx.5069.1.S1_at	AMMECR1	Alport syndrome, mental retardation, midface hypoplasia and elliptocytosis chromosomal region gene 1	8.79	8.07	-0.72
GgaAffx.7356.1.S1_at	LOC423490	transmembrane protein C14orf180-like	8.89	6.16	-2.73
GgaAffx.23839.1.S1_at	LOC100857363	uncharacterized LOC100857363	3.17	1.8	-1.36
GgaAffx.2730.1.S1_at	LOC770492	ras-related and estrogen-regulated growth inhibitor-like	4.68	4.05	-0.63
GgaAffx.2363.1.S1_s_at	HIP1R	huntingtin interacting protein 1 related	5.62	4.95	-0.67
GgaAffx.830.1.S1_at	LOC426743	probable beta-D-xylosidase 5-like	7.18	6.56	-0.62
GgaAffx.1911.1.S1_at	LOC100857330	max dimerization protein 3-like	4.98	3.85	-1.13
GgaAffx.11288.1.S1_s_at	PEO1	progressive external ophthalmoplegia 1	5.64	4.78	-0.86
GgaAffx.23678.1.S1_s_at	SULT1E1	sulfotransferase family 1E, estrogen-preferring, member 1	8.02	7.28	-0.74
GgaAffx.9143.3.S1_s_at	TRAPPC10	trafficking protein particle complex 10	3.73	2.43	-1.31
GgaAffx.1757.1.S1_at	DUSP19	dual specificity phosphatase 19	8.72	7.94	-0.77
GgaAffx.24513.10.S1_s_at		GgaAffx.24513.10	5.53	4.64	-0.9
GgaAffx.6668.1.S1_at	CEP128	centrosomal protein 128kDa	4.23	3.5	-0.73
GgaAffx.23024.1.S1_at	ZRANB1	zinc finger, RAN-binding domain containing 1	4.81	4.18	-0.63
GgaAffx.871.1.S1_at	TMEM52	transmembrane protein 52	4.22	3.42	-0.81
GgaAffx.621.1.S1_at	TMEM222	transmembrane protein 222	4.99	4.3	-0.69
GgaAffx.25179.1.S1_at	ZMYM2	zinc finger, MYM-type 2	3.78	2.88	-0.9
GgaAffx.6409.1.S1_at	FBXO33	F-box protein 33	4.53	3.29	-1.25
GgaAffx.3561.1.S1_at	TTC28	tetratricopeptide repeat domain 28	4.44	3.41	-1.03
GgaAffx.24355.2.S1_at	NRBP2	nuclear receptor binding protein 2	5.84	4.62	-1.22
GgaAffx.8904.1.S1_at	LAMA2	laminin, alpha 2	5.12	4.46	-0.66
GgaAffx.5451.1.S1_at	HDAC10	histone deacetylase 10	5.32	4.38	-0.94
GgaAffx.10331.1.S1_at	LOC100858288	fibropellin-1-like	5.38	4.51	-0.87
GgaAffx.10329.1.S1_at	LOC421876	neurogenic locus notch homolog protein 2-like	4.77	3.97	-0.8
GgaAffx.10332.1.S1_at	LOC100858288	fibropellin-1-like	3.94	2.98	-0.96
GgaAffx.9641.1.S1_at	PCSK5	proprotein convertase subtilisin/kexin type 5	4.28	2.98	-1.3
GgaAffx.629.1.A1_at		GgaAffx.629.1	4.84	4.05	-0.79
GgaAffx.6491.1.S1_at	MAST2	microtubule associated serine/threonine kinase 2	3.22	1.57	-1.65
GgaAffx.906.1.S1_at		GgaAffx.906.1	4.03	3.23	-0.79
GgaAffx.5746.1.S1_at	PNO1	partner of NOB1 homolog (S. cerevisiae)	2.55	0.43	-2.12
GgaAffx.25595.1.S1_at	AQP5	aquaporin 5	8.07	5.88	-2.19
GgaAffx.25595.1.S1_s_at	AQP5	aquaporin 5	9.1	7.15	-1.95
GgaAffx.1035.1.S1_at		GgaAffx.1035.1	3.05	2.29	-0.76
GgaAffx.11154.1.S1_at	BABAM1	BRISC and BRCA1 A complex member 1	5.88	5.12	-0.76
GgaAffx.10364.1.S1_s_at	CASK	calcium/calmodulin-dependent serine protein kinase (MAGUK family)	3.84	3.07	-0.77
GgaAffx.9095.1.S1_at	KIAA1239	KIAA1239	5.63	4.79	-0.83
GgaAffx.25120.1.A1_at	PCDH9	protocadherin 9	8.04	7.18	-0.86
GgaAffx.22181.1.S1_at	SLITRK4	SLIT and NTRK-like family, member 4	5.46	3.72	-1.74
GgaAffx.10261.1.A1_s_at	LOC100857907	Alstrom syndrome protein 1-like	5.03	3.82	-1.21
GgaAffx.4221.1.S1_at	CCDC71	coiled-coil domain containing 71	4.34	3.72	-0.62
GgaAffx.5193.1.A1_at		GgaAffx.5193.1	4.35	3.32	-1.03
GgaAffx.24674.1.S1_at	STX19	syntaxin 19	4.22	3.32	-0.9
GgaAffx.24356.1.S1_at	ZNF555	zinc finger protein 555	4.72	3.59	-1.12
GgaAffx.4571.1.A1_at	LPP	LIM domain containing preferred translocation partner in lipoma	9.64	8.62	-1.02
GgaAffx.10817.1.S1_at	HS6ST3	heparan sulfate 6-O-sulfotransferase 3	6.06	5.31	-0.75
GgaAffx.5460.1.S1_at		GgaAffx.5460.1	6.7	5.85	-0.85
GgaAffx.1329.1.S1_at	SENP8	SUMO/sentrin specific peptidase family member 8	4.23	3.42	-0.8
GgaAffx.4332.1.A1_at	CLDN25	claudin 25	4.25	3.26	-0.99
GgaAffx.5194.1.S1_at	CLK1	CDC-like kinase 1	5.29	3.82	-1.46
GgaAffx.1691.1.A1_at	RGS5	regulator of G-protein signaling 5	7.29	5.6	-1.7
GgaAffx.6062.1.A1_at		GgaAffx.6062.1	4.21	3.16	-1.05
GgaAffx.5207.1.A1_at		GgaAffx.5207.1	5.88	5.13	-0.75
GgaAffx.8956.1.S1_at	RPP25	ribonuclease P/MRP 25kDa subunit	6.76	5.51	-1.25
GgaAffx.6786.1.A1_at		GgaAffx.6786.1	5.56	4.91	-0.65
GgaAffx.6064.1.S1_at	USH2A	Usher syndrome 2A (autosomal recessive, mild)	6.46	5.63	-0.83
GgaAffx.8177.1.A1_at		GgaAffx.8177.1	4.07	3.11	-0.96
GgaAffx.8427.1.A1_x_at		GgaAffx.8427.1	8.71	8.03	-0.68
GgaAffx.3691.1.S1_at	SLCO5A1	solute carrier organic anion transporter family, member 5A1	3.95	2.99	-0.96
GgaAffx.24429.1.A1_at	LOC426599	tetratricopeptide repeat protein 38-like /// tetratricopeptide repeat domain 38	4.46	3.81	-0.65
GgaAffx.6053.1.S1_at	COL1A2	collagen, type I, alpha 2	8.66	5.97	-2.68
GgaAffx.6066.1.S1_at	USH2A	Usher syndrome 2A (autosomal recessive, mild)	6.62	5.54	-1.08
Gga.1803.3.S1_at	PLP1	proteolipid protein 1	5.6	4.41	-1.19
Gga.6319.2.S1_a_at	LGMN	legumain	8.6	7.99	-0.62
Gga.4587.1.S1_at	FAM13A	family with sequence similarity 13, member A	7.77	6.87	-0.9
Gga.1665.2.S1_a_at	SRPR	signal recognition particle receptor (docking protein)	9.27	8.63	-0.65
Gga.5717.1.S1_at		Gga.5717.1	6.97	5.8	-1.17
Gga.999.1.S1_at	LOC100859123	serine/threonine-protein phosphatase 2A activator-like /// protein phosphatase 2A activator, regulatory subunit 4	6.54	5.91	-0.63
Gga.7594.1.S1_at	CPD	carboxypeptidase D	8.98	8.35	-0.63
Gga.7817.2.S1_a_at	DNAJC13	DnaJ (Hsp40) homolog, subfamily C, member 13	7.62	6.88	-0.74
Gga.7708.1.S1_at	MAOA	monoamine oxidase A	6.44	5.54	-0.89
Gga.6770.1.S1_at	BMP7	bone morphogenetic protein 7	8.8	8.15	-0.65
Gga.5264.1.S1_at		Gga.5264.1	8.24	7.36	-0.88
Gga.6289.1.S1_at	CAB39L	calcium binding protein 39-like	9.93	9.06	-0.87
Gga.4535.1.S1_at	AKAP12	A kinase (PRKA) anchor protein 12	8.03	6.91	-1.12
Gga.5616.2.S1_a_at	LOC770126	uncharacterized LOC770126	5.92	4.55	-1.37
Gga.3242.1.S1_at	BCAS1	breast carcinoma amplified sequence 1	9.65	8.53	-1.12
Gga.8764.1.S1_at		Gga.8764.1	5.62	4.59	-1.03
Gga.6032.1.S1_at	DOCK8	dedicator of cytokinesis 8	5.78	4.85	-0.93
Gga.7847.1.S1_at	ACSL5	acyl-CoA synthetase long-chain family member 5	5.12	4.08	-1.05
Gga.5379.1.S1_at		Gga.5379.1	7.29	6.59	-0.69
Gga.6412.1.S1_at	AQP5	aquaporin 5	10.3	8.26	-2.05
Gga.8052.1.S1_at		Gga.8052.1	5.14	3.39	-1.75
Gga.5728.1.S1_at		Gga.5728.1	4.27	3.67	-0.6
Gga.7348.1.S1_at		Gga.7348.1	6.14	5.33	-0.81
Gga.7528.1.S1_at	KLF2	Kruppel-like factor 2 (lung)	6.68	4.7	-1.98
Gga.8203.1.S1_at	PYGB	phosphorylase, glycogen; brain	5.14	4.41	-0.74
Gga.6245.2.S1_at	NGFR	nerve growth factor receptor	6.47	4.85	-1.62
Gga.3621.1.S1_at	CRYZ	crystallin, zeta (quinone reductase)	5.88	4.4	-1.48
Gga.7505.1.S1_at		Gga.7505.1	9.21	8.36	-0.85
Gga.3624.1.S1_at	PDE3B	phosphodiesterase 3B, cGMP-inhibited	9.74	9.12	-0.62
Gga.7971.1.S1_at		Gga.7971.1	8.57	7.89	-0.68
Gga.7403.1.S1_at	SLC22A4	solute carrier family 22 (organic cation transporter), member 4	5.93	4.43	-1.5
Gga.8385.1.S1_at		Gga.8385.1	6.37	5.54	-0.83
Gga.6140.1.A1_at	PCYOX1	prenylcysteine oxidase 1	4.55	1.81	-2.74
Gga.6593.1.S1_at		Gga.6593.1	6.68	5.95	-0.73
Gga.8365.1.A1_at	GUSB	glucuronidase, beta	5.67	5.06	-0.61
Gga.7588.1.S1_at	GGT7	gamma-glutamyltransferase 7	10.34	9.49	-0.84
Gga.7905.2.A1_at		Gga.7905.2	4.95	4.08	-0.86
Gga.7994.1.S1_at	AFAP1	actin filament associated protein 1	9.52	8.75	-0.77
Gga.3145.3.S1_at	MSN	moesin	3.71	2.87	-0.84
Gga.10006.1.S1_at	GCLC	glutamate-cysteine ligase, catalytic subunit	9.94	9.29	-0.65
Gga.2171.1.S1_at	MYOF	myoferlin	9.78	9.05	-0.73
Gga.15383.1.S1_at	CCDC3	coiled-coil domain containing 3	7.53	5.77	-1.76
Gga.16624.1.S1_at	BRD8	bromodomain containing 8	5.21	4.4	-0.81
Gga.15484.1.S1_at	LOC100859462	uncharacterized LOC100859462	5.15	2.83	-2.32
Gga.15588.1.S1_at	SDR42E2	short chain dehydrogenase/reductase family 42E, member 2	10.96	9.61	-1.35
Gga.6330.1.S1_at	RNF7	ring finger protein 7	3.07	0.47	-2.6
Gga.8237.1.S1_a_at	LOC100859072	uncharacterized LOC100859072	6.23	4.8	-1.43
Gga.12166.1.S1_at	ZEB2	zinc finger E-box binding homeobox 2	5.44	4.54	-0.9
Gga.3274.2.S1_a_at		Gga.3274.2	10.36	9.64	-0.72
Gga.5168.2.S1_s_at	UBE2G2	ubiquitin-conjugating enzyme E2G 2	6.58	5.81	-0.77
Gga.4565.3.S1_a_at	TEX264	testis expressed 264	8.19	7.57	-0.62
Gga.4712.2.S1_at	OXCT1	3-oxoacid CoA transferase 1	5.2	4.46	-0.74
Gga.2330.1.S1_at	LOC776594	uncharacterized LOC776594	7.12	6.48	-0.63
Gga.5313.2.S1_at	AMFR	autocrine motility factor receptor, E3 ubiquitin protein ligase	8.05	7.14	-0.91
Gga.7638.2.S1_at	MAF	v-maf musculoaponeurotic fibrosarcoma oncogene homolog (avian)	5.3	4.62	-0.68
Gga.2708.1.S1_at	CLGN	calmegin	1.92	1.07	-0.85
Gga.8676.1.S1_at	TMEM229B	transmembrane protein 229B	10.52	9.75	-0.77
Gga.2877.2.S1_a_at	DNAJC18	DnaJ (Hsp40) homolog, subfamily C, member 18	6.28	5.32	-0.96
Gga.2877.2.S1_at	DNAJC18	DnaJ (Hsp40) homolog, subfamily C, member 18	5.77	4.73	-1.05
Gga.2673.1.S1_at	EDNRB	endothelin receptor type B	6.62	4.65	-1.97
Gga.7714.3.S1_at	CSTF2	cleavage stimulation factor, 3' pre-RNA, subunit 2, 64kDa	5.17	4.3	-0.88
Gga.8635.1.S1_at	SLC5A1	solute carrier family 5 (sodium/glucose cotransporter), member 1	3.96	3.25	-0.72
Gga.6007.2.S1_a_at		Gga.6007.2	5.66	4.88	-0.78
Gga.3423.1.S1_at	PEX1	peroxisomal biogenesis factor 1	4.38	3.76	-0.62
Gga.8972.1.S1_at	FABP6	fatty acid binding protein 6, ileal	3.8	3	-0.8
Gga.4088.1.S1_at	SLITRK4	SLIT and NTRK-like family, member 4	9.02	8.27	-0.75
Gga.7417.2.S1_a_at	VIPAR	VPS33B interacting protein, apical-basolateral polarity regulator	7.06	6.46	-0.6
Gga.1279.1.S1_at		Gga.1279.1	5.57	4.54	-1.03
Gga.2136.3.S1_at	RHOU	ras homolog family member U	4.95	3.99	-0.97
Gga.9376.3.S1_at	GARS	glycyl-tRNA synthetase	3.48	2.44	-1.04
Gga.7125.3.S1_at		Gga.7125.3	6.46	5.72	-0.74
Gga.2456.1.S1_at		Gga.2456.1	5.95	4.99	-0.96
Gga.1622.1.S1_at		Gga.1622.1	7.91	7.05	-0.86
Gga.8385.3.S1_a_at		Gga.8385.3	6.29	4.71	-1.58
Gga.4514.3.S1_s_at	RRM1	ribonucleotide reductase M1	5.8	5.14	-0.66
Gga.1523.1.S1_at		Gga.1523.1	4.86	3.76	-1.1
Gga.5316.1.S1_at	LRFN5	leucine rich repeat and fibronectin type III domain containing 5	6.78	5.98	-0.8
Gga.9157.2.S1_a_at	COX19	COX19 cytochrome c oxidase assembly homolog (S. cerevisiae)	9.73	9.08	-0.64
Gga.7715.2.S1_at		Gga.7715.2	4.22	3.37	-0.85
Gga.3697.1.S1_at	ABCC9	ATP-binding cassette, sub-family C (CFTR/MRP), member 9	5.1	4.41	-0.69
Gga.9327.2.S1_a_at	C4ORF34	chromosome 4 open reading frame, human C4orf34	7.66	6.49	-1.16
Gga.6712.1.S1_at	LOC428297	feather keratin Cos1-1/Cos1-3/Cos2-1-like	5.84	4.83	-1.01
Gga.6891.1.S1_at		Gga.6891.1	6.06	5.31	-0.75
Gga.6493.1.S1_at		Gga.6493.1	8.5	5.77	-2.72
Gga.6636.1.A1_at		Gga.6636.1	3.23	2.01	-1.22
Gga.6672.1.S1_at	LOC769154	claw keratin-like	6.59	5.71	-0.88
Gga.6438.1.S1_at		Gga.6438.1	4.25	2.09	-2.16
Gga.6546.1.S1_at		Gga.6546.1	6.57	5.97	-0.6
Gga.9413.1.A1_at		Gga.9413.1	5.15	4.39	-0.76
Gga.6447.1.S1_at		Gga.6447.1	7.94	6.77	-1.17
Gga.15527.1.S1_at		Gga.15527.1	5.28	4.54	-0.74
Gga.9274.1.S1_at		Gga.9274.1	6.08	5.46	-0.62
Gga.4333.1.S1_at	AVL9	AVL9 homolog (S. cerevisiase)	3.89	2.99	-0.9
Gga.15640.1.S1_s_at	ANK3	ankyrin 3, node of Ranvier (ankyrin G)	4.78	2.7	-2.08
Gga.1637.1.A1_at		Gga.1637.1	5.29	4.47	-0.82
Gga.1631.1.A1_at		Gga.1631.1	5.13	4.3	-0.82
Gga.1659.1.A1_at		Gga.1659.1	5.42	3.89	-1.52
Gga.8609.1.S1_at		Gga.8609.1	5.75	4.74	-1.01
Gga.15719.2.S1_s_at	C15ORF23	chromosome 5 open reading frame, human C15orf23	4.11	3.31	-0.8
Gga.15641.1.S1_at		Gga.15641.1	7.37	6.36	-1.01
Gga.9122.1.S1_at		Gga.9122.1	7.75	7.08	-0.67

## Sheet: 72h vs 0h dn 0.6
Probe_Set	Gene_Symbol	Gene_Name	Log2 (Expression-0hr)	Log2 (Expression-72hr)	Log2 (fold change)
AF243438.CDS60.S1_s_at		AF243438.CDS60	6.24	4.76	-1.47
AF243438.CDS98.S1_s_at		AF243438.CDS98	4.07	2.14	-1.93
AY510475.CDS3.S1_at		AY510475.CDS3	5.76	5.14	-0.62
NC-001720.CDS27.S1_at		NC-001720.CDS27	3.46	2.47	-0.98
NC-002188.CDS19.S1_at		NC-002188.CDS19	3.28	2.46	-0.83
NC-002188.CDS36.S1_at		NC-002188.CDS36	3.53	2.15	-1.38
NC-002188.CDS62.S1_at		NC-002188.CDS62	2.92	2.26	-0.66
NC-002188.CDS158.S1_at		NC-002188.CDS158	3.23	2.09	-1.14
NC-002188.CDS162.S1_at		NC-002188.CDS162	3.62	1.81	-1.81
Gga.1171.1.S1_at	LY6E	lymphocyte antigen 6 complex, locus E	5.86	4.74	-1.12
Gga.4403.1.S1_at	PSAP	prosaposin	6.98	6.26	-0.73
Gga.9713.2.S1_a_at	HINTW	histidine triad nucleotide binding protein W /// histidine triad nucleotide-binding protein 1-like	11.51	3.93	-7.58
Gga.540.1.S1_at	MGP	matrix Gla protein	5.05	3.38	-1.67
Gga.739.1.S1_at	LCN8	lipocalin 8	7.68	6.37	-1.31
Gga.2592.1.S2_at	COL5A1	collagen, type V, alpha 1	3.33	2.61	-0.72
Gga.3986.2.S1_a_at	CA2	carbonic anhydrase II	7.2	6.45	-0.74
Gga.4422.2.S1_a_at	AK1	adenylate kinase 1	10.7	9.98	-0.72
Gga.1114.1.S1_at	CIP1	cdk inhibitor CIP1 (p21)	6.16	5.51	-0.65
Gga.156.1.S1_at	NBL1	neuroblastoma, suppression of tumorigenicity 1	8.68	6.44	-2.25
Gga.3111.1.S1_at	CLDN5	claudin 5	6.69	5.88	-0.81
Gga.3111.1.S2_at	CLDN5	claudin 5	7.03	5.88	-1.15
Gga.4210.1.S1_at	MT4	metallothionein 4	6.91	6.02	-0.89
Gga.4451.1.S1_at	GSN	gelsolin	13.36	12.24	-1.12
Gga.2893.1.S1_a_at	MERTK	c-mer proto-oncogene tyrosine kinase	7.93	7.27	-0.65
Gga.3037.1.S1_s_at	CHRDL1	chordin-like 1	11.81	11.18	-0.63
Gga.2276.1.S1_a_at	DCXR	dicarbonyl/L-xylulose reductase	9.4	8.79	-0.61
Gga.4723.1.S1_at	LECT1	leukocyte cell derived chemotaxin 1	10.73	6.9	-3.83
Gga.137.1.S1_at	EDNRA	endothelin receptor type A	5.1	2.76	-2.35
Gga.2110.1.S2_at	HDAC3	histone deacetylase 3	7.46	6.73	-0.72
Gga.3572.1.S1_at	CD44	CD44 molecule (Indian blood group)	5.3	4.5	-0.8
Gga.8774.1.S1_s_at	TNFSF10	tumor necrosis factor (ligand) superfamily, member 10	5.91	4.65	-1.26
Gga.8774.1.S2_s_at	TNFSF10	tumor necrosis factor (ligand) superfamily, member 10	8.34	6.63	-1.71
Gga.8344.2.A1_a_at	RGS3	regulator of G-protein signaling 3	5.83	5.17	-0.66
Gga.153.1.S2_at	ZIC1	Zic family member 1	6.44	5.02	-1.42
Gga.4988.1.S1_at	CALD1	caldesmon 1	10.24	9.26	-0.98
Gga.606.1.S1_at	KIT	v-kit Hardy-Zuckerman 4 feline sarcoma viral oncogene homolog	9.8	8.77	-1.03
Gga.3867.1.S1_at	PRNP	prion protein	9.83	8.42	-1.41
Gga.2965.1.S1_at	TIMP2	TIMP metallopeptidase inhibitor 2	6.43	5.46	-0.97
Gga.3652.1.S1_at	CLEC3B	C-type lectin domain family 3, member B	6.81	3.61	-3.21
Gga.8359.1.S1_at	GSTA3	glutathione S-transferase alpha 3	9.95	8.72	-1.23
Gga.2587.1.S1_at	NOV	nephroblastoma overexpressed gene	10.16	9.37	-0.78
Gga.4974.1.S1_at	VCAN	versican	5.44	3.4	-2.04
Gga.5111.1.S1_at	CCDC80	coiled-coil domain containing 80	8.13	7.44	-0.69
Gga.5171.1.S1_at	CDH5	cadherin 5, type 2 (vascular endothelium)	5.63	3.38	-2.25
Gga.8434.1.S1_at	IGFBP4	insulin-like growth factor binding protein 4	7.72	6.79	-0.93
Gga.2582.1.S1_at	TGFBI	transforming growth factor, beta-induced, 68kDa	6.14	4.92	-1.21
Gga.1707.1.S1_at	CAPN1	calpain 1, (mu/I) large subunit	6.99	5.97	-1.01
Gga.2996.1.S2_at	ALDH1A2	aldehyde dehydrogenase 1 family, member A2	7.31	4.9	-2.4
Gga.663.1.S1_at	LPAR6	lysophosphatidic acid receptor 6	8.27	7.29	-0.98
Gga.13484.1.S1_at	IL15	interleukin 15	4.92	3.49	-1.43
Gga.3339.1.S1_at	ARSH	arylsulfatase family, member H	6.63	5.9	-0.73
Gga.4194.1.S1_at	OGN	osteoglycin	6.11	3.74	-2.37
Gga.2810.1.S1_at	PFKM	phosphofructokinase, muscle	6.81	5.84	-0.97
Gga.4306.1.S1_at	SYNM	synemin, intermediate filament protein	8.8	8.19	-0.61
Gga.11560.2.S1_a_at	PIK3AP1	phosphoinositide-3-kinase adaptor protein 1	8.22	7.29	-0.93
Gga.2152.1.S1_at	PPP1R9B	protein phosphatase 1, regulatory (inhibitor) subunit 9B	7.93	7.13	-0.8
Gga.2152.1.S2_at	PPP1R9B	protein phosphatase 1, regulatory (inhibitor) subunit 9B	9.19	8.55	-0.64
Gga.1817.1.S2_at	SALL1	sal-like 1 (Drosophila)	9.98	9.28	-0.7
Gga.1845.1.S1_at	SPINW	spindlin 1	7.17	0	-7.17
Gga.8535.1.S2_at	UNC5C	unc-5 homolog C (C. elegans)	6.36	5.31	-1.05
Gga.11873.2.S1_a_at	TNMD	tenomodulin	7.49	4.74	-2.74
Gga.3673.1.S2_at	LDB2	LIM domain binding 2	5.25	4.11	-1.14
Gga.141.1.S2_at	NHLH1	nescient helix loop helix 1	6.07	5.39	-0.67
Gga.98.2.S1_a_at	TLR2-1	toll-like receptor 2 type1	5.89	4.86	-1.03
Gga.1747.2.S1_a_at	CASP1	caspase 1, apoptosis-related cysteine peptidase	7.7	6.66	-1.04
Gga.1906.1.S2_at	CRISPLD1	cysteine-rich secretory protein LCCL domain containing 1	6.66	5.92	-0.74
Gga.4374.1.S1_a_at	IRF4	interferon regulatory factor 4	5.02	4.36	-0.66
Gga.2805.1.S1_at	COCH	coagulation factor C homolog, cochlin (Limulus polyphemus)	7.58	6.14	-1.45
Gga.3973.1.S1_at	TWIST1	twist homolog 1 (Drosophila)	5.37	3.75	-1.61
Gga.1839.1.S1_at	EYA2	eyes absent homolog 2 (Drosophila)	5.86	5.23	-0.63
Gga.566.1.S1_at	ITGA1	integrin, alpha 1 /// pelota homolog (Drosophila)	7.41	5.79	-1.62
Gga.408.1.S1_at	RPE65	retinal pigment epithelium-specific protein 65kDa	8.62	7.52	-1.1
Gga.603.1.S1_at	OCLN	occludin	3.49	2.37	-1.12
Gga.16038.1.S1_at	ADIPOQ	adiponectin, C1Q and collagen domain containing	4.78	3.39	-1.4
Gga.2707.2.S1_a_at	CLOCK	clock homolog (mouse)	6.01	5.34	-0.66
Gga.283.1.S1_at	CHRNA9	cholinergic receptor, nicotinic, alpha 9	7.81	6.05	-1.75
Gga.484.1.S1_at	PRELID1	PRELI domain containing 1	4.74	3.43	-1.31
GgaAffx.21799.1.S1_at	CMTM3	CKLF-like MARVEL transmembrane domain containing 3	5.88	5.2	-0.68
GgaAffx.21801.1.S1_at	THPO	thrombopoietin	4.8	4.09	-0.7
Gga.2640.1.S1_at	CFC1B	cripto, FRL-1, cryptic family 1B	4.95	3.76	-1.19
Gga.5100.1.S1_s_at	POFUT1	protein O-fucosyltransferase 1	4.47	3.63	-0.84
Gga.3259.1.S1_at	ANGPT2	angiopoietin 2	3.94	2.47	-1.47
Gga.4965.1.S1_at	COL12A1	collagen, type XII, alpha 1	8.39	6.61	-1.79
Gga.4830.1.S1_at	SFRP1	secreted frizzled-related protein 1	8.24	7.16	-1.07
Gga.4830.1.S2_at	SFRP1	secreted frizzled-related protein 1	9.97	8.81	-1.17
Gga.4157.1.S1_at	EPHA7	EPH receptor A7	10.8	10.16	-0.64
Gga.1924.1.S2_at	KBP	kainate binding protein	7.14	6.54	-0.6
Gga.746.1.S1_at	PNAT10	N-acetyltransferase, pineal gland isozyme NAT-10	8.09	7.37	-0.72
Gga.4000.1.S1_at	CHRNA7	cholinergic receptor, nicotinic, alpha 7 (neuronal)	8.94	5.79	-3.15
Gga.654.1.S1_at	RET	ret proto-oncogene	5.95	5.11	-0.84
Gga.752.1.S1_at	TAL1	T-cell acute lymphocytic leukemia 1	4.78	3.39	-1.39
Gga.928.1.S1_at	TYR	tyrosinase (oculocutaneous albinism IA)	4.08	2.55	-1.52
Gga.10.1.S1_at	OTX2	orthodenticle homeobox 2	4.17	3.43	-0.73
Gga.243.3.S1_a_at	NTM	neurotrimin	4.91	4.13	-0.79
GgaAffx.20347.1.S1_at	IGSF10	immunoglobulin superfamily, member 10	3.85	2.89	-0.95
Gga.10745.1.S1_s_at	CYP4V2	cytochrome P450, family 4, subfamily V, polypeptide 2	8.23	7.48	-0.76
GgaAffx.21811.1.S1_s_at	SLC24A2	solute carrier family 24 (sodium/potassium/calcium exchanger), member 2	5.65	3.52	-2.13
GgaAffx.20159.1.S1_at		GgaAffx.20159.1	5.6	4.11	-1.49
GgaAffx.21334.1.S1_at		GgaAffx.21334.1	7.08	4.9	-2.18
GgaAffx.21787.1.S1_s_at	BETA3	bHLH transcription factor beta3	6.45	4.88	-1.58
GgaAffx.20680.1.S1_s_at	SCN2A	sodium channel, voltage-gated, type II, alpha subunit	6.88	4.86	-2.02
Gga.11457.1.S1_s_at	CTBS	chitobiase, di-N-acetyl-	9.02	7.98	-1.04
GgaAffx.20433.1.S1_at	MBOAT2	membrane bound O-acyltransferase domain containing 2	6.63	5.81	-0.81
GgaAffx.20614.1.S1_at		GgaAffx.20614.1	6.3	5.5	-0.8
GgaAffx.21078.1.S1_at		GgaAffx.21078.1	7.85	6.91	-0.94
GgaAffx.21640.1.S1_at	TMEM229B	transmembrane protein 229B	11.53	10.88	-0.65
GgaAffx.21640.1.S1_s_at	TMEM229B	transmembrane protein 229B	10.2	9.54	-0.66
GgaAffx.20420.1.S1_at	N4BP2L1	NEDD4 binding protein 2-like 1	6.7	5.27	-1.43
GgaAffx.21342.1.S1_at		GgaAffx.21342.1	8.03	7.24	-0.79
GgaAffx.20643.1.S1_at	OLFML2B	olfactomedin-like 2B	9.02	7.05	-1.96
GgaAffx.20853.1.S1_at		GgaAffx.20853.1	8.98	8.27	-0.71
GgaAffx.20898.1.S1_at		GgaAffx.20898.1	3.83	3.06	-0.77
GgaAffx.21064.1.S1_at		GgaAffx.21064.1	8.05	7.18	-0.87
GgaAffx.21598.1.S1_s_at		GgaAffx.21598.1	6.79	5.35	-1.44
Gga.3143.2.S1_s_at	FAM122A	family with sequence similarity 122A	9.99	9.36	-0.63
Gga.6027.1.S1_s_at	SUCLG1	succinate-CoA ligase, alpha subunit	8.19	7.31	-0.88
GgaAffx.20471.1.S1_at	WDR96	WD repeat domain 96	9.9	9.2	-0.7
GgaAffx.21187.1.S1_s_at		GgaAffx.21187.1	8.67	7.67	-1
GgaAffx.20446.1.S1_s_at	MPP3	membrane protein, palmitoylated 3 (MAGUK p55 subfamily member 3)	7.61	6.77	-0.84
GgaAffx.21572.1.S1_at	SPATA2L	spermatogenesis associated 2-like	6.53	5.92	-0.6
Gga.5950.1.S1_s_at		Gga.5950.1	9.31	8.65	-0.66
GgaAffx.20813.1.S1_at		GgaAffx.20813.1	9.94	9.25	-0.69
GgaAffx.21413.1.S1_s_at	ZBTB16	zinc finger and BTB domain containing 16	7.92	5.76	-2.15
GgaAffx.21265.1.S1_at	LOC771108	uncharacterized LOC771108	3.96	2.53	-1.44
GgaAffx.21349.1.S1_at	NIPA1	non imprinted in Prader-Willi/Angelman syndrome 1	7.74	6.38	-1.36
GgaAffx.21349.1.S1_s_at	NIPA1	non imprinted in Prader-Willi/Angelman syndrome 1	8.33	7.05	-1.28
Gga.8200.1.S1_at		Gga.8200.1	6.83	5.33	-1.5
Gga.8200.1.S1_s_at		Gga.8200.1	6.37	5.61	-0.76
GgaAffx.20776.1.S1_at	AKT3	v-akt murine thymoma viral oncogene homolog 3 (protein kinase B, gamma)	5.53	4.81	-0.71
GgaAffx.21518.1.S1_s_at		GgaAffx.21518.1	5.43	4.73	-0.71
Gga.13275.1.S1_s_at	LOC426279	benzodiazapine receptor (peripheral) associated protein 1-like	6.57	5.88	-0.69
GgaAffx.20475.1.S1_at	LOC419755	NLR family member X1-like	4.7	3.81	-0.89
GgaAffx.20879.1.S1_at		GgaAffx.20879.1	6.84	6.05	-0.78
GgaAffx.21351.1.S1_s_at	CA4	carbonic anhydrase IV	11.25	10	-1.25
Gga.1657.1.S1_s_at	LOC100858792	rhombotin-1-like	8.15	7.43	-0.72
GgaAffx.20153.1.S1_at	CPNE8	copine VIII	3.94	3.15	-0.79
GgaAffx.20238.1.S1_at	PRPSAP1	phosphoribosyl pyrophosphate synthetase-associated protein 1	8.46	7.77	-0.68
GgaAffx.20374.1.S1_at	SUCLG2	succinate-CoA ligase, GDP-forming, beta subunit	7.1	2.31	-4.79
Gga.2533.1.S1_s_at	GSTA3	glutathione S-transferase alpha 3	6.64	4.21	-2.43
GgaAffx.20934.1.S1_at		GgaAffx.20934.1	8.49	7.45	-1.04
GgaAffx.21318.1.S1_at		GgaAffx.21318.1	4.07	1.97	-2.1
GgaAffx.20558.1.S1_at		GgaAffx.20558.1	9.03	2.37	-6.66
GgaAffx.21005.1.S1_at	E2F7	E2F transcription factor 7	8.91	8.24	-0.67
GgaAffx.12757.1.S1_s_at	RGL1	ral guanine nucleotide dissociation stimulator-like 1	7.01	6.38	-0.63
GgaAffx.21386.1.S1_s_at	CALD1	caldesmon 1	8.14	7.37	-0.77
GgaAffx.21290.1.S1_at	DDX50	DEAD (Asp-Glu-Ala-Asp) box polypeptide 50	5.34	4.73	-0.6
GgaAffx.20811.1.S1_at		GgaAffx.20811.1	7.22	4.87	-2.35
GgaAffx.21498.1.S1_at		GgaAffx.21498.1	7.55	6.91	-0.64
GgaAffx.21534.1.S1_s_at	LOC417962	uncharacterized LOC417962	8.84	4.17	-4.67
GgaAffx.21720.1.S1_at	OC90	otoconin 90	6.02	4.21	-1.82
GgaAffx.21720.1.S1_s_at	OC90	otoconin 90	5.94	2.71	-3.23
GgaAffx.21222.1.S1_at		GgaAffx.21222.1	7.31	6.45	-0.86
GgaAffx.21155.1.S1_at	LOC770248	uncharacterized LOC770248	5.95	5.13	-0.82
GgaAffx.21221.1.S1_at	GGT7	gamma-glutamyltransferase 7	10.4	8.15	-2.25
GgaAffx.20637.1.S1_at		GgaAffx.20637.1	3.48	0.29	-3.19
GgaAffx.21332.1.S1_s_at	LOC100859566	uncharacterized LOC100859566	3.48	2.09	-1.39
GgaAffx.21636.1.S1_at		GgaAffx.21636.1	7.86	7.06	-0.8
GgaAffx.21017.1.S1_s_at	CALD1	caldesmon 1	9.63	8.64	-0.99
GgaAffx.21834.1.S1_s_at	CCK	cholecystokinin	10.28	8.82	-1.46
Gga.1796.1.S1_s_at	PLEKHB1	pleckstrin homology domain containing, family B (evectins) member 1	9.23	8.44	-0.79
GgaAffx.20161.1.S1_at	CCDC40	coiled-coil domain containing 40	3.64	2.5	-1.14
Gga.4981.1.S1_s_at	HBG2	hemoglobin, gamma G	9.63	8.84	-0.79
Gga.423.1.S1_at	CLU	clusterin	7	5.81	-1.19
Gga.2039.1.S1_at	HMOX1	heme oxygenase (decycling) 1	5.42	4.31	-1.11
Gga.8541.1.S1_at	TNKS	tankyrase, TRF1-interacting ankyrin-related ADP-ribose polymerase	7.34	6.56	-0.78
GgaAffx.20999.1.S1_at		GgaAffx.20999.1	8.74	7.94	-0.8
Gga.155.1.S1_s_at	LGALS3	lectin, galactoside-binding, soluble, 3	8.17	7.55	-0.62
Gga.4675.1.S2_at	SDC2	syndecan 2	10.36	9.38	-0.98
Gga.4581.1.S1_at	FLNB	filamin B, beta	8.77	7.04	-1.73
Gga.2409.1.S2_at	WDR1	WD repeat domain 1	9.77	8.94	-0.82
Gga.4726.1.S1_at	PLOD1	procollagen-lysine, 2-oxoglutarate 5-dioxygenase 1	9.61	8.45	-1.17
Gga.3583.1.S1_at	EPYC	epiphycan	7.17	4.49	-2.69
Gga.4988.2.S1_a_at	CALD1	caldesmon 1	9.77	8.75	-1.02
Gga.3334.1.S1_at	CDH4	cadherin 4, type 1, R-cadherin (retinal)	7.53	6.72	-0.81
Gga.633.1.S2_at	EPHB6	EPH receptor B6	3.33	2.07	-1.26
Gga.72.1.S1_at	CAPN3	calpain 3, (p94)	7.79	5.25	-2.54
Gga.4401.1.S1_a_at	PTGS2	prostaglandin-endoperoxide synthase 2 (prostaglandin G/H synthase and cyclooxygenase)	6.07	5.33	-0.75
Gga.11409.1.S1_at	ADCYAP1	adenylate cyclase activating polypeptide 1 (pituitary)	5.48	3.78	-1.7
Gga.13336.3.S1_a_at	BLB2	Major histocompatibility complex class II beta chain BLB2, (similar to HLA class II, D beta chain)	7.79	6.85	-0.94
Gga.2909.1.S1_a_at	HBAA	hemoglobin, alpha 1 /// hemoglobin subunit alpha-A-like	9.64	9	-0.64
Gga.2909.1.S1_at	HBAA	hemoglobin, alpha 1 /// hemoglobin subunit alpha-A-like	8.67	7.54	-1.13
Gga.4832.1.S1_at	LOC770612	interferon-induced transmembrane protein 1-like	8.8	7.97	-0.83
Gga.3109.1.A1_s_at	SEPP1	selenoprotein P, plasma, 1	8.6	7.65	-0.95
Gga.6277.1.S1_at	C8ORF4	chromosome 22 open reading frame, human C8orf4	7.91	6.06	-1.85
Gga.4590.1.S1_s_at	LOC422090	uncharacterized LOC422090	8.83	7.36	-1.47
Gga.6387.1.S1_at	RAC2	ras-related C3 botulinum toxin substrate 2 (rho family, small GTP binding protein Rac2)	4.74	3.7	-1.05
Gga.1785.1.S1_s_at	WLS	wntless homolog (Drosophila)	11.99	11.37	-0.62
Gga.7807.1.S1_at	MFGE8	milk fat globule-EGF factor 8 protein	7.22	5.79	-1.43
Gga.5965.2.S1_a_at	CIB1	calcium and integrin binding 1 (calmyrin)	10.28	9.5	-0.77
Gga.3030.1.S1_at	RETSAT	retinol saturase (all-trans-retinol 13,14-reductase)	8.81	8.14	-0.67
Gga.3263.1.S1_at	LOC100859855	uncharacterized LOC100859855	5.24	4.3	-0.94
Gga.5640.1.S1_at	PRSS23	protease, serine, 23	10.5	8.76	-1.75
Gga.7215.1.S1_at	HSD17B7	hydroxysteroid (17-beta) dehydrogenase 7	9.69	8.9	-0.79
Gga.1791.1.S1_at		Gga.1791.1	10.71	9.33	-1.38
Gga.7841.1.S1_at	AGPAT2	1-acylglycerol-3-phosphate O-acyltransferase 2 (lysophosphatidic acid acyltransferase, beta)	7.91	7.27	-0.64
Gga.4070.1.S1_at	CSF1R	colony stimulating factor 1 receptor	6.04	5.29	-0.74
Gga.5935.1.S1_s_at	SNTB1	syntrophin, beta 1 (dystrophin-associated protein A1, 59kDa, basic component 1)	9.92	9.19	-0.73
Gga.7197.1.S1_at	LOC771974	cytochrome P450 4B1-like	8.15	7.47	-0.68
Gga.133.1.S1_at	SULT1B1	sulfotransferase family, cytosolic, 1B, member 1	5.19	4.56	-0.63
Gga.15226.1.S1_s_at		Gga.15226.1	6.76	6.07	-0.69
Gga.6141.1.S1_at	IGSF21	immunoglobin superfamily, member 21	7	6.03	-0.98
Gga.5280.1.S1_at		Gga.5280.1	10.41	9.63	-0.78
Gga.1166.1.S1_at	SERPIND1	serpin peptidase inhibitor, clade D (heparin cofactor), member 1	5.67	4.73	-0.95
Gga.8241.1.S1_at	TCF21	transcription factor 21	5.65	3.48	-2.17
Gga.7305.2.S1_a_at	SLC31A2	solute carrier family 31 (copper transporters), member 2	8.03	7.07	-0.96
Gga.6135.1.S1_at	CYP27A1	cytochrome P450, family 27, subfamily A, polypeptide 1	8.51	7.8	-0.71
Gga.5496.1.S1_at		Gga.5496.1	7.3	6.56	-0.74
Gga.3078.1.S1_at	LOC430910	transcription factor BTF3-like	9.54	3.36	-6.18
Gga.4078.1.S1_at	LUM	lumican	9.04	5.89	-3.15
Gga.6921.1.S1_a_at	CDO1	cysteine dioxygenase, type I	11.47	10.87	-0.61
Gga.7219.1.S1_at	INTS12	integrator complex subunit 12	9.13	8.28	-0.85
Gga.3095.1.S1_a_at	PLBD1	phospholipase B domain containing 1	9.67	8.54	-1.13
Gga.7859.1.S1_at	NPNT	nephronectin	11	9.71	-1.29
Gga.7661.1.S1_at		Gga.7661.1	8.63	7.58	-1.05
Gga.8096.1.S1_at		Gga.8096.1	8.54	7.74	-0.81
Gga.7573.1.S1_at	TTYH2	tweety homolog 2 (Drosophila)	9.9	9.11	-0.78
Gga.5879.1.S1_at	PDGFD	platelet derived growth factor D	8.78	6.62	-2.16
Gga.8139.1.S1_at	LOC419389	uncharacterized LOC419389	7.41	6.61	-0.79
Gga.11275.1.S1_at		Gga.11275.1	5.05	4.33	-0.72
Gga.8714.1.S1_at		Gga.8714.1	5.88	5.27	-0.61
Gga.11927.1.S1_s_at	CPM	carboxypeptidase M	8.76	7.94	-0.83
Gga.7942.1.S1_at	SAMD4A	sterile alpha motif domain containing 4A	9.48	8.85	-0.63
Gga.5130.1.S1_at	F8	coagulation factor VIII, procoagulant component	2.37	0	-2.37
Gga.7438.1.S1_at	TSHZ2	teashirt zinc finger homeobox 2	4.53	3.83	-0.69
Gga.4990.1.S1_at	COL9A1	collagen, type IX, alpha 1	10.51	9.31	-1.2
Gga.8510.1.S1_at		Gga.8510.1	6.65	5.86	-0.79
Gga.5666.2.S1_a_at	G0S2	G0/G1switch 2	10.13	7.78	-2.34
Gga.8460.1.S1_s_at	GCAT	glycine C-acetyltransferase	6.44	5.82	-0.62
Gga.2441.1.S1_at	CCK	cholecystokinin	7.97	7.03	-0.95
Gga.9326.1.S1_a_at		Gga.9326.1	8.27	7.27	-1
Gga.1719.1.S1_at	DCN	decorin	10.09	6.96	-3.12
Gga.2073.1.S1_at	COL1A1	collagen, type I, alpha 1	9.93	6.45	-3.48
Gga.5720.1.S1_at	LOC421682	TP53 apoptosis effector	5.68	3.66	-2.02
Gga.7020.1.S1_at		Gga.7020.1	7.61	6.96	-0.65
Gga.3296.1.S1_at		Gga.3296.1	7.06	6.17	-0.88
Gga.4604.1.S1_at	FAM204A	family with sequence similarity 204, member A	7.24	5.69	-1.55
Gga.16559.1.S1_at	SUCLG1	succinate-CoA ligase, alpha subunit	5.07	4.34	-0.73
Gga.8028.1.S1_at		Gga.8028.1	9.2	8.54	-0.67
Gga.8335.1.S1_at	TMEM120A	transmembrane protein 120A	8.89	8	-0.89
Gga.3104.1.S1_at	COL4A2	collagen, type IV, alpha 2	8.96	8.14	-0.82
Gga.13294.1.S1_at		Gga.13294.1	6.52	4.76	-1.76
Gga.8083.1.S1_at	ORMDL1	ORM1-like 1 (S. cerevisiae)	10.1	8.93	-1.17
Gga.11830.1.S1_at	DNASE1L3	deoxyribonuclease I-like 3	5.51	4.8	-0.71
Gga.7233.1.S1_at		Gga.7233.1	5.74	5.12	-0.62
Gga.6389.1.S1_at	IP6K2	inositol hexakisphosphate kinase 2	10.02	9.26	-0.76
Gga.2854.1.S1_at	MRPL32	mitochondrial ribosomal protein L32	6.66	5.88	-0.77
Gga.8030.1.S1_at	TFPI2	tissue factor pathway inhibitor 2	8.57	4.51	-4.06
Gga.9258.1.S1_at	ZFP91	zinc finger protein 91 homolog (mouse)	8.67	7.98	-0.69
Gga.6369.1.S1_at	ENTPD8L	ectonucleoside triphosphate diphosphohydrolase 8-like	6.63	5.81	-0.82
Gga.7809.1.S1_at	LOC771069	C-factor-like	11.85	10.55	-1.3
Gga.7466.1.S1_at	FAM123A	family with sequence similarity 123A	7.71	6.85	-0.85
Gga.1710.1.S1_at		Gga.1710.1	6.85	5.55	-1.3
Gga.8794.1.S1_at	CUTA	cutA divalent cation tolerance homolog (E. coli)	8.12	7.48	-0.64
Gga.7901.1.S1_at	BOC	Boc homolog (mouse)	7.54	6.54	-1
Gga.8161.1.S1_s_at	NTPCR	nucleoside-triphosphatase, cancer-related	7.81	7.17	-0.64
Gga.16253.1.S1_at	WWP2	WW domain containing E3 ubiquitin protein ligase 2	3.81	2.5	-1.32
Gga.16444.1.S1_at	PDK4	pyruvate dehydrogenase kinase, isozyme 4	8.76	7.96	-0.79
Gga.19409.1.S1_s_at	COL4A2	collagen, type IV, alpha 2	7.07	6.27	-0.81
Gga.12095.1.S1_at		Gga.12095.1	8.6	7.09	-1.51
Gga.7107.1.S1_at		Gga.7107.1	6.57	5.85	-0.72
Gga.7309.1.S1_at	LOC431003	E3 ubiquitin-protein ligase KCMF1-like	6.14	3.19	-2.95
Gga.18905.1.S1_at	POLR2I	polymerase (RNA) II (DNA directed) polypeptide I, 14.5kDa	4.59	3.72	-0.86
Gga.13483.1.S1_at	SEMA7A	semaphorin 7A, GPI membrane anchor (John Milton Hagen blood group)	9.07	8.4	-0.68
Gga.8049.1.S1_at		Gga.8049.1	7.37	6.73	-0.64
Gga.5710.1.S1_a_at	HTRA3	HtrA serine peptidase 3	8.2	6.06	-2.15
Gga.20021.1.S1_s_at	C15H12orf51	chromosome 15 open reading frame, human C12orf51	4.88	4.23	-0.65
Gga.1081.1.S1_at	PAPSS2	3'-phosphoadenosine 5'-phosphosulfate synthase 2	9.97	9.24	-0.73
Gga.16033.1.S1_at	CHADL	chondroadherin-like	7.65	6.86	-0.79
Gga.558.1.S1_at		Gga.558.1	9.78	8.73	-1.05
Gga.1150.2.S1_a_at	OLFML3	olfactomedin-like 3	6.04	3.8	-2.24
Gga.1644.1.S1_a_at	MGLL	monoglyceride lipase	8.2	7.48	-0.71
Gga.16392.1.S1_at	COL11A1	collagen, type XI, alpha 1	10.45	9.82	-0.62
Gga.9003.1.S1_at		Gga.9003.1	6.13	5.37	-0.76
Gga.14171.1.S1_at		Gga.14171.1	9.25	8.41	-0.83
GgaAffx.11973.1.S1_s_at	GIF	gastric intrinsic factor (vitamin B synthesis)	9.32	4.38	-4.93
Gga.2555.1.S1_at		Gga.2555.1	4.47	2.32	-2.15
Gga.1149.1.S1_at		Gga.1149.1	9.32	8.49	-0.82
Gga.12882.1.S1_at	RSPH9	radial spoke head 9 homolog (Chlamydomonas)	7.08	6.38	-0.7
Gga.10039.1.S1_at	FAP	fibroblast activation protein, alpha	6.27	5.57	-0.7
Gga.12246.2.S1_a_at	FEZ1	fasciculation and elongation protein zeta 1 (zygin I)	9.55	8.9	-0.64
Gga.1027.1.S1_at	LOC422284	response gene to complement 32 protein-like	5.74	4.97	-0.77
Gga.12287.1.S1_at		Gga.12287.1	9.41	8.8	-0.61
Gga.3562.1.S1_at	COL11A1	collagen, type XI, alpha 1	10.64	10.02	-0.62
Gga.13105.1.S1_at	ITM2C	integral membrane protein 2C	11.44	9.82	-1.61
Gga.17359.1.S1_at	LOC422895	uncharacterized LOC422895	8.7	7.21	-1.48
Gga.2896.1.S1_at	CBR1	carbonyl reductase 1	6.86	5.84	-1.02
Gga.3570.1.S1_at		Gga.3570.1	10.02	9.4	-0.62
Gga.20058.1.S1_at		Gga.20058.1	9.57	8.9	-0.67
Gga.1733.1.S1_at	DHRS4	dehydrogenase/reductase (SDR family) member 4	10.59	9.89	-0.69
Gga.11614.1.S1_at	SERPINF1	serpin peptidase inhibitor, clade F (alpha-2 antiplasmin, pigment epithelium derived factor), member 1	10.2	9.53	-0.67
Gga.4567.3.S1_a_at	ATP5J2	ATP synthase, H+ transporting, mitochondrial Fo complex, subunit F2	6.16	5.38	-0.78
Gga.15754.1.S1_at	AMD1	adenosylmethionine decarboxylase 1	8.12	7.45	-0.67
Gga.1128.2.S1_a_at	SOD3	superoxide dismutase 3, extracellular	7.36	4.26	-3.09
Gga.16553.1.S1_at	CD81	CD81 molecule	9.34	8.74	-0.6
Gga.1776.1.S1_at	NID1	nidogen 1	8.18	6.61	-1.57
Gga.2674.2.S1_a_at	FAM69B	family with sequence similarity 69, member B	5.6	4.39	-1.21
Gga.4320.1.S1_a_at		Gga.4320.1	7.37	6.75	-0.61
GgaAffx.12062.1.S1_s_at	FLI1	Friend leukemia virus integration 1	6.05	3.99	-2.06
Gga.8900.1.S1_a_at		Gga.8900.1	8.78	7.88	-0.9
Gga.8900.1.S1_x_at		Gga.8900.1	9.31	8.24	-1.07
Gga.4798.1.S1_at	GPM6A	glycoprotein M6A	3.25	1.6	-1.65
Gga.19450.1.S1_at	SPON1	spondin 1, extracellular matrix protein	7.23	6.11	-1.12
GgaAffx.22999.1.S1_s_at	COL1A2	collagen, type I, alpha 2	8.37	5.6	-2.77
Gga.13268.1.S1_at		Gga.13268.1	6.8	5.33	-1.47
Gga.19202.1.S1_at		Gga.19202.1	9	6.92	-2.08
Gga.12266.1.S1_at	FABP3	fatty acid binding protein 3, muscle and heart (mammary-derived growth inhibitor)	9.53	7.97	-1.56
Gga.7203.1.S1_at	STK10	serine/threonine kinase 10	4.64	3.58	-1.05
Gga.2438.1.S1_at		Gga.2438.1	8.8	8.15	-0.65
GgaAffx.24513.3.S1_s_at	EPB41L3	erythrocyte membrane protein band 4.1-like 3	8.34	7.73	-0.61
Gga.8864.1.S1_at	AMD1	adenosylmethionine decarboxylase 1	6.98	6.33	-0.65
Gga.8864.1.S1_s_at	AMD1	adenosylmethionine decarboxylase 1	9.27	8.36	-0.91
Gga.11914.1.S1_at	WAPAL	wings apart-like homolog (Drosophila)	10.01	9.31	-0.7
Gga.16573.1.S1_at	PLXNC1	plexin C1	6.67	5.91	-0.76
Gga.17611.1.S1_at		Gga.17611.1	10.75	10.01	-0.74
Gga.16105.1.S1_at		Gga.16105.1	4.55	3.85	-0.7
Gga.16092.1.S1_at		Gga.16092.1	8.71	7.89	-0.82
Gga.15082.1.S1_at		Gga.15082.1	8.17	7.42	-0.75
Gga.16422.1.S1_at		Gga.16422.1	7.59	6.97	-0.62
Gga.9675.1.S1_at	PDGFD	platelet derived growth factor D	6.46	4.45	-2.01
Gga.16836.1.S1_at		Gga.16836.1	9.04	7.7	-1.34
Gga.3360.1.S1_at		Gga.3360.1	8.67	7.84	-0.82
Gga.13445.1.S1_a_at	NEXN	nexilin (F actin binding protein)	11.68	9.32	-2.36
Gga.13445.1.S1_at	NEXN	nexilin (F actin binding protein)	11.72	9.95	-1.77
Gga.13445.1.S1_s_at	NEXN	nexilin (F actin binding protein)	11.88	9.8	-2.09
Gga.9580.2.S1_a_at	LOC425137	aldo-keto reductase family 1, member B1-like	8.55	7.82	-0.74
Gga.13342.1.S1_at	TST	thiosulfate sulfurtransferase (rhodanese)	4.13	2.6	-1.52
Gga.11969.1.S1_at	CYTL1	cytokine-like 1	6.26	5.14	-1.11
Gga.17290.1.S1_at	BTBD3	BTB (POZ) domain containing 3	10.17	9.46	-0.7
Gga.9596.1.S1_at	LOC420807	uncharacterized LOC420807	10.4	9.62	-0.78
Gga.13384.1.S1_at		Gga.13384.1	5.23	2.99	-2.24
Gga.496.1.S1_at	RELN	reelin	10.5	9.76	-0.74
Gga.17500.1.S1_at	PPP1R3B	protein phosphatase 1, regulatory subunit 3B	8.44	7.83	-0.61
Gga.19388.1.S1_at	HAPLN1	hyaluronan and proteoglycan link protein 1	8.64	7.99	-0.65
Gga.15978.1.S1_at		Gga.15978.1	9.25	8.52	-0.73
Gga.19794.1.S1_at		Gga.19794.1	7.51	6.87	-0.64
Gga.10050.1.S1_at		Gga.10050.1	6.58	4.43	-2.15
Gga.3108.1.S1_at	FHL2	four and a half LIM domains 2	7.98	7.12	-0.85
Gga.12457.1.S1_at	C5H14ORF159	chromosome 5 open reading frame, human C14orf159	5.54	4.67	-0.87
Gga.18984.1.S1_at	PDGFRA	platelet-derived growth factor receptor, alpha polypeptide	7.29	4.53	-2.76
Gga.1615.1.S1_at	TMTC1	transmembrane and tetratricopeptide repeat containing 1	10.45	9.67	-0.79
Gga.12406.1.S1_at	SLC16A10	solute carrier family 16, member 10 (aromatic amino acid transporter)	7.11	6.2	-0.92
Gga.16845.1.S1_at	SLC35F3	solute carrier family 35, member F3	10.6	9.78	-0.81
Gga.19075.1.S1_at	PXDN	peroxidasin homolog (Drosophila)	6.46	5.74	-0.72
Gga.12960.1.S1_at		Gga.12960.1	8.65	7.96	-0.69
Gga.12111.1.S1_at	ANGPTL1	angiopoietin-like 1	9.95	9.1	-0.85
Gga.3175.1.S1_at	LOC100859769	uncharacterized LOC100859769	8.3	7.64	-0.66
Gga.16046.1.S1_at		Gga.16046.1	6.96	6.31	-0.65
Gga.9791.1.S1_at		Gga.9791.1	6.48	4.68	-1.79
Gga.17259.1.S1_at		Gga.17259.1	8.39	7.63	-0.76
Gga.16125.1.S1_at	AMY1A	amylase, alpha 1A; salivary	10.07	9.32	-0.76
Gga.12339.1.S1_at	HNMT	histamine N-methyltransferase	4.16	2.75	-1.41
Gga.13094.1.S1_at		Gga.13094.1	6.8	6.1	-0.69
Gga.14963.1.S1_at		Gga.14963.1	7.39	6.68	-0.72
Gga.9617.1.S1_at	PRR5	proline rich 5 (renal)	9.96	9.06	-0.89
Gga.6380.1.S1_at		Gga.6380.1	3.17	2.47	-0.7
Gga.2573.1.S1_at	NRIP3	nuclear receptor interacting protein 3	8.91	7.03	-1.88
Gga.13423.1.S1_at		Gga.13423.1	5.53	4.76	-0.77
Gga.16799.1.S1_s_at		Gga.16799.1	7.06	5.65	-1.41
Gga.14167.1.S1_at	ABCB11	ATP-binding cassette, sub-family B (MDR/TAP), member 11	6.21	4.99	-1.22
Gga.17209.1.S1_at		Gga.17209.1	8.57	7.9	-0.67
Gga.13281.1.S1_at	CDS1	CDP-diacylglycerol synthase (phosphatidate cytidylyltransferase) 1	9.99	9.21	-0.78
Gga.12978.1.S1_at	C1QTNF6	C1q and tumor necrosis factor related protein 6	6.44	5.21	-1.23
Gga.13189.1.S1_at		Gga.13189.1	5.08	4.4	-0.68
Gga.19294.1.S1_at	SLC35E3	solute carrier family 35, member E3	5.46	4.35	-1.11
Gga.1939.1.S1_at	EMP1	epithelial membrane protein 1	9.65	8.06	-1.58
Gga.7752.1.S1_at	LOC770248	uncharacterized LOC770248	7.59	6.66	-0.93
Gga.13006.1.S1_at	LOC100858914	uncharacterized LOC100858914	6.1	5.33	-0.77
Gga.16602.1.S1_at		Gga.16602.1	8.36	7.7	-0.65
Gga.9731.1.S1_at	SPON2	spondin 2, extracellular matrix protein	4.27	0.73	-3.53
Gga.17613.1.S1_at		Gga.17613.1	8.13	7.33	-0.8
Gga.12909.1.S1_at	RHPN2	rhophilin, Rho GTPase binding protein 2	4.1	3.11	-0.99
Gga.17591.1.S1_at	DOPEY2	dopey family member 2	9.45	8.81	-0.64
Gga.4950.1.S1_at	NOTCH2	notch 2	8.82	7.99	-0.83
Gga.15372.1.S1_at	LOC100859087	uncharacterized LOC100859087	6.94	5.53	-1.41
Gga.5710.2.S1_a_at	HTRA3	HtrA serine peptidase 3	8.4	6.06	-2.35
Gga.20074.1.S1_at		Gga.20074.1	9.94	8.69	-1.25
Gga.11611.1.S1_at	WIF1	WNT inhibitory factor 1	6.79	4.88	-1.91
Gga.9640.1.S1_at		Gga.9640.1	7.99	7.31	-0.68
Gga.18560.1.S1_at		Gga.18560.1	8.12	7.52	-0.6
Gga.16155.1.S1_at		Gga.16155.1	9.33	1.94	-7.39
Gga.10699.1.S1_a_at	ASCL3	achaete-scute complex homolog 3 (Drosophila)	5.32	4.69	-0.63
Gga.12792.1.S1_at		Gga.12792.1	6.36	5.28	-1.08
Gga.11447.1.S1_a_at	LOC418356	group 10 secretory phospholipase A2-like	9.41	7.88	-1.53
Gga.19449.1.S1_at		Gga.19449.1	10.06	9.38	-0.68
Gga.14263.1.S1_at		Gga.14263.1	5.4	3.71	-1.68
Gga.9632.1.S1_at	RPAP2	RNA polymerase II associated protein 2	6.46	5.48	-0.98
Gga.19200.1.S1_at		Gga.19200.1	10.61	9.24	-1.37
Gga.17411.1.S1_at	MAN1A1	mannosidase, alpha, class 1A, member 1	8.74	7.06	-1.69
Gga.13555.1.S1_at		Gga.13555.1	4.29	1.69	-2.6
Gga.12889.1.S1_at	RAB40B	RAB40B, member RAS oncogene family	6.23	5.47	-0.77
Gga.10095.1.S1_at	KCTD4	potassium channel tetramerisation domain containing 4	6.45	3.96	-2.48
Gga.12383.1.S1_at	CRHBP	corticotropin releasing hormone binding protein /// corticotropin-releasing factor-binding protein-like	5.71	4.17	-1.55
Gga.9606.1.S1_at	TCF7L2	transcription factor 7-like 2 (T-cell specific, HMG-box)	4.74	4.02	-0.72
Gga.15364.1.S1_at		Gga.15364.1	4.27	3.35	-0.92
Gga.12006.1.S1_at	ADM	adrenomedullin	8.52	6.96	-1.57
Gga.16495.1.S1_at	ITGA1	integrin, alpha 1 /// pelota homolog (Drosophila)	7.1	5.57	-1.54
Gga.16244.1.S1_a_at	LEPREL1	leprecan-like 1	6.89	6.15	-0.74
Gga.17301.1.S1_at	SMPDL3B	sphingomyelin phosphodiesterase, acid-like 3B	8.32	7.66	-0.66
Gga.18594.1.S1_at	C18H17ORF67	chromosome 18 open reading frame, human C17orf67	7.33	5.88	-1.45
Gga.15805.1.S1_at		Gga.15805.1	7.47	6.87	-0.6
Gga.11105.1.S1_a_at	EGFL6	EGF-like-domain, multiple 6	10.59	9.71	-0.88
Gga.5350.2.S1_at	OSGEPL1	O-sialoglycoprotein endopeptidase-like 1	6.09	5	-1.09
Gga.13399.2.S1_s_at	NFE2L1	nuclear factor (erythroid-derived 2)-like 1	4.45	3.81	-0.63
Gga.12185.1.S1_at	MMP23B	matrix metallopeptidase 23B	5.16	4.35	-0.81
Gga.16895.1.S1_at	LRP3	low density lipoprotein receptor-related protein 3	5.73	4.84	-0.89
Gga.19366.1.S1_s_at	SPRED2	sprouty-related, EVH1 domain containing 2	4.1	3.39	-0.71
Gga.14036.1.S1_at		Gga.14036.1	5.34	4.64	-0.7
Gga.18986.1.S1_at		Gga.18986.1	9.36	8.32	-1.05
Gga.12231.2.S1_at	SLC17A6	solute carrier family 17 (sodium-dependent inorganic phosphate cotransporter), member 6	6.45	5.57	-0.88
Gga.14193.1.S1_s_at	CNTNAP5	contactin associated protein-like 5	8.67	7.96	-0.71
Gga.15984.1.S1_at	CCNG2	cyclin G2	9.21	8.58	-0.63
Gga.9774.1.S1_at	RBFOX2	RNA binding protein, fox-1 homolog (C. elegans) 2	8.22	7.6	-0.62
Gga.10913.1.S1_at	ATP5G1	ATP synthase, H+ transporting, mitochondrial Fo complex, subunit C1 (subunit 9)	7.05	6.35	-0.7
Gga.12409.1.S1_at	LOC100858846	uncharacterized LOC100858846	6.87	5.31	-1.56
Gga.12409.1.S1_s_at	LOC100858846	uncharacterized LOC100858846	6.88	4.26	-2.62
Gga.8667.1.S1_at		Gga.8667.1	5.99	5.03	-0.96
Gga.17860.1.S1_at	DOK7	docking protein 7	9.06	8.42	-0.65
Gga.9667.1.S1_s_at	CHODL	chondrolectin	4.32	3.66	-0.66
Gga.2481.1.S1_at		Gga.2481.1	6.28	5.3	-0.98
Gga.18215.1.S1_at		Gga.18215.1	4.91	3.69	-1.22
Gga.16265.1.S1_at	C4H4ORF41	chromosome 4 open reading frame, human C4orf41	5.99	5.23	-0.77
Gga.12155.1.S1_at	CSGALNACT1	chondroitin sulfate N-acetylgalactosaminyltransferase 1	6.78	5.85	-0.93
Gga.10496.1.S1_at	FAM102A	family with sequence similarity 102, member A	4.72	4.03	-0.69
Gga.18019.1.S1_at		Gga.18019.1	6.89	6.13	-0.76
Gga.14047.1.S1_at	SCN2A	sodium channel, voltage-gated, type II, alpha subunit /// sodium channel, voltage-gated, type III, alpha subunit	3.1	2.33	-0.77
Gga.16339.1.S1_at	LOC422221	forty-two-three domain containing 1-like	7.48	6.79	-0.69
Gga.13503.1.S1_at	HIGD2A	HIG1 hypoxia inducible domain family, member 2A	6.53	5.88	-0.65
Gga.15021.1.S1_at	PLN	phospholamban	7.59	4.12	-3.47
Gga.10096.1.S1_at	FBLN5	fibulin 5	5.87	5.16	-0.71
Gga.9941.1.S1_s_at	THSD7A	thrombospondin, type I, domain containing 7A	7.59	4.94	-2.65
Gga.939.1.S1_at	LOC423849	prominin 1-like	6.95	5.03	-1.92
Gga.16201.1.S1_at	ZDHHC23	zinc finger, DHHC-type containing 23	8.97	8.35	-0.61
Gga.16327.1.S1_at		Gga.16327.1	9.46	8.78	-0.68
Gga.13155.1.S1_at		Gga.13155.1	6.86	6.13	-0.73
Gga.3306.1.S1_s_at	EDNRB	endothelin receptor type B	4.72	3.75	-0.98
Gga.16382.1.S1_at		Gga.16382.1	6.85	6.02	-0.82
Gga.8463.1.S1_s_at	LOC374195	chromodomain helicase DNA binding protein 1	8.8	1.92	-6.87
Gga.19047.1.S1_s_at		Gga.19047.1	4.81	3.28	-1.53
Gga.17576.1.S1_at		Gga.17576.1	5.34	4.66	-0.68
Gga.14250.1.S1_at		Gga.14250.1	10.73	9.72	-1.01
Gga.16258.1.S1_at	CTTN	cortactin	6.47	5.76	-0.71
Gga.16324.1.S1_at		Gga.16324.1	7.2	6.53	-0.67
Gga.18882.1.S1_at		Gga.18882.1	5.1	4.47	-0.63
Gga.10770.2.S1_a_at	LOC100857518	uncharacterized LOC100857518	9.03	8.01	-1.03
Gga.10770.2.S1_x_at	LOC100857518	uncharacterized LOC100857518	8.2	7.32	-0.88
Gga.10770.1.S1_x_at	LOC100859731	E3 SUMO-protein ligase RanBP2-like	8.52	7.73	-0.79
Gga.19785.1.S1_at	CLDN15	claudin 15	4.53	2.5	-2.03
Gga.19358.1.S1_at		Gga.19358.1	7.24	6.54	-0.7
Gga.9731.2.S1_a_at	SPON2	spondin 2, extracellular matrix protein	4.99	4.25	-0.73
Gga.13310.1.S1_at	B4GALNT3	beta-1,4-N-acetyl-galactosaminyl transferase 3	8.72	7.92	-0.79
Gga.17862.1.S1_at		Gga.17862.1	5.08	4.46	-0.62
Gga.18620.1.S1_at		Gga.18620.1	6.8	6.2	-0.61
Gga.15206.1.S1_s_at	ZGPAT	zinc finger, CCCH-type with G patch domain	4.01	3.06	-0.95
Gga.12323.1.S1_at	KDELR3	KDEL (Lys-Asp-Glu-Leu) endoplasmic reticulum protein retention receptor 3	4.09	3.11	-0.98
Gga.10892.1.S1_a_at	PUSL1	pseudouridylate synthase-like 1	4.71	4.06	-0.65
Gga.13510.1.S1_at	SLC39A12	solute carrier family 39 (zinc transporter), member 12	6.25	5.17	-1.08
GgaAffx.22642.1.S1_s_at	SLC39A12	solute carrier family 39 (zinc transporter), member 12	5.76	4.53	-1.22
Gga.17826.1.S1_at	OXCT1	3-oxoacid CoA transferase 1	4.4	3.33	-1.07
Gga.13383.1.S1_at		Gga.13383.1	4.61	3.51	-1.1
Gga.14228.1.S1_at		Gga.14228.1	9.16	7.97	-1.19
Gga.18747.1.S1_at	LOC100857625	uncharacterized LOC100857625	5.33	4.51	-0.82
Gga.8948.1.S1_s_at	SULF1	sulfatase 1	5.88	4.19	-1.69
Gga.16410.1.S1_at	CHRNA7	cholinergic receptor, nicotinic, alpha 7 (neuronal)	8.72	5.46	-3.26
Gga.13148.1.S1_at		Gga.13148.1	8.02	7.41	-0.6
Gga.4965.2.S1_at	COL12A1	collagen, type XII, alpha 1	6.7	5.16	-1.54
Gga.16173.1.S1_at	LRRTM3	leucine rich repeat transmembrane neuronal 3	6.32	5.7	-0.62
Gga.14728.1.S1_at	TRABD2B	TraB domain containing 2B	9.22	8.62	-0.6
Gga.19162.1.S1_at	RET	ret proto-oncogene	9.4	7.74	-1.65
Gga.1795.2.S1_a_at		Gga.1795.2	9.38	8.36	-1.02
Gga.18701.1.S1_at		Gga.18701.1	4.33	3.32	-1.01
Gga.16276.1.S1_at	OTOA	otoancorin	11.71	11.08	-0.63
Gga.13249.1.S1_at		Gga.13249.1	3.52	2.58	-0.94
Gga.10986.1.S1_at	GNL3	guanine nucleotide binding protein-like 3 (nucleolar)	7.62	7.02	-0.6
Gga.12360.1.S1_at	TMEM213	transmembrane protein 213	6.47	4.81	-1.66
Gga.18070.1.S1_at		Gga.18070.1	7.6	2.95	-4.65
Gga.8542.3.S1_a_at	ATP5O	ATP synthase, H+ transporting, mitochondrial F1 complex, O subunit	6.13	5.16	-0.97
Gga.18249.1.S1_at	LOC419602	uncharacterized LOC419602	8.52	6.67	-1.85
Gga.10138.1.S1_at	TXNL1	thioredoxin-like 1	8.49	4.39	-4.1
Gga.19394.1.S1_at		Gga.19394.1	5.55	4.9	-0.65
Gga.12315.1.S1_s_at	CDKL2	cyclin-dependent kinase-like 2 (CDC2-related kinase)	9.77	9	-0.76
Gga.11879.1.S1_at	SLC12A8	solute carrier family 12 (potassium/chloride transporters), member 8	6.1	5.47	-0.64
Gga.19665.1.S1_at		Gga.19665.1	5.03	4.22	-0.81
Gga.13241.1.S1_at	SERPINA10	serpin peptidase inhibitor, clade A (alpha-1 antiproteinase, antitrypsin), member 10	6.14	5.15	-0.99
Gga.19380.1.S1_at		Gga.19380.1	7.24	6.56	-0.68
Gga.19232.1.S1_at	AMER2	APC membrane recruitment protein 2	6.64	5.8	-0.84
Gga.909.1.S1_at	SLIT2	slit homolog 2 (Drosophila)	9.34	8.14	-1.2
Gga.17204.1.S1_at		Gga.17204.1	7.62	5.53	-2.09
Gga.17465.1.S1_at	MYT1	myelin transcription factor 1	3.39	0.12	-3.27
Gga.9551.1.S1_at	LYPD6B	LY6/PLAUR domain containing 6B	7.37	6.61	-0.76
Gga.10401.1.S1_at	B3GALT2	UDP-Gal:betaGlcNAc beta 1,3-galactosyltransferase, polypeptide 2	9.39	8.68	-0.71
Gga.4083.1.S1_at	NKX6-1	NK6 homeobox 1	6.51	5.56	-0.95
Gga.11270.1.S1_at	GPR160	G protein-coupled receptor 160	8.66	7.41	-1.25
Gga.13089.1.S1_at		Gga.13089.1	4.65	3.93	-0.71
Gga.9305.1.S1_at	CNNM2	cyclin M2	9.33	8.64	-0.7
Gga.11198.1.S1_at	ZDHHC2	zinc finger, DHHC-type containing 2	7.78	7.14	-0.64
Gga.17365.1.S1_at		Gga.17365.1	3.9	3.24	-0.66
Gga.10686.1.S1_at	NSUN3	NOP2/Sun domain family, member 3	3.69	3.01	-0.68
Gga.9827.1.S1_s_at	GOLIM4	golgi integral membrane protein 4	8.79	8.07	-0.73
Gga.13586.1.S1_at	NPLOC4	nuclear protein localization 4 homolog (S. cerevisiae)	8.73	7.8	-0.93
Gga.11891.1.S1_s_at		Gga.11891.1	10.5	9.86	-0.63
Gga.14303.2.S1_at	GAB2	GRB2-associated binding protein 2	4.31	3.65	-0.65
Gga.17434.1.S1_at		Gga.17434.1	4.75	4.09	-0.66
Gga.10561.1.S1_s_at	OSBPL5	oxysterol binding protein-like 5	6.42	5.76	-0.67
Gga.19428.1.S1_at	CCNL1	cyclin L1	5.4	4.54	-0.86
Gga.2690.2.S1_a_at	FZD6	frizzled family receptor 6	4.87	3.52	-1.35
Gga.14000.1.S1_at	DOPEY1	dopey family member 1	3.37	2.63	-0.74
Gga.18227.1.S1_at	FAM114A1	family with sequence similarity 114, member A1	8.24	7.56	-0.68
Gga.16162.1.S1_at		Gga.16162.1	6	4.87	-1.13
Gga.12034.1.S1_at	LOC769277	neuropeptide B-like	4.57	3.94	-0.63
Gga.6263.6.S1_at	LOC424014	putative methyltransferase	6.28	5.68	-0.61
Gga.8061.2.S1_a_at	HSCB	HscB iron-sulfur cluster co-chaperone homolog (E. coli)	8.83	8.1	-0.74
Gga.13676.1.S1_at		Gga.13676.1	5.33	4.33	-1
Gga.10175.1.S1_at	SMPX	small muscle protein, X-linked	6.53	5.86	-0.66
Gga.15334.1.S1_at		Gga.15334.1	5.73	5.11	-0.62
Gga.12174.1.S1_at	SSPN	sarcospan	5.71	5	-0.71
Gga.3904.1.S1_at	SDR16C5	short chain dehydrogenase/reductase family 16C, member 5	7.14	6.19	-0.95
Gga.9907.1.S1_s_at	NOC2L	nucleolar complex associated 2 homolog (S. cerevisiae)	5.32	4.7	-0.63
Gga.16456.1.S1_s_at	ZNF592	zinc finger protein 592	4.75	4.14	-0.6
Gga.15130.1.S1_at	ZNF488	zinc finger protein 488	6.42	5.59	-0.82
Gga.17352.1.S1_at		Gga.17352.1	8.51	3.21	-5.3
Gga.11630.2.S1_a_at	LOC426615	mesoderm induction early response protein 3-like	3.53	1.84	-1.69
Gga.11630.2.S1_at	LOC426615	mesoderm induction early response protein 3-like	5.73	1.61	-4.12
Gga.17984.1.S1_at	LOC420606	multidrug resistance protein 1-like	5.59	2.95	-2.64
Gga.17136.1.S1_at		Gga.17136.1	4.95	4.26	-0.69
Gga.12781.1.S1_at	LSM11	LSM11, U7 small nuclear RNA associated	4.76	3.88	-0.88
Gga.14936.1.S1_at	IL23R	interleukin 23 receptor	4.55	2.36	-2.19
Gga.13762.1.S1_at	COL4A6	collagen, type IV, alpha 6	5.56	4.91	-0.65
Gga.12779.1.S1_at	LOC100857236	thioredoxin domain-containing protein 6-like /// vacuolar protein sorting 8 homolog (S. cerevisiae)	5.15	4.42	-0.73
Gga.14777.1.S1_at		Gga.14777.1	7.95	6.61	-1.34
Gga.19838.1.S1_at		Gga.19838.1	5.23	4.46	-0.77
Gga.12401.1.S1_at	PRRG4	proline rich Gla (G-carboxyglutamic acid) 4 (transmembrane)	6.73	6.06	-0.67
Gga.11692.1.S1_at	TMEM178B	transmembrane protein 178B	5.03	4.3	-0.74
Gga.10683.1.S1_at	FAS	Fas (TNF receptor superfamily, member 6)	4.07	3.24	-0.83
Gga.11384.2.S1_s_at	SMPX	small muscle protein, X-linked	7.04	6.34	-0.7
Gga.15152.1.S1_at		Gga.15152.1	4.58	3.53	-1.05
Gga.19815.1.S1_at	ZZEF1	zinc finger, ZZ-type with EF-hand domain 1	4.2	3.51	-0.68
Gga.13274.1.S1_at		Gga.13274.1	11.5	10.63	-0.87
Gga.14226.1.S1_s_at	PDE5A	phosphodiesterase 5A, cGMP-specific	4.15	2.44	-1.71
Gga.17002.1.S1_at	LOC418362	protein spire homolog 1-like	5.3	4.2	-1.1
Gga.12824.1.S1_at		Gga.12824.1	6.04	4.83	-1.2
Gga.18018.1.S1_s_at	PIK3R1	phosphoinositide-3-kinase, regulatory subunit 1 (alpha)	3.76	2.01	-1.76
Gga.14934.1.A1_at		Gga.14934.1	6.05	5.13	-0.92
Gga.12256.1.S1_at	C14H7ORF62	chromosome 14 open reading frame, human C7orf62	7.97	7.2	-0.78
Gga.16497.1.S1_at	LOC421506	uncharacterized LOC421506	4.71	4.03	-0.69
Gga.12144.1.S1_s_at	RAPGEF1	Rap guanine nucleotide exchange factor (GEF) 1	4.87	4.26	-0.61
Gga.6017.1.S1_s_at	BLVRA	biliverdin reductase A	4.27	3.24	-1.03
Gga.18472.1.S1_at	PDHA1	pyruvate dehydrogenase (lipoamide) alpha 1	5.87	5.1	-0.77
Gga.17797.1.S1_at		Gga.17797.1	5.62	5	-0.62
Gga.14282.1.A1_s_at	KIAA1199	KIAA1199	7.45	4.97	-2.48
Gga.5397.1.S1_s_at	CYP2J2	cytochrome P450, family 2, subfamily J, polypeptide 2	9.18	8.54	-0.63
Gga.10094.1.S1_at	NLGN1	neuroligin 1	4.16	3.49	-0.66
Gga.14038.1.S1_at	LOC419322	uncharacterized LOC419322	5.02	4.36	-0.66
Gga.207.1.S1_at		Gga.207.1	9.22	7.11	-2.11
Gga.10688.3.S1_a_at		Gga.10688.3	4.1	3.33	-0.77
Gga.11143.1.S1_at	UBAP2	ubiquitin associated protein 2	5.21	0.77	-4.44
Gga.14367.1.A1_s_at	PYROXD1	pyridine nucleotide-disulphide oxidoreductase domain 1	4.56	3.67	-0.89
Gga.11794.1.S1_s_at	OTOP1	otopetrin 1	7.25	6.2	-1.05
Gga.14504.1.S1_at	ADAMTSL1	ADAMTS-like 1	8.71	7.11	-1.59
Gga.19148.1.S1_at		Gga.19148.1	4.88	4	-0.88
Gga.16695.1.S1_at	LOC769806	uncharacterized LOC769806	5.52	4.81	-0.71
Gga.18100.1.S1_at		Gga.18100.1	5.58	4.23	-1.36
Gga.16988.1.S1_at	NAA38	N(alpha)-acetyltransferase 38, NatC auxiliary subunit	5.46	4.68	-0.78
Gga.18402.1.S1_at		Gga.18402.1	6.33	4.89	-1.45
Gga.14138.1.S1_at	JAKMIP2	janus kinase and microtubule interacting protein 2	6.04	5.33	-0.72
Gga.17834.1.S1_at	ESRP1	epithelial splicing regulatory protein 1	5.13	3.47	-1.65
Gga.16771.1.S1_at	LOC415976	IQ motif and Sec7 domain 1-like	4.76	3.92	-0.83
Gga.16784.1.S1_at		Gga.16784.1	3.45	1.49	-1.95
Gga.11407.1.S1_at	FAM3B	family with sequence similarity 3, member B	6.41	5.77	-0.64
Gga.10234.1.S1_s_at	CNTN5	contactin 5	3.81	2.85	-0.96
Gga.18179.1.S1_at	ANKMY1	ankyrin repeat and MYND domain containing 1	6.49	5.76	-0.73
Gga.10516.1.S1_at	LOC423256	desumoylating isopeptidase 2-like	5.22	4.5	-0.72
Gga.16916.2.S1_at	GLA	galactosidase, alpha	7.57	6.97	-0.6
Gga.19658.1.S1_at		Gga.19658.1	5.96	5.03	-0.93
Gga.17702.1.S1_at		Gga.17702.1	5.26	4.25	-1.02
Gga.7412.1.S1_s_at	LOC419112	transmembrane protein 110-like	7.94	7.01	-0.93
Gga.12721.1.A1_at		Gga.12721.1	3.79	2.4	-1.38
Gga.11051.1.S1_at		Gga.11051.1	6.37	5.62	-0.74
Gga.17228.1.S1_at	YLPM1	YLP motif containing 1	4.13	3.48	-0.65
Gga.10281.1.S1_at	OLAH	oleoyl-ACP hydrolase	7.25	6.55	-0.71
Gga.19682.1.S1_at	AADACL4	arylacetamide deacetylase-like 4	6.27	5.48	-0.79
Gga.10829.1.S1_s_at	EDNRB	endothelin receptor type B	4.89	3.69	-1.2
Gga.9239.1.S1_s_at	LOC100857553	class I histocompatibility antigen, F10 alpha chain-like /// class I histocompatibility antigen, F10 alpha chain-like /// class I histocompatibility antigen, F10 alpha chain-like /// class I histocompatibility antigen, F10 alpha chain-like /// class I histocompatibility antigen, F10 alpha chain-like /// MHC-like class I Y /// MHC class I polypeptide-related sequence A /// major histocompatibility…	7.38	6.65	-0.74
Gga.19178.1.S1_at		Gga.19178.1	4.57	3.05	-1.52
Gga.15185.1.S1_at		Gga.15185.1	7.72	6.24	-1.47
Gga.18316.1.S1_at	SLC16A10	solute carrier family 16, member 10 (aromatic amino acid transporter)	4.59	3.72	-0.88
Gga.10214.1.S1_s_at	MAPK12	mitogen-activated protein kinase 12	4.49	3.54	-0.95
Gga.19908.1.S1_at		Gga.19908.1	5.22	3.59	-1.63
Gga.10887.1.S1_at	LOC417414	serine/threonine-protein kinase/endoribonuclease IRE1-like	4.62	3.4	-1.22
Gga.18519.1.S1_at	DOCK5	dedicator of cytokinesis 5	7.6	6.93	-0.68
Gga.10474.1.S1_at	SNTG1	syntrophin, gamma 1	5.46	2.3	-3.17
Gga.11597.2.S1_s_at	STAT1	signal transducer and activator of transcription 1, 91kDa	3.86	2.63	-1.22
Gga.15297.1.S1_at	LOC427353	uncharacterized LOC427353	2.6	1.8	-0.8
Gga.18777.1.S1_at	LOC100859278	protein FAM208B-like	4.44	3.02	-1.42
Gga.948.2.S1_a_at	LOC768552	piccolo (presynaptic cytomatrix protein) /// piccolo (presynaptic cytomatrix protein)	4.29	3.18	-1.12
Gga.12737.1.S1_at	LOC427025	Nipped-B homolog-like	6.77	4.1	-2.67
Gga.13697.1.S1_at	LOC419842	uncharacterized LOC419842	5.88	5.23	-0.65
Gga.2027.1.A1_at	POP5	processing of precursor 5, ribonuclease P/MRP subunit (S. cerevisiae)	7.63	7.02	-0.61
Gga.5754.1.S1_at		Gga.5754.1	4.63	3.92	-0.7
Gga.4217.5.S1_at	MYH1B	myosin, heavy chain 1B, skeletal muscle (similar to human myosin, heavy chain 1, skeletal muscle, adult)	3.6	2.97	-0.63
Gga.19498.1.S1_at	CRISP2	cysteine-rich secretory protein 2	5.93	5.13	-0.8
Gga.19498.1.S1_s_at	CRISP2	cysteine-rich secretory protein 2	6.37	3.92	-2.45
Gga.15978.2.A1_at		Gga.15978.2	4.94	4.11	-0.82
Gga.9722.1.S1_at	GALE	UDP-galactose-4-epimerase	10.7	9.86	-0.84
Gga.15235.1.S1_at		Gga.15235.1	7.8	6.58	-1.22
Gga.316.1.S1_at	NHLH2	nescient helix loop helix 2	8.58	7.83	-0.75
Gga.18646.1.S1_at		Gga.18646.1	4.48	3.72	-0.76
Gga.14309.1.A1_at	DCP2	DCP2 decapping enzyme homolog (S. cerevisiae)	4.97	4.04	-0.93
Gga.1253.1.S1_at		Gga.1253.1	3.97	2.43	-1.53
Gga.12752.1.S1_at		Gga.12752.1	5.3	4.57	-0.73
Gga.4750.1.S1_s_at	FKBP5	FK506 binding protein 5	6.33	4.7	-1.63
Gga.10138.2.S1_a_at		Gga.10138.2	5.01	0.65	-4.36
Gga.640.1.S1_at	LAMB4	laminin, beta 4	4.23	2.9	-1.32
Gga.17684.1.S1_at	LAMC2	laminin, gamma 2	5.3	4.6	-0.7
Gga.14804.1.S1_at		Gga.14804.1	9.32	8.64	-0.68
Gga.845.1.S1_at		Gga.845.1	4.68	3.97	-0.71
Gga.15071.1.A1_at		Gga.15071.1	7.12	6.48	-0.64
Gga.16397.1.A1_at	COL9A1	collagen, type IX, alpha 1	5.65	5	-0.65
Gga.19030.2.S1_at	ZDHHC23	zinc finger, DHHC-type containing 23	5.55	4.76	-0.8
Gga.12536.1.A1_at		Gga.12536.1	7.01	5.21	-1.8
Gga.11764.3.S1_at	GCHFR	GTP cyclohydrolase I feedback regulator	4.4	3.04	-1.36
Gga.10818.2.S1_s_at		Gga.10818.2	4.85	3.31	-1.54
Gga.16546.1.S1_at		Gga.16546.1	5.45	4.67	-0.79
Gga.15245.1.A1_at	SURF4	surfeit 4	4.78	3.9	-0.88
Gga.19997.1.A1_at		Gga.19997.1	9.69	8.99	-0.69
Gga.12795.1.S1_at		Gga.12795.1	3.74	3.08	-0.66
Gga.13809.1.S1_at		Gga.13809.1	5.42	4.76	-0.66
Gga.13645.1.S1_at		Gga.13645.1	8.52	7.71	-0.81
Gga.14796.1.S1_at		Gga.14796.1	7.67	2.45	-5.22
Gga.10714.1.S1_at	AMIGO2	adhesion molecule with Ig-like domain 2	5.24	4.31	-0.93
Gga.13628.1.A1_at	VRK1	vaccinia related kinase 1	3.99	3.34	-0.65
Gga.10959.1.S1_at		Gga.10959.1	5.09	4.46	-0.63
Gga.19648.1.A1_at		Gga.19648.1	3.92	3.24	-0.68
Gga.18660.1.A1_at		Gga.18660.1	4.22	3.04	-1.19
Gga.13622.1.S1_at	TMEM14A	transmembrane protein 14A	6.48	5.51	-0.96
Gga.18657.1.A1_at		Gga.18657.1	5.53	4.79	-0.74
Gga.19840.1.S1_at		Gga.19840.1	4.5	3.11	-1.39
Gga.18191.1.S1_at		Gga.18191.1	4.02	3.09	-0.92
Gga.19666.1.S1_at		Gga.19666.1	4.32	2.98	-1.33
Gga.14420.1.S1_at		Gga.14420.1	6.11	5.43	-0.68
Gga.11160.1.A1_at	CTSE	cathepsin E	5.01	3.04	-1.97
Gga.17718.1.S1_at		Gga.17718.1	4.59	3.89	-0.69
Gga.14502.1.A1_at		Gga.14502.1	7.76	6.62	-1.13
Gga.13880.1.A1_at		Gga.13880.1	4.77	3.78	-0.99
Gga.14952.1.S1_at	CDKL2	cyclin-dependent kinase-like 2 (CDC2-related kinase)	6.09	5.42	-0.67
Gga.14101.1.S1_at		Gga.14101.1	4.48	3.87	-0.61
Gga.10920.1.S1_at		Gga.10920.1	3.09	2.11	-0.98
Gga.11846.1.S1_at		Gga.11846.1	7.46	6.27	-1.19
Gga.10939.1.A1_at	ARG2	arginase, type II	4.03	3.43	-0.6
Gga.18871.1.S1_at		Gga.18871.1	4.31	3.31	-1
Gga.14080.1.A1_at	RAB6A	RAB6A, member RAS oncogene family	4.64	3.54	-1.11
Gga.11408.1.A1_at		Gga.11408.1	5.12	3.39	-1.73
Gga.13921.1.A1_at		Gga.13921.1	4.49	3.72	-0.77
Gga.19575.1.S1_at	HNRNPK	heterogeneous nuclear ribonucleoprotein K-like /// heterogeneous nuclear ribonucleoprotein K	7.4	1.73	-5.67
Gga.19869.1.S1_at	OXSR1	oxidative-stress responsive 1	5.51	4.66	-0.85
Gga.14722.1.S1_at		Gga.14722.1	4.15	3.46	-0.69
Gga.10049.1.S1_at		Gga.10049.1	3.79	2.18	-1.61
Gga.14184.1.S1_at		Gga.14184.1	4.08	3.15	-0.93
Gga.14261.1.S1_at	TIAM2	T-cell lymphoma invasion and metastasis 2	4.92	4.26	-0.66
Gga.18524.1.A1_at		Gga.18524.1	4.49	2.57	-1.92
Gga.11939.2.A1_at		Gga.11939.2	4.82	4.16	-0.65
Gga.18044.1.A1_at		Gga.18044.1	3.17	0	-3.17
Gga.14624.1.S1_at		Gga.14624.1	7.47	6.86	-0.6
Gga.16197.1.S1_at		Gga.16197.1	6.51	5.78	-0.73
Gga.4851.1.A1_at	LOC100857855	uncharacterized LOC100857855	4.86	4.04	-0.82
Gga.4851.1.S1_at	COL3A1	collagen, type III, alpha 1	9.37	6.51	-2.86
Gga.11283.1.A1_at		Gga.11283.1	3.5	2.16	-1.35
Gga.10848.1.S1_at	C14H7ORF62	chromosome 14 open reading frame, human C7orf62	4.24	3.07	-1.17
Gga.16229.1.S1_at	PDAP1	PDGFA associated protein 1	9.88	9.27	-0.61
Gga.14170.1.S1_at		Gga.14170.1	4.47	3.66	-0.81
Gga.17808.1.A1_at		Gga.17808.1	4.2	1.86	-2.34
Gga.14704.1.A1_at		Gga.14704.1	4.28	3.29	-1
Gga.17737.1.S1_at		Gga.17737.1	9.15	6.59	-2.56
Gga.469.2.A1_at		Gga.469.2	7.24	5.46	-1.78
Gga.14607.1.S1_at		Gga.14607.1	5.02	4.04	-0.98
Gga.4797.1.A1_at		Gga.4797.1	8.68	7.55	-1.12
Gga.17920.1.A1_at	MRPL3	mitochondrial ribosomal protein L3	4.56	2.85	-1.7
Gga.17912.1.A1_at	FANCA	Fanconi anemia, complementation group A	4.29	3.59	-0.71
Gga.14980.1.A1_at	MTMR10	myotubularin related protein 10	4.98	3.55	-1.43
Gga.7457.2.A1_at		Gga.7457.2	6.59	5.96	-0.62
Gga.2166.3.A1_at		Gga.2166.3	4.76	3.89	-0.87
Gga.13950.1.A1_at		Gga.13950.1	4.6	3.26	-1.34
Gga.14896.1.A1_at		Gga.14896.1	4.22	3.39	-0.83
Gga.15230.1.A1_at	PLK1S1	polo-like kinase 1 substrate 1	3.84	2.45	-1.39
Gga.12172.1.S1_x_at		Gga.12172.1	6.04	5.32	-0.72
Gga.4637.2.S1_s_at	YARS	tyrosyl-tRNA synthetase	8.37	7.39	-0.99
Gga.18272.1.S1_at		Gga.18272.1	9.1	8.28	-0.82
Gga.16790.1.S1_at		Gga.16790.1	8.05	7.34	-0.71
Gga.10865.1.S1_at	SMPX	small muscle protein, X-linked	11.64	10.9	-0.75
Gga.3398.2.S1_a_at	PITX2	paired-like homeodomain 2	4.46	3.77	-0.69
Gga.19887.1.A1_at	GUCY1A3	guanylate cyclase 1, soluble, alpha 3	5.01	3.86	-1.15
Gga.12090.1.S1_at		Gga.12090.1	5.62	4.65	-0.98
Gga.4150.7.A1_a_at	BSG	basigin (Ok blood group)	8.06	7.45	-0.61
Gga.14654.1.S1_at		Gga.14654.1	6.94	3.33	-3.61
Gga.16261.2.A1_at		Gga.16261.2	5.31	4.02	-1.29
Gga.20008.1.A1_at		Gga.20008.1	4.26	3.03	-1.23
Gga.2705.1.S1_at		Gga.2705.1	6.09	4.5	-1.59
Gga.10138.3.S1_at		Gga.10138.3	6.83	1.94	-4.89
Gga.19442.1.A1_at		Gga.19442.1	5.27	4	-1.26
Gga.11010.1.S1_at	SLC6A15	solute carrier family 6 (neutral amino acid transporter), member 15	7.81	7.21	-0.6
Gga.5836.1.S1_at		Gga.5836.1	6.06	5.45	-0.61
Gga.10642.1.S1_at		Gga.10642.1	5.7	4.86	-0.84
Gga.11245.1.A1_s_at		Gga.11245.1	4.08	3.11	-0.97
Gga.9899.1.S1_at	SLC7A3	solute carrier family 7 (cationic amino acid transporter, y+ system), member 3	8.65	8	-0.65
Gga.15037.1.A1_at		Gga.15037.1	6.22	5.52	-0.7
Gga.18877.1.S1_at		Gga.18877.1	4.53	3.8	-0.73
Gga.18356.1.A1_at		Gga.18356.1	8.19	6.34	-1.85
Gga.18356.1.S1_at		Gga.18356.1	5.93	4.59	-1.34
Gga.5051.1.S1_at		Gga.5051.1	2.9	2.16	-0.74
Gga.902.1.A1_x_at		Gga.902.1	10.52	9.76	-0.76
GgaAffx.12270.1.S1_at	ATP13A4	ATPase type 13A4	10.11	9.03	-1.08
GgaAffx.10707.1.S1_s_at	NIPA1	non imprinted in Prader-Willi/Angelman syndrome 1	12.26	11.29	-0.97
GgaAffx.12338.1.S1_s_at	TFIP11	tuftelin interacting protein 11	7.51	6.9	-0.62
GgaAffx.11543.1.S1_s_at	PYGB	phosphorylase, glycogen; brain	10.79	10.13	-0.66
GgaAffx.12496.1.S1_at	EDARADD	EDAR-associated death domain	8.2	7.54	-0.66
Gga.8408.2.S1_s_at	TNFSF10	tumor necrosis factor (ligand) superfamily, member 10	7.3	5.38	-1.92
GgaAffx.12191.1.S1_s_at	CD200	CD200 molecule	7.77	7.1	-0.66
GgaAffx.13213.1.S1_at	VNN1	vanin 1	4.73	3.84	-0.89
GgaAffx.11833.1.S1_s_at	GBGT1	globoside alpha-1,3-N-acetylgalactosaminyltransferase 1	5.55	3.81	-1.73
GgaAffx.12743.1.S1_at	NT5C2	5'-nucleotidase, cytosolic II	8	7.24	-0.76
Gga.8752.1.S1_s_at	SNX10	sorting nexin 10	8.97	8.05	-0.92
GgaAffx.12086.1.S1_at	FKBP5	FK506 binding protein 5	9.08	7.63	-1.45
GgaAffx.12634.1.S1_at	CDR2	cerebellar degeneration-related protein 2, 62kDa	6.34	5.63	-0.71
GgaAffx.6199.1.S1_at	DIEXF	digestive organ expansion factor homolog (zebrafish)	6.41	5.35	-1.05
GgaAffx.11825.1.S1_s_at	CORO7	coronin 7	7.75	7.04	-0.71
GgaAffx.12082.1.S1_s_at	ARRDC1	arrestin domain containing 1	8.34	7.67	-0.67
GgaAffx.12891.1.S1_at	STIM1	stromal interaction molecule 1	11.45	10.78	-0.67
GgaAffx.11575.1.S1_s_at	HEBP1	heme binding protein 1	9.77	8.68	-1.09
GgaAffx.12530.1.S1_at	LOC428335	hyperpolarization activated cyclic nucleotide-gated potassium channel 2	7.04	6.33	-0.71
GgaAffx.11956.1.S1_at	LIMS1	LIM and senescent cell antigen-like domains 1 /// uncharacterized LOC100857518	10.68	10.02	-0.67
GgaAffx.11541.1.S1_at	SEPP1	selenoprotein P, plasma, 1	8.9	7.73	-1.16
GgaAffx.12604.1.S1_at	LSG1	large subunit GTPase 1 homolog (S. cerevisiae)	7.37	6.59	-0.78
GgaAffx.13045.1.S1_s_at	MCTS1	malignant T cell amplified sequence 1	5.54	4.87	-0.67
GgaAffx.12957.1.S1_s_at	NMRAL1	NmrA-like family domain containing 1	11.95	11.33	-0.62
GgaAffx.11425.1.S1_at	UMPS	uridine monophosphate synthetase	7.66	6.3	-1.36
GgaAffx.13119.1.S1_s_at	RPS14	ribosomal protein S14	10.88	9.73	-1.16
GgaAffx.12658.1.S1_at	NCF4	neutrophil cytosolic factor 4, 40kDa	8.91	4.25	-4.66
GgaAffx.12834.1.S1_at	HNRNPK	heterogeneous nuclear ribonucleoprotein K-like /// heterogeneous nuclear ribonucleoprotein K	8.64	3.12	-5.52
Gga.4811.3.S1_s_at	HNRNPK	heterogeneous nuclear ribonucleoprotein K-like /// heterogeneous nuclear ribonucleoprotein K	7.29	5.39	-1.91
GgaAffx.12476.1.S1_s_at	RNF126	ring finger protein 126	6.3	5.35	-0.95
GgaAffx.12381.1.S1_s_at	MORN4	MORN repeat containing 4	7.71	7.03	-0.67
GgaAffx.11872.1.S1_at	NTPCR	nucleoside-triphosphatase, cancer-related	9.61	8.84	-0.77
Gga.6025.1.S1_s_at	CTSS	cathepsin S	6.61	4.99	-1.62
GgaAffx.12572.1.S1_at	LOC422090	uncharacterized LOC422090	7.81	6.84	-0.97
GgaAffx.12396.1.S1_at	HIP1R	huntingtin interacting protein 1 related	10.65	10	-0.65
GgaAffx.12880.1.S1_s_at	ATP12A	ATPase, H+/K+ transporting, nongastric, alpha polypeptide	7.12	5.39	-1.72
GgaAffx.12027.1.S1_s_at	SLC6A9	solute carrier family 6 (neurotransmitter transporter, glycine), member 9	8.8	7.47	-1.34
GgaAffx.13006.1.S1_at	DPP4	dipeptidyl-peptidase 4	6.14	4.03	-2.11
GgaAffx.12938.8.S1_s_at	UBN1	ubinuclein 1	4.67	3.88	-0.79
GgaAffx.12920.1.S1_at	ACSL5	acyl-CoA synthetase long-chain family member 5	5.35	2.22	-3.13
GgaAffx.12920.1.S1_s_at	ACSL5	acyl-CoA synthetase long-chain family member 5	4.8	3.22	-1.58
GgaAffx.12915.1.S1_s_at	MON1A	MON1 homolog A (yeast)	6.48	5.87	-0.61
GgaAffx.11475.1.S1_s_at	RASSF2	Ras association (RalGDS/AF-6) domain family member 2	6.56	5.36	-1.21
GgaAffx.13140.1.S1_at		GgaAffx.13140.1	8.45	7.79	-0.66
GgaAffx.12575.1.S1_s_at	ASB9	ankyrin repeat and SOCS box containing 9	8.43	7.76	-0.67
GgaAffx.13227.1.S1_s_at	ATP6V0D2	ATPase, H+ transporting, lysosomal 38kDa, V0 subunit d2	8.95	7.16	-1.79
GgaAffx.12938.15.A1_at	LOC422308	exocyst complex component 1-like	4.31	3.54	-0.77
GgaAffx.2762.2.S1_at	CRAT	carnitine O-acetyltransferase	4.89	4.07	-0.82
GgaAffx.24924.1.S1_at	GK	glycerol kinase	4.88	4.1	-0.78
GgaAffx.1046.1.S1_at	PPM1J	protein phosphatase, Mg2+/Mn2+ dependent, 1J	3.93	2.95	-0.98
GgaAffx.9087.2.S1_s_at	ARL2BP	ADP-ribosylation factor-like 2 binding protein	6.31	5.07	-1.25
GgaAffx.23355.1.S1_at	LRP2	low density lipoprotein receptor-related protein 2	7.58	3.13	-4.45
GgaAffx.746.1.S1_at	DNAH9	dynein, axonemal, heavy chain 9	4.92	4.19	-0.73
GgaAffx.1135.1.S1_at	EPG5	ectopic P-granules autophagy protein 5 homolog (C. elegans)	5.31	4.66	-0.65
GgaAffx.25229.1.S1_at	VWF	von Willebrand factor	7.59	4.52	-3.07
GgaAffx.25423.1.S1_at	PPL	periplakin	6.66	4.94	-1.72
GgaAffx.2690.1.S1_at	RASAL2	RAS protein activator like 2	4.92	3.96	-0.96
GgaAffx.10827.7.S1_s_at	ABCC4	ATP-binding cassette, sub-family C (CFTR/MRP), member 4	4.1	3.3	-0.8
GgaAffx.25427.1.S1_at	UBN1	ubinuclein 1	5.05	3.87	-1.19
GgaAffx.4955.1.S1_at	LAMB1	laminin, beta 1	9.23	8.48	-0.76
GgaAffx.1548.1.S1_at	LOC431649	aminopeptidase Q-like	6.15	3.59	-2.56
GgaAffx.22263.1.S1_at	DENND4A	DENN/MADD domain containing 4A	4.73	3.5	-1.24
GgaAffx.7709.1.S1_at	DPP10	dipeptidyl-peptidase 10 (non-functional)	6.74	5.35	-1.39
GgaAffx.2450.1.S1_at	LOC415934	HEAT repeat-containing protein 8-like /// HEAT repeat-containing protein 8-like	4.65	3.92	-0.73
GgaAffx.496.1.S1_at	CAPN5	calpain 5	4.8	4.18	-0.62
GgaAffx.8228.5.S1_at	LOC100858230	sodium- and chloride-dependent GABA transporter 2-like	3.51	2.59	-0.92
GgaAffx.3750.1.S1_at	CSRNP1	cysteine-serine-rich nuclear protein 1	8.18	7.57	-0.61
GgaAffx.2936.1.S1_at	SLC7A10	solute carrier family 7, (neutral amino acid transporter, y+ system) member 10	5.63	4.31	-1.32
GgaAffx.10526.1.S1_at	ATP6V1C2	ATPase, H+ transporting, lysosomal 42kDa, V1 subunit C2	7.49	6.86	-0.63
GgaAffx.10526.2.S1_s_at	ATP6V1C2	ATPase, H+ transporting, lysosomal 42kDa, V1 subunit C2	11.94	11.29	-0.65
GgaAffx.10830.1.S1_at	TGDS	TDP-glucose 4,6-dehydratase	5.26	4.54	-0.72
GgaAffx.25031.1.S1_at	CRISP2	cysteine-rich secretory protein 2	9.71	6.6	-3.12
GgaAffx.3466.1.S1_at		GgaAffx.3466.1	4.98	1.34	-3.64
GgaAffx.8875.1.S1_at	GNG4	guanine nucleotide binding protein (G protein), gamma 4	6.88	5.46	-1.42
GgaAffx.23304.1.S1_s_at	ODZ3	odz, odd Oz/ten-m homolog 3 (Drosophila)	5.63	4.73	-0.9
GgaAffx.24475.1.S1_at	ASH1L	ash1 (absent, small, or homeotic)-like (Drosophila)	5.94	5.31	-0.63
GgaAffx.23309.1.S1_at	THSD7A	thrombospondin, type I, domain containing 7A	5.27	4.52	-0.74
GgaAffx.24462.1.S1_at	ZZEF1	zinc finger, ZZ-type with EF-hand domain 1	4.06	3.36	-0.7
GgaAffx.22916.1.S1_at	DISP1	dispatched homolog 1 (Drosophila)	8.89	8.25	-0.64
GgaAffx.7415.3.S1_s_at	KIAA0284	KIAA0284	3.56	2.48	-1.08
GgaAffx.22351.1.S1_at	KIAA2022	KIAA2022	4.27	3.49	-0.78
GgaAffx.5241.1.S1_at		GgaAffx.5241.1	5.94	4.97	-0.97
GgaAffx.10135.1.S1_at	CD109	CD109 molecule	4.27	3.59	-0.68
GgaAffx.22445.1.S1_s_at	MTMR3	myotubularin related protein 3	5.19	4.43	-0.75
GgaAffx.2243.2.S1_at	ATP2B4	ATPase, Ca++ transporting, plasma membrane 4	5.95	5.14	-0.81
GgaAffx.23283.1.S1_s_at	AUTS2	autism susceptibility candidate 2	5.15	4.51	-0.64
GgaAffx.4497.2.S1_at	ATP13A5	ATPase type 13A5	6.87	6.15	-0.72
GgaAffx.24149.1.S1_at	KIAA0528	KIAA0528	2.67	1.18	-1.49
GgaAffx.24444.1.S1_s_at	C15H12orf51	chromosome 15 open reading frame, human C12orf51	5.23	4.57	-0.66
GgaAffx.9896.1.S1_at	MAN2B2	mannosidase, alpha, class 2B, member 2	5.31	4.66	-0.65
GgaAffx.22144.1.S1_s_at	OTOA	otoancorin	8.57	7.74	-0.84
GgaAffx.4448.1.S1_s_at	CPN2	carboxypeptidase N, polypeptide 2	4.57	3.88	-0.69
GgaAffx.4331.2.S1_s_at	CCP110	centriolar coiled coil protein 110kDa	4.8	4.08	-0.72
GgaAffx.23623.1.S1_s_at		GgaAffx.23623.1	4.64	3.94	-0.7
GgaAffx.22087.1.S1_s_at	EIF4ENIF1	eukaryotic translation initiation factor 4E nuclear import factor 1	4.3	3.32	-0.98
GgaAffx.687.2.S1_s_at	SLC4A9	solute carrier family 4, sodium bicarbonate cotransporter, member 9	4.96	4.06	-0.91
GgaAffx.493.1.S1_s_at	TJP3	tight junction protein 3 (zona occludens 3)	5.15	3.9	-1.26
GgaAffx.23705.1.S1_s_at	TRAK1	trafficking protein, kinesin binding 1	4.23	3.44	-0.79
GgaAffx.23623.2.S1_at	AHNAK2	AHNAK nucleoprotein 2	5.63	5.02	-0.61
GgaAffx.10082.3.S1_at	GRIK1	glutamate receptor, ionotropic, kainate 1	6.62	5.7	-0.92
GgaAffx.10082.3.S1_s_at	GRIK1	glutamate receptor, ionotropic, kainate 1	7.15	6.45	-0.7
GgaAffx.22257.1.S1_at	LRIG1	leucine-rich repeats and immunoglobulin-like domains 1	5.69	4.92	-0.77
GgaAffx.10285.1.S1_at	DSCAM	Down syndrome cell adhesion molecule	3.75	1.78	-1.97
GgaAffx.23867.1.S1_at	NHEDC2	Na+/H+ exchanger domain containing 2	7.6	6.92	-0.68
GgaAffx.1148.1.S1_at	SFMBT1	Scm-like with four mbt domains 1	6.75	5.78	-0.97
GgaAffx.5091.1.S1_at	ATXN7L1	ataxin 7-like 1	4.4	2.99	-1.41
GgaAffx.4484.1.S1_at	LRRK2	leucine-rich repeat kinase 2	3.51	2.9	-0.61
GgaAffx.23349.1.S1_at	PANK4	pantothenate kinase 4	6.72	5.82	-0.89
GgaAffx.26593.2.S1_s_at	VILL	villin-like	7.82	6.98	-0.84
GgaAffx.1763.1.S1_s_at	AFAP1L1	actin filament associated protein 1-like 1	2.99	1.19	-1.79
GgaAffx.8769.1.S1_at	CDH19	cadherin 19, type 2	5.88	4.21	-1.67
GgaAffx.4421.1.S1_s_at	OTOA	otoancorin	7.46	5.72	-1.74
GgaAffx.6665.1.S1_s_at	EPS15	epidermal growth factor receptor pathway substrate 15	4.81	4.14	-0.68
GgaAffx.25795.1.S1_s_at	COMP	cartilage oligomeric matrix protein	5.12	3.81	-1.31
GgaAffx.7774.4.S1_s_at	UTRN	utrophin	7.36	6.43	-0.93
GgaAffx.24549.1.S1_at	ANKRD31	ankyrin repeat domain 31	3.32	2.03	-1.29
GgaAffx.22604.1.S1_at	COL24A1	collagen, type XXIV, alpha 1	6.12	5.51	-0.6
GgaAffx.8939.1.S1_s_at	CWH43	cell wall biogenesis 43 C-terminal homolog (S. cerevisiae)	8.6	7.55	-1.04
GgaAffx.1539.1.S1_at	COL8A2	collagen, type VIII, alpha 2	5.95	5.04	-0.91
GgaAffx.24049.4.S1_at	DNM1L	dynamin 1-like	3.74	3.04	-0.7
GgaAffx.24934.1.S1_at	GCLC	glutamate-cysteine ligase, catalytic subunit	3.62	2.46	-1.16
GgaAffx.689.2.S1_s_at	OLFML2A	olfactomedin-like 2A	4.24	2.54	-1.7
GgaAffx.2529.1.S1_at	THSD4	thrombospondin, type I, domain containing 4	8.28	7.48	-0.8
GgaAffx.22920.1.S1_s_at	MYNN	myoneurin	4.03	3.39	-0.63
GgaAffx.26357.1.S1_at	SLC6A1	solute carrier family 6 (neurotransmitter transporter, GABA), member 1	4.68	3.15	-1.53
GgaAffx.23815.1.S1_at	AVL9	AVL9 homolog (S. cerevisiase)	6.73	6.13	-0.6
GgaAffx.24133.3.S1_s_at	LOC418189	solute carrier organic anion transporter family member 1C1-like	3.74	2.37	-1.37
GgaAffx.3989.1.S1_at	SLC6A6	solute carrier family 6 (neurotransmitter transporter, taurine), member 6	5.83	5.08	-0.75
GgaAffx.8968.1.S1_at	NFXL1	nuclear transcription factor, X-box binding-like 1	3.79	3.02	-0.77
GgaAffx.7939.2.S1_s_at	SLC9A3	solute carrier family 9, subfamily A (NHE3, cation proton antiporter 3), member 3	6.71	5.1	-1.61
GgaAffx.25575.5.S1_s_at	SBNO2	strawberry notch homolog 2 (Drosophila)	6.28	5.64	-0.64
GgaAffx.7707.2.S1_s_at	FBXO34	F-box protein 34	5.9	5.12	-0.78
GgaAffx.3437.2.S1_s_at	PTH1R	parathyroid hormone 1 receptor	6.79	5.95	-0.83
GgaAffx.23355.6.S1_s_at	LRP2	low density lipoprotein receptor-related protein 2	4.62	2.89	-1.72
GgaAffx.7493.1.S1_s_at	UGT2A3	UDP glucuronosyltransferase 2 family, polypeptide A3	5.3	3.88	-1.43
GgaAffx.7602.1.S1_s_at	UBP1	upstream binding protein 1 (LBP-1a)	4.93	4.28	-0.65
GgaAffx.26677.1.S1_at	ANTXRL	anthrax toxin receptor-like	8.75	7.97	-0.78
GgaAffx.22637.1.S1_s_at	FKBP5	FK506 binding protein 5	7.93	6.7	-1.23
GgaAffx.9631.2.S1_s_at	TMC1	transmembrane channel-like 1	6	4.86	-1.14
GgaAffx.5684.1.S1_s_at	FAM179A	family with sequence similarity 179, member A	4.9	3.98	-0.92
GgaAffx.6228.1.S1_s_at	CYLD	cylindromatosis (turban tumor syndrome)	5.31	4.6	-0.71
GgaAffx.21874.1.S1_s_at	SLC41A3	solute carrier family 41, member 3	8.29	7.68	-0.61
GgaAffx.2816.1.S1_s_at	TCTN1	tectonic family member 1	6.14	5.45	-0.68
GgaAffx.4160.1.S1_at	BPIFB4	BPI fold containing family B, member 4	4.8	4.18	-0.61
GgaAffx.22425.1.S1_s_at	SLC16A5	solute carrier family 16, member 5 (monocarboxylic acid transporter 6)	5.59	3.89	-1.7
GgaAffx.24470.1.S1_at	FRMD4B	FERM domain containing 4B	4.08	3.15	-0.92
GgaAffx.7081.1.S1_at	RASSF9	Ras association (RalGDS/AF-6) domain family (N-terminal) member 9	5.98	5.35	-0.64
GgaAffx.6849.1.S1_at	ERO1LB	ERO1-like beta (S. cerevisiae)	5.25	4.22	-1.03
GgaAffx.10394.1.S1_at	XK	X-linked Kx blood group (McLeod syndrome)	6.91	6.18	-0.73
GgaAffx.7263.1.S1_at	GADL1	glutamate decarboxylase-like 1	10.38	9.38	-1
GgaAffx.7580.1.S1_at	OVSTL	ovostatin-like	3.53	2.52	-1.01
GgaAffx.517.1.S1_at	HYAL1	hyaluronoglucosaminidase 1	7.76	7.14	-0.62
GgaAffx.24181.1.S1_at	SF3B4	splicing factor 3b, subunit 4, 49kDa	6.78	6.05	-0.73
GgaAffx.5945.2.S1_s_at	RXFP1	relaxin/insulin-like family peptide receptor 1	4.37	3.58	-0.79
GgaAffx.21874.3.S1_s_at	SLC41A3	solute carrier family 41, member 3	6.21	5.16	-1.04
GgaAffx.24457.1.S1_at	PNPLA2	patatin-like phospholipase domain containing 2	3.31	1.6	-1.71
GgaAffx.8307.3.S1_s_at	ABCA13	ATP-binding cassette, sub-family A (ABC1), member 13	5.82	5.13	-0.69
GgaAffx.22276.4.S1_x_at	ABI1	abl-interactor 1	4	3.29	-0.71
GgaAffx.1346.1.S1_at	GPRC5B	G protein-coupled receptor, family C, group 5, member B	4.65	4.05	-0.6
GgaAffx.6185.1.S1_at	CAMK1D	calcium/calmodulin-dependent protein kinase ID	5.37	3.91	-1.46
GgaAffx.11032.1.S1_at	ARHGAP42	Rho GTPase activating protein 42	4.55	1.51	-3.04
GgaAffx.22654.1.S1_at	HDAC10	histone deacetylase 10	5.57	4.32	-1.25
GgaAffx.25851.1.S1_s_at	DDX28	DEAD (Asp-Glu-Ala-Asp) box polypeptide 28	6.49	5.83	-0.66
GgaAffx.24816.1.S1_at	OGFRL1	opioid growth factor receptor-like 1	4.06	3.21	-0.86
GgaAffx.638.1.S1_at	LOC419584	discoidin, CUB and LCCL domain-containing protein 1-like	5.39	4.7	-0.7
GgaAffx.4355.1.S1_at	SDR42E2	short chain dehydrogenase/reductase family 42E, member 2	8.32	6.59	-1.73
GgaAffx.21896.1.S1_at	ACTR3B	ARP3 actin-related protein 3 homolog B (yeast)	4.54	3.48	-1.05
GgaAffx.10104.2.S1_s_at	ATP6V0D2	ATPase, H+ transporting, lysosomal 38kDa, V0 subunit d2	5.78	3.9	-1.89
GgaAffx.25782.2.S1_at	LOC427010	zinc finger RNA-binding protein-like	4.43	2.65	-1.77
GgaAffx.4030.2.S1_s_at	KIAA0430	KIAA0430	5.27	4.1	-1.17
GgaAffx.7300.2.S1_s_at	TRMT61A	tRNA methyltransferase 61 homolog A (S. cerevisiae)	5.16	4.46	-0.7
GgaAffx.9347.1.S1_at	ELOVL7	ELOVL fatty acid elongase 7	8.52	7.83	-0.69
GgaAffx.8727.1.S1_at	FAM69C	family with sequence similarity 69, member C	5.52	4.26	-1.27
GgaAffx.23316.1.S1_x_at	CYB5RL	cytochrome b5 reductase-like	4.96	4.35	-0.61
GgaAffx.4324.1.S1_at	NXPH3	neurexophilin 3	3.74	2.86	-0.88
GgaAffx.9048.2.S1_at	LIMCH1	LIM and calponin homology domains 1	3.95	2.11	-1.84
GgaAffx.24126.1.S1_at	PLXNB2	plexin B2	6.53	5.27	-1.26
GgaAffx.611.1.S1_at	LOC416139	uncharacterized LOC416139	4.54	3.76	-0.77
GgaAffx.8640.1.S1_at	AKAP8	A kinase (PRKA) anchor protein 8	5.3	4.03	-1.26
GgaAffx.1066.1.S1_at	LOC427799	urotensin-2 receptor-like	8.13	6.39	-1.74
GgaAffx.4711.1.S1_at	INPP5J	inositol polyphosphate-5-phosphatase J	3.08	2.38	-0.7
GgaAffx.7275.3.S1_s_at	RPS6KA2	ribosomal protein S6 kinase, 90kDa, polypeptide 2	5.72	4.79	-0.93
GgaAffx.6708.1.S1_at	LRP2BP	LRP2 binding protein	5.4	4.35	-1.04
GgaAffx.21977.1.S1_at	RFTN2	raftlin family member 2	8.25	7.61	-0.65
GgaAffx.7503.2.S1_s_at	SHANK2	SH3 and multiple ankyrin repeat domains 2	5.45	4.63	-0.83
GgaAffx.9385.2.S1_s_at	MAST4	microtubule associated serine/threonine kinase family member 4	4.07	2.99	-1.08
GgaAffx.4485.1.S1_at	CLEC16A	C-type lectin domain family 16, member A	4.81	4.11	-0.69
GgaAffx.7356.1.S1_at	LOC423490	transmembrane protein C14orf180-like	8.89	7.06	-1.83
GgaAffx.23839.1.S1_at	LOC100857363	uncharacterized LOC100857363	3.17	1.18	-1.98
GgaAffx.6807.1.S1_at		GgaAffx.6807.1	7.08	6.23	-0.85
GgaAffx.830.1.S1_at	LOC426743	probable beta-D-xylosidase 5-like	7.18	6.56	-0.62
GgaAffx.23678.1.S1_s_at	SULT1E1	sulfotransferase family 1E, estrogen-preferring, member 1	8.02	7.21	-0.81
GgaAffx.1757.1.S1_at	DUSP19	dual specificity phosphatase 19	8.72	7.96	-0.76
GgaAffx.10653.1.S1_s_at	INTS9	integrator complex subunit 9	5.13	4.38	-0.75
GgaAffx.2388.1.S1_at	HPCAL4	hippocalcin like 4	4.29	3.4	-0.89
GgaAffx.3514.1.S1_at	NACAD	NAC alpha domain containing	6.41	5.48	-0.93
GgaAffx.6263.1.S1_at		GgaAffx.6263.1	5.75	4.86	-0.88
GgaAffx.3309.1.S1_at	ST6GALNAC6	ST6 (alpha-N-acetyl-neuraminyl-2,3-beta-galactosyl-1,3)-N-acetylgalactosaminide alpha-2,6-sialyltransferase 6	4.72	3.89	-0.83
GgaAffx.3087.1.S1_at	LOC769438	uncharacterized LOC769438	4.65	3.64	-1.01
GgaAffx.621.1.S1_at	TMEM222	transmembrane protein 222	4.99	4.29	-0.69
GgaAffx.9181.4.S1_at	ZNF384	zinc finger protein 384	4.45	3.54	-0.91
GgaAffx.25281.1.S1_at	TTC9	tetratricopeptide repeat domain 9	4.21	3.44	-0.77
GgaAffx.10087.1.S1_at	RIPPLY2	ripply2 homolog (zebrafish)	6.05	4.38	-1.66
GgaAffx.8921.1.S1_at	STK3	serine/threonine kinase 3	4.31	3.52	-0.78
GgaAffx.24355.2.S1_at	NRBP2	nuclear receptor binding protein 2	5.84	5.14	-0.7
GgaAffx.8904.1.S1_at	LAMA2	laminin, alpha 2	5.12	4.15	-0.96
GgaAffx.22064.1.S1_s_at	IL4	interleukin 4	6.07	5.44	-0.63
GgaAffx.11369.2.S1_at		GgaAffx.11369.2	8.01	7.39	-0.61
GgaAffx.22835.1.S1_at	LOC770184	uncharacterized LOC770184	6.79	6.13	-0.66
GgaAffx.10260.1.S1_at	RSPO2	R-spondin 2	7.55	6.93	-0.62
GgaAffx.629.1.A1_at		GgaAffx.629.1	4.84	4.18	-0.66
GgaAffx.6491.1.S1_at	MAST2	microtubule associated serine/threonine kinase 2	3.22	2.11	-1.11
GgaAffx.4249.1.S1_at	LOC100859272	WAP four-disulfide core domain protein 2-like	7.22	6.03	-1.19
GgaAffx.4249.1.S1_x_at	LOC100859272	WAP four-disulfide core domain protein 2-like	6.88	6.04	-0.83
GgaAffx.5746.1.S1_at	PNO1	partner of NOB1 homolog (S. cerevisiae)	2.55	0	-2.55
GgaAffx.25595.1.S1_at	AQP5	aquaporin 5	8.07	4.54	-3.53
GgaAffx.25595.1.S1_s_at	AQP5	aquaporin 5	9.1	6.43	-2.67
GgaAffx.644.2.S1_s_at	MAP2K4	mitogen-activated protein kinase kinase 4	3.56	2.81	-0.75
GgaAffx.25120.1.A1_at	PCDH9	protocadherin 9	8.04	7.23	-0.81
GgaAffx.22181.1.S1_at	SLITRK4	SLIT and NTRK-like family, member 4	5.46	4.69	-0.77
GgaAffx.4980.1.S1_at	LRRC4C	leucine rich repeat containing 4C	6.44	5.42	-1.02
GgaAffx.25251.1.A1_at		GgaAffx.25251.1	8.2	7.52	-0.68
GgaAffx.6752.1.S1_at	S1PR3	sphingosine-1-phosphate receptor 3	4.59	3.86	-0.74
GgaAffx.5193.1.A1_at		GgaAffx.5193.1	4.35	2.36	-1.99
GgaAffx.6868.1.S1_at	TACSTD2	tumor-associated calcium signal transducer 2	4.19	2.5	-1.68
GgaAffx.24674.1.S1_at	STX19	syntaxin 19	4.22	3.3	-0.92
GgaAffx.7664.1.A1_at		GgaAffx.7664.1	3.14	2.19	-0.95
GgaAffx.24356.1.S1_at	ZNF555	zinc finger protein 555	4.72	3.8	-0.92
GgaAffx.7544.1.S1_at	TRPC3	transient receptor potential cation channel, subfamily C, member 3	4.39	3.2	-1.19
GgaAffx.24006.1.A1_at	PSMG4	proteasome (prosome, macropain) assembly chaperone 4	7.33	6.59	-0.74
GgaAffx.1282.1.S1_at	LOC100857354	uncharacterized LOC100857354	4.52	3.78	-0.74
GgaAffx.10817.1.S1_at	HS6ST3	heparan sulfate 6-O-sulfotransferase 3	6.06	5.06	-1
GgaAffx.10072.2.A1_at	HTR1E	5-hydroxytryptamine (serotonin) receptor 1E	5.97	5.34	-0.63
GgaAffx.24020.1.S1_at	SAFB	scaffold attachment factor B	5.13	4.17	-0.95
GgaAffx.10086.1.A1_at	CLDN8	claudin 8	11.25	10.02	-1.22
GgaAffx.10086.1.S1_at	CLDN8	claudin 8	7.54	6.78	-0.76
GgaAffx.1329.1.S1_at	SENP8	SUMO/sentrin specific peptidase family member 8	4.23	3.41	-0.81
GgaAffx.1691.1.A1_at	RGS5	regulator of G-protein signaling 5	7.29	5.81	-1.48
GgaAffx.4877.1.A1_at		GgaAffx.4877.1	5.94	4.95	-0.99
GgaAffx.4646.1.S1_at		GgaAffx.4646.1	3.54	2.02	-1.52
GgaAffx.8956.1.S1_at	RPP25	ribonuclease P/MRP 25kDa subunit	6.76	5.76	-0.99
GgaAffx.6786.1.A1_at		GgaAffx.6786.1	5.56	4.68	-0.88
GgaAffx.845.1.S1_s_at	MAP2K2	mitogen-activated protein kinase kinase 2	6.28	5.67	-0.61
GgaAffx.23658.1.A1_at		GgaAffx.23658.1	4.91	3.6	-1.31
GgaAffx.8177.1.A1_at		GgaAffx.8177.1	4.07	3	-1.07
GgaAffx.8427.1.A1_x_at		GgaAffx.8427.1	8.71	7.97	-0.74
GgaAffx.3691.1.S1_at	SLCO5A1	solute carrier organic anion transporter family, member 5A1	3.95	3.16	-0.78
GgaAffx.6053.1.S1_at	COL1A2	collagen, type I, alpha 2	8.66	5.29	-3.37
GgaAffx.6066.1.S1_at	USH2A	Usher syndrome 2A (autosomal recessive, mild)	6.62	6.02	-0.6
Gga.4587.1.S1_at	FAM13A	family with sequence similarity 13, member A	7.77	6.39	-1.38
Gga.2567.1.S1_at		Gga.2567.1	7.48	6.41	-1.08
Gga.5313.1.S1_a_at	AMFR	autocrine motility factor receptor, E3 ubiquitin protein ligase	9.74	9	-0.74
Gga.999.1.S1_at	LOC100859123	serine/threonine-protein phosphatase 2A activator-like /// protein phosphatase 2A activator, regulatory subunit 4	6.54	5.83	-0.71
Gga.7594.1.S1_at	CPD	carboxypeptidase D	8.98	8.31	-0.67
Gga.5622.1.S1_at		Gga.5622.1	9.17	8.31	-0.86
Gga.5264.1.S1_at		Gga.5264.1	8.24	7.17	-1.07
Gga.6289.1.S1_at	CAB39L	calcium binding protein 39-like	9.93	9.1	-0.83
Gga.2520.2.S1_at		Gga.2520.2	4.15	3.38	-0.77
Gga.5906.1.S1_at	SYNGR3	synaptogyrin 3	6.34	5.4	-0.95
Gga.5928.1.S1_at	LOXL1	lysyl oxidase-like 1	8.99	8.02	-0.97
Gga.9368.1.S1_at	KLF9	Kruppel-like factor 9	7.74	7.11	-0.63
Gga.5449.1.S1_at		Gga.5449.1	7.61	7.01	-0.61
Gga.5293.2.S1_a_at	LOC424892	D-beta-hydroxybutyrate dehydrogenase, mitochondrial-like	7.29	6.52	-0.77
Gga.7398.1.S1_at		Gga.7398.1	9.03	8.35	-0.68
Gga.5551.1.S1_a_at	GPR162	G protein-coupled receptor 162	9.33	8.67	-0.66
Gga.5616.2.S1_a_at	LOC770126	uncharacterized LOC770126	5.92	4.82	-1.1
Gga.7875.1.S1_at		Gga.7875.1	8.11	7.28	-0.83
Gga.7791.1.S1_at		Gga.7791.1	10.29	9.57	-0.72
Gga.8764.1.S1_at		Gga.8764.1	5.62	4.49	-1.13
Gga.7823.1.S1_at	ITSN2	intersectin 2	5.89	4.9	-0.99
Gga.6197.1.S1_s_at		Gga.6197.1	8.68	7.86	-0.82
Gga.6032.1.S1_at	DOCK8	dedicator of cytokinesis 8	5.78	4.18	-1.6
Gga.7168.1.S1_at		Gga.7168.1	8.39	7.72	-0.67
Gga.7847.1.S1_at	ACSL5	acyl-CoA synthetase long-chain family member 5	5.12	2.51	-2.61
Gga.5379.1.S1_at		Gga.5379.1	7.29	6.57	-0.71
Gga.1544.1.S1_at	LOC777580	serine/threonine-protein kinase WNK4-like	5.61	4.87	-0.74
Gga.6147.1.S1_at	ABLIM3	actin binding LIM protein family, member 3	6.19	5.55	-0.64
Gga.6412.1.S1_at	AQP5	aquaporin 5	10.3	7	-3.3
Gga.7786.1.S1_at		Gga.7786.1	8.86	8.25	-0.61
Gga.7471.1.S1_at	HSPG2	heparan sulfate proteoglycan 2	4.94	4.08	-0.86
Gga.7574.1.S1_at		Gga.7574.1	5.69	4.9	-0.79
Gga.8052.1.S1_at		Gga.8052.1	5.14	3.47	-1.66
Gga.5886.1.S1_at		Gga.5886.1	6.42	5.18	-1.24
Gga.7691.1.S1_a_at	EXOSC5	exosome component 5	6.92	6.3	-0.62
Gga.8561.1.S1_at		Gga.8561.1	6.43	5.82	-0.61
Gga.2607.1.S1_at	NUTF2	nuclear transport factor 2	4.08	3.46	-0.62
Gga.7528.1.S1_at	KLF2	Kruppel-like factor 2 (lung)	6.68	5.21	-1.47
Gga.6994.1.S1_at	LOC100859555	AP-2 complex subunit sigma-like	5.12	4.07	-1.05
Gga.2906.1.S1_at		Gga.2906.1	9.09	8.47	-0.62
Gga.5703.1.S1_at		Gga.5703.1	3.25	2.53	-0.72
Gga.6245.2.S1_at	NGFR	nerve growth factor receptor	6.47	4.38	-2.09
Gga.7505.1.S1_at		Gga.7505.1	9.21	8.47	-0.74
Gga.9340.1.S1_at		Gga.9340.1	9.5	8.89	-0.62
Gga.3624.1.S1_at	PDE3B	phosphodiesterase 3B, cGMP-inhibited	9.74	9.08	-0.66
Gga.4674.3.S1_at	EPHX1	epoxide hydrolase 1, microsomal (xenobiotic)	9.41	8.5	-0.91
Gga.7403.1.S1_at	SLC22A4	solute carrier family 22 (organic cation transporter), member 4	5.93	4.53	-1.4
Gga.5353.1.S1_at		Gga.5353.1	8.88	8.22	-0.66
Gga.8385.1.S1_at		Gga.8385.1	6.37	4.27	-2.09
Gga.5465.1.S1_at	RCAN1	regulator of calcineurin 1	5.53	4.58	-0.94
Gga.6593.1.S1_at		Gga.6593.1	6.68	6.03	-0.65
Gga.7588.1.S1_at	GGT7	gamma-glutamyltransferase 7	10.34	8.22	-2.11
Gga.7905.2.A1_at		Gga.7905.2	4.95	3.51	-1.44
Gga.6014.1.S1_at		Gga.6014.1	5.34	4.68	-0.66
Gga.5380.1.S1_at	RBPJL	recombination signal binding protein for immunoglobulin kappa J region-like	5.35	4.62	-0.73
Gga.10006.1.S1_at	GCLC	glutamate-cysteine ligase, catalytic subunit	9.94	9.26	-0.68
Gga.12642.1.S1_at	KIAA0040	KIAA0040	5.59	4.86	-0.74
Gga.1684.1.S1_at	C14ORF149	chromosome 5 open reading frame, human C14orf149	7.01	6.37	-0.64
Gga.2171.1.S1_at	MYOF	myoferlin	9.78	5.92	-3.86
Gga.9902.1.S1_at	2014-09-10	septin 10	6.16	5.2	-0.96
Gga.9150.1.S1_at		Gga.9150.1	7.44	6.81	-0.64
Gga.11496.1.S1_at		Gga.11496.1	4.62	3.45	-1.17
Gga.15383.1.S1_at	CCDC3	coiled-coil domain containing 3	7.53	4.09	-3.44
Gga.16624.1.S1_at	BRD8	bromodomain containing 8	5.21	4.43	-0.78
Gga.1530.1.S1_at		Gga.1530.1	7.43	6.5	-0.92
Gga.8740.1.S1_at		Gga.8740.1	7.16	6.06	-1.1
Gga.16480.1.S1_at		Gga.16480.1	9.41	8.76	-0.65
Gga.15484.1.S1_at	LOC100859462	uncharacterized LOC100859462	5.15	4.14	-1.01
Gga.1552.1.A1_at		Gga.1552.1	6.03	5.37	-0.65
Gga.5933.1.S1_at	PRELP	proline/arginine-rich end leucine-rich repeat protein	6.69	5.07	-1.62
Gga.15588.1.S1_at	SDR42E2	short chain dehydrogenase/reductase family 42E, member 2	10.96	9.46	-1.5
Gga.6330.1.S1_at	RNF7	ring finger protein 7	3.07	1.91	-1.16
Gga.2044.1.S1_x_at	LOC424838	pituitary tumor-transforming gene 1 protein-interacting protein-like	7.83	7.18	-0.65
Gga.8237.1.S1_a_at	LOC100859072	uncharacterized LOC100859072	6.23	3.93	-2.3
Gga.16161.1.S1_at	SLC25A33	solute carrier family 25 (pyrimidine nucleotide carrier), member 33	8.36	7.65	-0.7
Gga.8859.1.S1_at	RNMTL1	RNA methyltransferase like 1	5.77	5.09	-0.68
Gga.9018.1.S1_at	KIAA0494	KIAA0494	11.33	10.66	-0.67
Gga.2330.1.S1_at	LOC776594	uncharacterized LOC776594	7.12	5.09	-2.03
Gga.5958.2.S1_at	NLK	nemo-like kinase	3.94	2.62	-1.32
Gga.5313.2.S1_at	AMFR	autocrine motility factor receptor, E3 ubiquitin protein ligase	8.05	7.37	-0.68
Gga.9081.1.S1_at	DNAJC3	DnaJ (Hsp40) homolog, subfamily C, member 3	5.27	3.78	-1.49
Gga.3326.1.S1_at		Gga.3326.1	3.72	1.18	-2.54
Gga.7546.2.S1_s_at	GTPBP1	GTP binding protein 1	7.71	7.08	-0.63
Gga.1180.2.S1_a_at	SERPINF2	serpin peptidase inhibitor, clade F (alpha-2 antiplasmin, pigment epithelium derived factor), member 2	9.97	9.35	-0.62
Gga.2866.1.S1_at	SLC16A13	solute carrier family 16, member 13 (monocarboxylic acid transporter 13)	3.69	2.61	-1.08
Gga.9299.1.S1_at	CPT1A	carnitine palmitoyltransferase 1A (liver)	6.44	5.67	-0.78
Gga.4669.1.S1_at	CDKL2	cyclin-dependent kinase-like 2 (CDC2-related kinase)	10.47	9.72	-0.75
Gga.8676.1.S1_at	TMEM229B	transmembrane protein 229B	10.52	9.83	-0.69
Gga.2686.1.S1_at		Gga.2686.1	6.15	5.35	-0.8
Gga.2673.1.S1_at	EDNRB	endothelin receptor type B	6.62	5.3	-1.32
Gga.7714.3.S1_at	CSTF2	cleavage stimulation factor, 3' pre-RNA, subunit 2, 64kDa	5.17	4.44	-0.74
Gga.2044.2.S1_x_at	LOC424838	pituitary tumor-transforming gene 1 protein-interacting protein-like	7.07	6.19	-0.88
Gga.3777.1.S1_at	PODN	podocan	5.56	4.94	-0.61
Gga.2837.2.S1_at		Gga.2837.2	7.08	6.42	-0.65
Gga.4088.1.S1_at	SLITRK4	SLIT and NTRK-like family, member 4	9.02	8.42	-0.6
Gga.15768.1.S1_at	TNFAIP6	tumor necrosis factor, alpha-induced protein 6	6.41	5.63	-0.78
Gga.2790.1.S1_at		Gga.2790.1	6.68	5.91	-0.76
Gga.8352.1.S1_at	LAMA2	laminin, alpha 2	8.76	7.94	-0.82
Gga.7118.2.S1_s_at	METTL9	methyltransferase like 9	7.27	6.64	-0.63
Gga.15811.2.S1_at	GLYR1	glyoxylate reductase 1 homolog (Arabidopsis)	4.49	3.54	-0.94
Gga.6065.3.S1_at	SEC11A	SEC11 homolog A (S. cerevisiae)	3.91	3.22	-0.69
Gga.2456.1.S1_at		Gga.2456.1	5.95	5.02	-0.93
Gga.1622.1.S1_at		Gga.1622.1	7.91	7.03	-0.88
Gga.8385.3.S1_a_at		Gga.8385.3	6.29	3.49	-2.8
Gga.11664.1.S1_at		Gga.11664.1	7.62	6.91	-0.71
Gga.1612.1.S1_at		Gga.1612.1	6.04	4.33	-1.7
Gga.5316.2.S1_s_at	LRFN5	leucine rich repeat and fibronectin type III domain containing 5	6.65	5.99	-0.65
Gga.8870.1.S1_at		Gga.8870.1	5.07	4.14	-0.92
Gga.7715.2.S1_at		Gga.7715.2	4.22	3.54	-0.68
Gga.3697.1.S1_at	ABCC9	ATP-binding cassette, sub-family C (CFTR/MRP), member 9	5.1	3.85	-1.25
Gga.9327.2.S1_a_at	C4ORF34	chromosome 4 open reading frame, human C4orf34	7.66	6.44	-1.21
Gga.3822.2.S1_at		Gga.3822.2	4.46	3.64	-0.82
Gga.2116.1.S1_at		Gga.2116.1	4.31	3.12	-1.19
Gga.6891.1.S1_at		Gga.6891.1	6.06	5.31	-0.75
Gga.6493.1.S1_at		Gga.6493.1	8.5	5.69	-2.81
Gga.6590.1.S1_at	C10ORF54	chromosome 6 open reading frame, human C10orf54	8.36	7.05	-1.31
Gga.6438.1.S1_at		Gga.6438.1	4.25	3.53	-0.72
Gga.6546.1.S1_at		Gga.6546.1	6.57	5.77	-0.8
Gga.1427.1.S1_at		Gga.1427.1	6.56	5.78	-0.78
Gga.6915.1.A1_at	MTM1	myotubularin 1	4.28	3.5	-0.77
Gga.9413.1.A1_at		Gga.9413.1	5.15	3.13	-2.02
Gga.6914.1.A1_at		Gga.6914.1	6.61	4.74	-1.87
Gga.6447.1.S1_at		Gga.6447.1	7.94	6.22	-1.72
Gga.9904.1.S1_at	SLCO4C1	solute carrier organic anion transporter family, member 4C1	5.18	3.7	-1.48
Gga.15527.1.S1_at		Gga.15527.1	5.28	4.21	-1.07
Gga.9274.1.S1_at		Gga.9274.1	6.08	5.39	-0.68
Gga.4333.1.S1_at	AVL9	AVL9 homolog (S. cerevisiase)	3.89	2.2	-1.69
Gga.15640.1.S1_s_at	ANK3	ankyrin 3, node of Ranvier (ankyrin G)	4.78	4.07	-0.71
Gga.9174.3.S1_x_at	KCTD10	potassium channel tetramerisation domain containing 10	4.83	4.16	-0.67
Gga.15719.2.S1_s_at	C15ORF23	chromosome 5 open reading frame, human C15orf23	4.11	3.32	-0.79
Gga.15641.1.S1_at		Gga.15641.1	7.37	4.26	-3.11
