# Supplementary material for: Myc and Fgf Are Required for Zebrafish Neuromast Hair Cell Regeneration
Source: PLoS One. 2016 Jun 28;11(6):e0157768. doi: 10.1371/journal.pone.0157768 (PMC4924856; doi:10.1371/journal.pone.0157768)
Supplement: S2 Table — (XLS) [file pone.0157768.s011.xls]

## Sheet: Enriched GO up 0.6
Term	Number of genes	% of Total	Enrichment Score	Fold Enrichment	Benjamini	FDR	Genes
intracellular non-membrane-bounded organelle	127	7.3	8.34	1.7	1.82e-08	7.02e-08	MAP6,HOOK1,LOC100857793,RNF20,KAT6A,ACTBL2,AKT1,TOP2A,DNAH9,APC,HAUS6,SPAST,INCENP,CR523344.1,ESPN,MLF1IP,MRPL17,PLK1S1,LOC100857439,HELLS,TMOD2,TUBA8,KIF20A,FGF18,MAP1B,LOC408038,PCM1,TERF1,CYLD,CENPH,EIF6,LOC100857621,DCAF12,MYO10,RHOQ,MCM3,BUB1,ELMOD1,CR523324.1,ERI1,PRIM2,VRK1,LOC100857165,KIF11,CENPI,CCNB2,NEFL,DNAH10,C1D,LMNB2,BUB1B,FGFR1OP,CKAP2,MARCKS,HAUS1,RPL21,PCNA,CENPK,KIF23,HMGN3,MC…
cell cycle	47	2.72	7.44	2.96	1.56e-08	1.18e-08	NCAPD2,SESN3,KIF11,SEP-05,CENPF,BRCA2,AKT1,NDC80,NEK2,RANBP1,DBC1,HAUS6,STK11,APC,CDK1,SPAST,INCENP,CDK6,MRE11A,PLK1S1,HAUS1,NUF2,NCAPH,BRCA1,TACC3,NPM1,MCM3,CCND3,LOC100857165,CCNE1,CCNB2,FANCD2,SPECC1L,BUB1B,PLK1,CKS1B,CCNA2,SMC2,MIS12,MAD2L1,ITGA1,E2F1,LFNG,TIPIN,NUSAP1,SMC4,SEPT8
microtubule cytoskeleton	39	2.2	5.28	2.89	1.66e-07	1.91e-06	MAP6,KIF11,TEKT1,HOOK1,CENPF,BRCA2,AKT1,NDC80,NEK2,RANBP1,DNAH9,HAUS6,APC,INCENP,SPAST,PLK1S1,ARL8A,HAUS1,TUBA8,KIF20A,NUF2,MAP1B,PCM1,KIF4A,DCAF12,NPM1,CLIP1,MCM3,STMN1,TBCA,DNAH12,LOC100857165,TUBB6,CCNB2,DNAH10,FGFR1OP,AL586630,KIF23,NUSAP1
ATP binding	132	7.64	4.38	1.45	0.00219	0.00501	DCK,TARS,DDX27,ACTBL2,CR385767.1,AKT1,PBK,ATP8A2,TOP2A,DNAH9,STK11,UBA2,IQCA1,SPAST,ERBB4,DHX30,SRMS,LARS2,ATP13A2,CR524319.1,RPS6KA6,KIAA0564,MSH3,CCT3,HELLS,LTK,KIF20A,FIGNL1,STK32C,YES1,OLA1,MCM4,SCYL2,LONP1,AQR,KIF16B,SKIV2L2,DDX47,LOC100857621,YTHDC2,MERTK,DGUOK,MYO10,PI4K2B,CZH9ORF102,MAPK8,MCM3,BUB1,NUAK2,DDX17,CR523324.1,STK3,TLK1,VRK1,LOC100857165,KIF11,HSP90AA1,LOC425215,RIOK2,GTF2H4,DD…
chromosome, centromeric region	15	0.87	4.04	4.31	0.000111	0.00256	BUB1B,CENPM,HELLS,BUB1,CENPP,CENPL,ITGB3BP,CENPF,NUF2,NDC80,CENPK,MIS12,INCENP,CENPH,CENPI
DNA metabolic process	50	2.84	3.41	2.07	0.000173	0.00143	TK1,CZH9ORF80,LOC100859544,ATF7IP,LOC100859419,BRCA2,TOP2A,NFIB,XRCC4,XRCC5,PTTG1,SLK,MRE11A,CR524319.1,MSH3,RAD18,HELLS,ORC6,MCM4,BRCA1,TERF1,LOC100857621,FEN1,REV3L,MCM6,FANCC,MCM3,RAD52,XPA,CASP3,PRIM2,LOC100857165,DTL,EYA4,MCM5,LOC100858142,RMI1,DCLRE1C,EYA1,DNA2,POLQ,PCNA,RAD50,MCM2,SAMD13,TOP3B,TIPIN,PRKDC,TNFAIP1,HMGB2
microtubule-based process	31	1.74	3.21	3	1.78e-05	9.39e-05	KIF18A,KIF16B,KIF2C,KIF11,HOOK1,TEKT1,NDC80,BRCA2,NEK2,RANBP1,DNAH9,HAUS6,DNAH12,NEFM,SPAST,TUBB6,NPM1,PLK1S1,DNAH10,KIF25,KIF20A,BRCA1,HAUS1,FGFR1OP,TUBA8,MAP1B,AL586630,KIF23,KIF4A,TACC3,NUSAP1
microtubule organizing center organization	8	0.46	2.64	6.2	0.0128	0.135	BRCA1,HAUS1,KIF11,BRCA2,NEK2,HAUS6,NPM1,PLK1S1
DNA-dependent DNA replication	11	0.64	2.31	3.79	0.0348	0.506	DNA2,MCM3,PRIM2,BRCA2,MCM6,MCM4,MCM2,TOP3B,TIPIN,FEN1,MCM5
sexual reproduction	20	1.16	2.2	2.3	0.0734	1.25	LOC769134,FNDC3A,HOOK1,NME5,CXCR4,BRCA2,AKT1,FANCG,ZP2,PGR,B4GALT1,HSF2,GGT1,BMP4,SPATA4,HMGB2,SMAD5,FANCC,FANCD2,NR2C2
helicase activity	22	1.27	1.9	2.24	0.0365	0.762	CZH9ORF102,DHX8,DDX27,CR523324.1,DDX17,CR385767.1,YTHDC2,HELQ,TTF2,DHX30,CHD1,XRCC5,DDX24,DNA2,POLQ,HELLS,TDRD9,ERCC6L,SKIV2L2,MCM6,MCM4,DDX47
axon part	5	0.29	1.6	9.21	0.0157	0.85	APC,BU353686,SLC1A2,NTRK2,ROBO2
nucleolus	19	1.1	1.31	2.65	0.00512	0.198	G2E3,LOC100857793,RNF20,NF2,TOP2A,ERI1,VRK1,DCAF13,SSB,NUFIP1,ENSGALT00000021932.1,NPM1,NSUN2,C1D,FGF18,UTP15,NUSAP1,ITPR1,HMGB2
nuclear inner membrane	5	0.29	1.18	6.58	0.078	4.88	LMNB2,LMNB1,EIF6,PCNA,ITPR1
vasculature development	20	1.16	1.17	1.94	0.333	9.58	SEMA3C,ANXA2,CXCR4,AKT1,ADAMTS14,NTRK2,FLT1,FGF18,CDH13,BAK1,ZFAND5,B4GALT1,PRRX1,TGFBR3,BMP4,FGF10,CYR61,PROX1,FGFR2,CITED2
microtubule motor activity	11	0.64	1.12	2.76	0.237	6.58	KIF18A,KIF16B,KIF2C,KIF11,KIF20A,DNAH9,KIF23,DNAH12,KIF4A,DNAH10,KIF25
DNA packaging	13	0.75	1.1	3.18	0.0441	0.71	NCAPD2,HELLS,SET,KAT6A,TOP2A,SMC2,MCM2,HIST1H2A4,NPM1,NUSAP1,HIST1H46,SMC4,LOC100857439

## Sheet: Enriched GO down 0.6
Term	Number of genes	% of Total	Enrichment Score	Fold Enrichment	Benjamini	FDR	Genes
extracellular matrix	40	3.43	6.95	3.04	1.5e-07	6.9e-07	USH2A,COL12A1,LAMA2,EPYC,COL3A1,COL4A2,FN1,CCDC80,LAMC2,LOC100857855,SPARC,LAMB4,MMP11,TGFBI,OGN,ADAMTS1,COL5A1,OC90,COL11A1,LAMC1,COL9A1,HSPG2,LGALS3,CD44,COL4A6,DCN,TIMP2,COL1A1,ENSGALT00000015728.1,COL1A2,RELN,CTGF,VCAN,TFIP11,THSD4,SPON1,TECTA,LUM,NID1,LAMB1
biological adhesion	41	3.7	5.01	2.26	0.00177	0.00182	NTM,RET,COL12A1,PSEN1,CDH5,CNTN5,CR387782.1,CTGF,CDH20,RELN,FN1,VCAN,CLSTN3,TNFAIP6,LOC419584,PCDH9,GTF2H4,MFGE8,COL11A1,ITGA1,PCDH10,TGFBI,COL5A1,HES5,CNTNAP5,F8,LAMC1,COL9A1,TECTA,SPON1,HSPG2,LPP,NLGN1,ITGA9,CD44,CDH10,CDH4,NID1,LAMB1,NELL2,CDH19
extracellular matrix part	18	1.53	4.44	4.74	1.16e-05	0.00016	COL4A2,LAMA2,COL5A1,FN1,COL1A1,COL11A1,LAMC1,COL1A2,COL3A1,HSPG2,LAMC2,CCDC80,LUM,COL4A6,NID1,LAMB1,LOC100857855,SPARC
collagen	9	0.72	2.03	5.99	0.00733	0.203	COL4A2,LUM,COL1A2,COL5A1,COL4A6,COL1A1,COL11A1,COL3A1,LOC100857855
ear development	11	0.99	2.02	3.29	0.536	2.34	LHFPL5,CHRNA9,FGFR2,JAG1,HESX1,HES5,COL11A1,FZD6,GTF2H4,ZIC1,OTX2
phosphorylation	48	4.33	1.52	1.56	0.544	3.18	TNKS,PSEN1,BU315576,MYO3A,MAP2K2,EPHA7,ATP6V1C2,CASK,TLK1,ATP5G1,GTF2H4,MAPK12,MAPK1,CSF1R,PLK2,ATP6V0D2,FGFR2,RYK,MAST2,RPS6KA2,KALRN,SRPK2,ATP6V1A,CHRNA7,MERTK,TBC1D24,ATP5O,CSNK1G1,STK10,LOC777580,AW198611,LATS1,RET,EPHB6,MAP3K7,RELN,KIT,CAMK1D,STK3,ATP5C1,PCSK5,NLK,LOC100857418,CR523893.1,MAP2K4,PDK4,DCLK3,PASK
ATP metabolic process	13	1.17	1.18	2.52	0.61	7.44	ATP6V0D2,ATP6V1C2,ATP11A,ATP13A5,ATP12A,ATP6V1A,ATP2B1,TBC1D24,ATP5O,ATP5G1,ATP13A4,AK1,ATP5C1
