# Supplementary material for: Myc and Fgf Are Required for Zebrafish Neuromast Hair Cell Regeneration
Source: PLoS One. 2016 Jun 28;11(6):e0157768. doi: 10.1371/journal.pone.0157768 (PMC4924856; doi:10.1371/journal.pone.0157768)
Supplement: S3 Table — (XLS) [file pone.0157768.s012.xls]

## Sheet: Zebrafish primers
Name	Sequence
dr-mycb-502f	TCAGGACTGTATGTGGAGCGGTTTC
dr-mycb-1247r	TCGCCTTCTTCAGGATCACCACTT
dr-atoh1a-f	TGAACTCGACGTCCAGCATT
dr-atoh1a-r	GGTGATCCTCTGGGAGATCG
dr-etv4-467f	TTACGCCAGTGCCTATGAGCAGAA
dr-etv4-1363r	ACATAACGCTCACCAGCCACCTTT
dr-odc1-1140f	ATCTGCTTACACACTGGCGGTCAA
dr-odc1-1879r	GCTCAAGCATCTGGCCTCGAAATA
dr-fgf10a-609f	TCCCATCCAGCTCTTCAGCATGTA
dr-fgf10a-1161r	ATTCTGCCGAGGCATAGGTGTTGT
dr-myca-606f	CTTTGCACGCTGAAAGGAAGGAAC
dr-myca-1181r	CATTGTCCTCAGAATCCGATGTGC
dr-fgfr1a-1034f	AAACTCTATCGGCCACTCCCATCA
dr-fgfr1a-1691r	AGCAGCAAACTCCACGATGACGTA
dr-fgfr2-1147f	GCTGCCATATTGGACCTTTCCAGA
dr-fgfr2-1803r	TAATCCGTCTCGATGGGATTCGTC
dr-spry4-866f	CATCCGAATTTATCCCGCTGTGAG
dr-spry4-1727r	GCAGCATTCTGTGTTTGCAAGGTC
dr-fgf3-29f	TGAGCTTCTTGGATCCGAGTTTGG
dr-fgf3-599r	GCTTTGTCCGTGCTCCGTGTTTTA

## Sheet: Chick primers
Name	Sequence
gg-MAPK8-1127f	TGGACCTGGAGGAAAGAACCAAGA
gg-MAPK8-1816r	ACCATAGCAGCACGCTCCAAAAAG
gg-MYC-676f	AGCAGCGACTCGGAAGAAGAACAA
gg-MYC-1163r	TGCTCGTCCGATTGGATAGACAGA
gg-E2F1-556f	GCGCATCTACGACATCACCAATGT
gg-E2F1-1376r	GCAGTGAGGCAGCTTCAGAAATCA
gg-HBEGF-740r	TCTTCCAGGAGGTAGAACTGCGTCA
gg-HBEGF-288f	TGTCAAAGCCTCAAGGCCCAGTTA
gg-EGR1-517f	AATTACCTACACGGGGCGCTTTTC
gg-EGR1-1412r	AGACCGAAGCTGCCTTTTCCACTT
gg-HSP25-291f	AGATGGAGAAGGCTCGGCAGTTCAT
gg-HSP25-844r	AACATGATGGATGGAGCGTGTCTG
gg-KLF2-245f	AGAGCGGAGGCTTCTACCAGACAAA
gg-KLF2-758r	AAAAGGCCGTACTGGGAGGTGTTCT
gg-DCN-268f	ATATCTGGATTTGGGCCAGTGTGC
gg-DCN-1081r	TGTAGCCAAGAGGGCAAAAGTCGT
gg-FN1-5407f	ACATCTGCTGTCGTGTCGGGATTA
gg-FN1-6086r	CCAGTAATCAACGTGGGCAGATCA
gg-MAPK1-517f	ATTTGTGACTTCGGACTGGCTCGT
gg-MAPK1-1053r	CAGCTTTTCCTTCGGCAAGTCATC
gg-FGFR2-1564f	GAACTGCCAGAGGATCCAAAATGG
gg-FGFR2-2340r	AGGTTTATCCATTCGGTGCCCTTC
gg-GAPDH-259f	AATGGGCACGCCATCACTATCTTC
gg-GAPDH-780r	AACAACAGAGACATTGGGGGTTGG
gg-HES6-399f	TTACCTGCGAGTGGATGGACAAGA
gg-HES6-1203r	CTGAAATCTCCCATGGTTGCACAG
